# Supplementary material for: Discovery of non-invasive biomarkers for the diagnosis of endometriosis
Source: Clin Proteomics. 2019 Apr 6;16:14. doi: 10.1186/s12014-019-9235-3 (PMC6451201; doi:10.1186/s12014-019-9235-3)
Supplement: Supplementary file 2 — Additional file 2. Results of TMT-based LC-MS/MS profiling with candidate scoring. [file 12014_2019_9235_MOESM2_ESM.xlsx]

## Sheet: All data scored
Accession	Description	Total Score	Classical serum protein	RBC Protein	Σ# Proteins in group	Protein Score	ΣCoverage	# AAs	MW [kDa]	calc. pI	Σ# Unique Peptides	Σ# Peptides	Σ# PSMs	Ratio 130/126 ES/CS	Ratio 130/128 ES/PS	Ratio 131/127 EP/CP	Ratio 129/130 EcS/ES	Ratio 128/126 PS/CS	Log2 Ratio 130/126 ES/CS	Log2 Ratio 130/128 ES/PS	Log2 Ratio 131/127 EP/CP	Log2 Ratio 129/130 EcS/ES	Log2 Ratio 128/126 PS/CS	Graph	130/126 Count	130/128 Count	131/127 Count	129/130 Count	128/126 Count	130/126 Variability [%]	130/128 Variability [%]	131/127 Variability [%]	129/130 Variability [%]	128/126 Variability [%]	Ratio Score ES/CS	Ratio Score ES/PS	Ratio Score EP/CP	Ratio Score EcS/ES	Ratio Score PS/CS	Total Ratio Score	Count Score	130/126 Variability Score	130/128 Variability Score	131/127 Variability Score	129/130 Variability Score	128/129 Variability Score	Average Variabitlity score	Peptide Score	Cluster No.
P14384	Carboxypeptidase M CPM - [CBPM_HUMAN]	26			1	153.723	6.32	443	50.4815	7.35693	2	2	6	1.61946	2.52526	2.45075	0.319301	0.632599	0.69551	1.33643	1.29322	-1.64701	-0.660637		3	3	3	3	3	4.08054	18.734	26.3252	18.8729	22.9452	2	4	3	4	-1	12	1	3	2	1	2	2	2	1	1
P32119	Peroxiredoxin-2 PRDX2 - [PRDX2_HUMAN]	25.2			1	2421.81	52.53	198	21.8782	5.97314	14	15	112	2.64908	3.0431	1.03244	0.814802	0.847105	1.40549	1.60554	0.0460621	-0.295479	-0.239388		91	94	94	94	92	35.2866	28.1202	21.6382	20.3914	52.5373	4	5	0	0	0	9	3	1	1	2	2	0	1.2	4	3
P19013	Keratin, type II cytoskeletal 4 KRT4 - [K2C4_HUMAN]	25			7	677.735	19.66	534	57.2498	6.60986	5	11	28	2.93097	8.66714	2.0316	0.316534	0.29824	1.55138	3.11556	1.02262	-1.65957	-1.74546		20	20	19	20	20	155.946	949.133	768.816	97.1445	161.79	4	5	3	4	-4	12	3	0	0	0	0	0	0	2	3
P26599	Polypyrimidine tract-binding protein 1 PTBP1 - [PTBP1_HUMAN]	24.6			3	263.841	23.92	531	57.1856	9.17334	7	8	11	2.64613	2.77063	0.952766	0.376883	0.786852	1.40388	1.47021	-0.0698067	-1.40781	-0.345836		4	4	4	4	4	58.1759	45.2053	33.5705	116.294	44.3844	4	4	0	3	0	11	1	0	1	1	0	1	0.6	4	3
P00918	Carbonic anhydrase 2 CA2 - [CAH2_HUMAN]	24.2			1	835.558	36.92	260	29.2279	7.40088	8	9	32	2.48459	3.31629	0.818767	1.24289	0.800119	1.31301	1.72957	-0.288474	0.313695	-0.321713		24	24	24	24	24	41.8956	21.0547	25.9448	58.8137	22.8194	3	5	0	0	0	8	3	1	2	1	0	2	1.2	4	3
P04040	Catalase CAT - [CATA_HUMAN]	24.2			1	1220.4	29.79	527	59.7188	7.38623	12	12	38	2.77247	2.80028	1.04348	1.15026	1.17638	1.47117	1.48557	0.061404	0.201963	0.234359		26	26	25	26	26	72.7881	22.0461	17.6548	30.5863	39.4755	4	4	0	0	0	8	3	0	2	2	1	1	1.2	4	3
P00491	Purine nucleoside phosphorylase PNP - [PNPH_HUMAN]	23.4			1	166.12	10.73	289	32.0972	6.94678	3	3	6	3.71464	3.22127	0.941531	0.572863	1.19506	1.89322	1.68763	-0.08692	-0.803738	0.257084		4	4	4	4	4	304.968	17.8969	7.14018	15.8561	278.325	5	5	0	1	0	11	1	0	2	3	2	0	1.4	2	3
Q14764	Major vault protein MVP - [MVP_HUMAN]	23			1	151.447	4.03	893	99.2659	5.47803	3	3	7	0.143163	0.157913	0.424603	10.9778	0.894289	-2.80426	-2.66279	-1.23581	3.45652	-0.161187		1	1	1	1	1						4	4	2	5	0	15	0	0	0	0	0	0	0	2	4
P29373	Cellular retinoic acid-binding protein 2 CRABP2 - [RABP2_HUMAN]	23			1	83.4682	21.74	138	15.683	5.40186	2	2	3	2.07761	1.61244	2.54423	1.43553	1.38231	1.05492	0.689249	1.34723	0.521588	0.467083		3	3	3	3	3	12.4959	12.4959	27.7263	12.1271	0	3	2	4	1	-1	9	1	2	2	1	2	3	2	1	1
O75884	Putative hydrolase RBBP9 RBBP9 - [RBBP9_HUMAN]	22.4			1	77.94	17.2	186	20.9865	6.20166	2	2	2	0.305171	0.2929	1.00605	4.50457	1.02775	-1.71231	-1.77152	0.00870011	2.17139	0.0394912		2	2	2	2	2	13.8549	9.21965	7.46932	20.7017	23.2963	4	4	0	5	0	13	0	2	3	3	2	2	2.4	1	4
Q01995	Transgelin TAGLN - [TAGL_HUMAN]	22.2			2	2118.79	69.15	201	22.5964	8.83643	17	17	95	1.10506	1.32373	2.17068	18.8321	1.2398	0.144126	0.404613	1.11815	4.23512	0.310103		42	41	83	39	83	76.8611	29.8878	62.0642	99.9839	90.0547	0	1	3	5	0	9	3	0	1	0	0	0	0.2	4	4
A8MVG2	Putative selection and upkeep of intraepithelial T-cells protein 1 homolog SKINTL - [SKIT1_HUMAN]	22.2			1	1124.99	3.21	218	25.389	5.87158	1	1	138	4.31417	6.14201	0.829138	0.700373	0.772946	2.10908	2.61871	-0.270316	-0.513804	-0.371561		107	106	106	107	106	32.5803	38.4185	18.0135	27.8866	40.7991	5	5	0	0	0	10	3	1	1	2	1	1	1.2	0	3
Q01105	Protein SET SET - [SET_HUMAN]	22.2			2	937.096	33.79	290	33.4687	4.32275	6	6	29	0.913839	0.918538	1.08403	0.329858	0.880851	-0.129988	-0.122589	0.116402	-1.60008	-0.183029		21	21	21	21	21	24.4761	29.2349	19.8308	139.88	44.8202	0	0	0	4	0	4	3	2	1	2	0	1	1.2	4	1
P00915	Carbonic anhydrase 1 CA1 - [CAH1_HUMAN]	22			1	5010.68	57.47	261	28.8524	7.12256	14	14	263	2.08638	2.90159	0.932544	1.28456	0.626666	1.061	1.53684	-0.100757	0.361279	-0.674232		172	174	169	174	174	57.0875	28.3573	18.9188	17.8159	97.1971	3	4	0	0	-1	6	3	0	1	2	2	0	1	4	3
Q00796	Sorbitol dehydrogenase SORD - [DHSO_HUMAN]	22			1	180.547	11.48	357	38.2998	7.97217	4	4	9	0.537887	0.75171	0.542572	0.299443	0.6954	-0.894625	-0.411752	-0.882112	-1.73965	-0.524086		8	8	8	8	8	11.6745	8.27503	13.0891	57.1253	6.66412	1	0	1	4	0	6	2	2	3	2	0	3	2	2	1
O94788	Retinal dehydrogenase 2 ALDH1A2 - [AL1A2_HUMAN]	21.4			3	300.845	23.94	518	56.6879	6.04932	9	10	12	0.838488	0.897591	1.54206	0.456194	0.902862	-0.254138	-0.155869	0.624857	-1.13228	-0.147423		11	11	11	11	11	47.7812	6.11753	13.579	51.9292	38.6346	0	0	2	2	0	4	2	1	3	2	0	1	1.4	4	1
P16949	Stathmin STMN1 - [STMN1_HUMAN]	21.2			3	293.044	41.61	149	17.292	5.97314	7	7	16	1.0445	0.92591	1.41118	0.471071	0.994382	0.062812	-0.111057	0.496901	-1.08598	-0.00812847		12	12	12	11	12	31.1578	13.1541	19.4709	73.0701	34.4126	0	0	1	2	0	3	3	1	2	2	0	1	1.2	4	1
Q13308	Inactive tyrosine-protein kinase 7 PTK7 - [PTK7_HUMAN]	21.2			1	362.41	2.71	1070	118.317	7.09326	3	3	13	0.510214	0.677263	1.49709	0.293129	0.807109	-0.970826	-0.562213	0.58216	-1.77039	-0.309165		6	6	6	6	6	38.8547	22.1535	11.1533	40.1339	57.5212	1	0	1	4	0	6	2	1	2	2	1	0	1.2	2	1
P06703	Protein S100-A6 S100A6 - [S10A6_HUMAN]	21			1	761.871	55.56	90	10.1733	5.47803	5	5	47	1.37889	1.65263	0.794853	3.36434	0.773766	0.463503	0.724763	-0.331239	1.75032	-0.370032		31	31	31	31	31	11.4497	15.1085	22.1679	20.9958	22.744	1	2	0	5	0	8	3	2	2	2	2	2	2	2	4
Q6SPF0	Atherin SAMD1 - [SAMD1_HUMAN]	21			1	25.01	2.23	538	56.0177	7.57666	1	1	1	3.1782	3.47032	1.75701	0.56574	0.903391	1.66821	1.79507	0.813119	-0.821788	-0.146578		1	1	1	1	1						5	5	2	1	0	13	0	0	0	0	0	0	0	0	3
Q13263	Transcription intermediary factor 1-beta TRIM28 - [TIF1B_HUMAN]	20.6			1	319.713	5.99	835	88.4934	5.77002	7	7	19	0.841363	0.800252	1.13507	0.497096	1.08561	-0.249199	-0.321473	0.182776	-1.0084	0.118507		12	12	12	12	12	20.8535	23.7347	15.3117	53.4918	19.6934	0	0	0	2	0	2	3	2	2	2	0	2	1.6	4	1
P04843	Dolichyl-diphosphooligosaccharide--protein glycosyltransferase subunit 1 RPN1 - [RPN1_HUMAN]	20.6			1	1752.47	30.31	607	68.5268	6.37939	15	16	70	0.892972	1.17123	0.935606	0.396464	0.864799	-0.163313	0.228022	-0.0960264	-1.33474	-0.209564		46	46	46	46	46	38.1793	41.7504	37.293	61.0182	89.3274	0	0	0	3	0	3	3	1	1	1	0	0	0.6	4	1
P09466	Glycodelin PAEP - [PAEP_HUMAN]	20.6			1	697.98	12.78	180	20.6105	5.56689	2	2	18	0.621555	0.862954	0.949845	0.210414	0.705296	-0.686046	-0.212645	-0.0742357	-2.2487	-0.503699		13	13	9	10	13	13.1152	7.10957	45.5883	337.022	14.2454	1	0	0	4	0	5	3	2	3	1	0	2	1.6	1	1
P02751	Fibronectin FN1 - [FINC_HUMAN]	20.4			1	250.792	4.07	2386	262.46	5.70654	8	8	9	2.70646	1.28763	0.629709	2.10358	2.00516	1.43641	0.364719	-0.667243	1.07285	1.00372		7	7	7	7	7	41.9073	38.3508	23.3586	21.6321	41.1031	4	0	1	3	-3	5	2	1	1	2	2	1	1.4	4	3
P0CG48	Polyubiquitin-C UBC - [UBC_HUMAN]	20.2			4	680.869	44.67	685	76.9915	7.66455	4	4	23	0.281883	1.40653	0.429703	4.23112	0.229905	-1.82683	0.492143	-1.21859	2.08104	-2.12089		16	16	16	16	16	22.4562	45.0855	23.3877	33.4387	54.0523	4	1	2	5	-4	8	3	2	1	2	1	0	1.2	2	4
P07305	Histone H1.0 H1F0 - [H10_HUMAN]	20.2			1	120.153	8.76	194	20.8502	10.8433	2	2	6	3.08365	1.8107	0.82754	2.12137	1.67531	1.62464	0.856547	-0.273099	1.085	0.744426		4	4	4	4	4	25.751	11.2499	2.39977	1.31362	14.7879	5	2	0	3	-2	8	1	1	2	3	3	2	2.2	1	3
P07741	Adenine phosphoribosyltransferase APRT - [APT_HUMAN]	20.2			1	729.241	32.78	180	19.5954	6.02393	4	5	31	2.25957	1.61244	0.921395	1.43553	1.25838	1.17605	0.689249	-0.118108	0.521588	0.331562		7	7	7	7	7	38.5817	0.648723	1.92151	12.0925	13.9947	3	2	0	1	0	6	2	1	3	3	2	2	2.2	2	3
Q96KP4	Cytosolic non-specific dipeptidase CNDP2 - [CNDP2_HUMAN]	20.2			1	1518.79	48.84	475	52.8449	5.97314	16	16	43	0.724024	1.07782	0.534564	0.33296	0.71042	-0.465891	0.108114	-0.903566	-1.58658	-0.493256		39	39	39	33	39	73.4273	75.354	49.0895	157.668	133.486	0	0	1	4	0	5	3	0	0	1	0	0	0.2	4	3
P00167	Cytochrome b5 CYB5A - [CYB5_HUMAN]	20			1	691.945	55.97	134	15.3205	4.95752	7	7	29	0.834784	0.880355	0.204583	0.97896	0.947502	-0.260524	-0.183842	-2.28924	-0.0306789	-0.0777993		25	25	25	25	25	33.1047	20.2437	70.5946	26.9719	35.4903	0	0	4	0	0	4	3	1	2	0	1	1	1	4	3
Q92598	Heat shock protein 105 kDa HSPH1 - [HS105_HUMAN]	20			1	26.19	0.82	858	96.8037	5.38916	1	1	1	5.43202	3.68735	1.23057	0.390181	1.45315	2.44149	1.88259	0.29933	-1.35779	0.539187		1	1	1	1	1						5	5	0	3	-1	12	0	0	0	0	0	0	0	0	3
Q8IZ73	RNA pseudouridylate synthase domain-containing protein 2 RPUSD2 - [RUSD2_HUMAN]	20			1	34.8568	1.28	545	61.2732	7.1665	1	1	3	24.8089	15.8888	0.571087	0.366625	1.54021	4.63279	3.98994	-0.808217	-1.44762	0.623129		1	1	1	1	1						5	5	1	3	-2	12	0	0	0	0	0	0	0	0	3
P21964	Catechol O-methyltransferase COMT - [COMT_HUMAN]	20			1	31.46	2.95	271	30.0176	5.46533	1	1	1	2.44593	3.07741	0.954764	0.326028	0.784013	1.29038	1.62172	-0.0667841	-1.61693	-0.35105		1	1	1	1	1						3	5	0	4	0	12	0	0	0	0	0	0	0	0	3
P06401	Progesterone receptor PGR - [PRGR_HUMAN]	20			1	36.51	1.39	933	98.9182	6.49365	1	1	1	1.4149	1.76215	2.41953	0.320902	0.792043	0.500705	0.817336	1.27473	-1.6398	-0.336349		1	1	1	1	1						1	2	3	4	0	10	0	0	0	0	0	0	0	0	1
P49959	Double-strand break repair protein MRE11A MRE11A - [MRE11_HUMAN]	20			1	41.8746	1.84	708	80.5433	5.89697	1	1	2	22.4751	11.3351	1.25326	0.161288	1.95588	4.49026	3.50272	0.325681	-2.63229	0.967819		1	1	1	1	1						5	5	0	4	-2	12	0	0	0	0	0	0	0	0	3
P14625	Endoplasmin HSP90B1 - [ENPL_HUMAN]	19.8			2	2266.25	37.24	803	92.4113	4.84326	27	29	86	0.805385	1.02721	1.07055	0.481971	0.767649	-0.31225	0.0387272	0.0983507	-1.05298	-0.381482		69	69	65	68	69	56.2	39.7014	18.4795	49.0248	86.155	0	0	0	2	0	2	3	0	1	2	1	0	0.8	4	1
Q14980	Nuclear mitotic apparatus protein 1 NUMA1 - [NUMA1_HUMAN]	19.8			1	310.833	6.05	2115	238.115	5.78271	10	11	15	0.929802	0.743144	1.32661	0.452288	1.06276	-0.105004	-0.428286	0.407744	-1.14469	0.0878165		11	11	11	11	11	11.7628	38.1045	25.3567	88.8157	52.4414	0	0	1	2	0	3	2	2	1	1	0	0	0.8	4	1
P05387	60S acidic ribosomal protein P2 RPLP2 - [RLA2_HUMAN]	19.8			1	218.727	46.09	115	11.6578	4.53857	4	5	6	0.292053	1.76442	1.11824	0.267522	0.204022	-1.7757	0.819195	0.161226	-1.90227	-2.29321		5	5	4	5	5	37.7492	38.8945	14.6003	66.8212	117.36	4	2	0	4	-4	6	1	1	1	2	0	0	0.8	2	1
P14678	Small nuclear ribonucleoprotein-associated proteins B and B' SNRPB - [RSMB_HUMAN]	19.8			2	82.94	9.58	240	24.5937	11.1948	3	3	4	0.779255	1.05839	1.34965	0.0718109	0.676796	-0.359832	0.0818663	0.432588	-3.79965	-0.563208		3	3	3	3	3	2.02892	10.4894	22.718	130.752	13.6414	0	0	1	4	0	5	1	3	2	2	0	2	1.8	2	1
P59665	Neutrophil defensin 1 DEFA1 - [DEF1_HUMAN]	19.6			2	136.531	20.21	94	10.1942	6.99072	3	3	11	0.324684	2.47592	1.31519	4.98943	0.132748	-1.62289	1.30796	0.395276	2.31887	-2.91323		9	9	8	9	8	50.6654	36.1062	32.5503	125.52	26.1971	4	3	1	5	-4	9	2	0	1	1	0	1	0.6	2	4
P17661	Desmin DES - [DESM_HUMAN]	19.6			4	4278.84	67.23	470	53.5032	5.2749	24	30	216	0.904273	0.929756	1.38136	3.05591	1.06274	-0.145169	-0.105076	0.466085	1.6116	0.0877924		121	121	140	117	144	35.1498	34.6124	41.1856	97.9344	60.9347	0	0	1	5	0	6	3	1	1	1	0	0	0.6	4	4
P49756	RNA-binding protein 25 RBM25 - [RBM25_HUMAN]	19.6			1	156.105	2.37	843	100.124	6.31592	3	3	12	2.25957	1.59919	1.12164	1.43553	1.38231	1.17605	0.677344	0.165608	0.521588	0.467083		8	8	8	8	8	3.59691	1.22343	29.7871	1.18641	0	3	2	0	1	-1	5	2	3	3	1	3	3	2.6	2	3
Q00610	Clathrin heavy chain 1 CLTC - [CLH1_HUMAN]	19.6			2	1215.3	17.79	1675	191.493	5.69385	22	22	55	0.628349	0.800812	0.993923	0.545341	0.842321	-0.670363	-0.320464	-0.00879429	-0.874769	-0.247557		35	35	35	33	35	128.985	32.8521	17.1558	115.457	61.4062	1	0	0	1	0	2	3	0	1	2	0	0	0.6	4	1
P09651	Heterogeneous nuclear ribonucleoprotein A1 HNRNPA1 - [ROA1_HUMAN]	19.6			2	2159.49	38.44	372	38.7231	9.12939	9	13	68	0.468174	1.24003	1.12748	0.315513	0.302771	-1.09488	0.310374	0.173103	-1.66423	-1.7237		42	42	42	41	42	77.6638	30.0977	12.1531	100.085	152.344	2	0	0	4	-4	2	3	0	1	2	0	0	0.6	4	1
Q05682	Caldesmon CALD1 - [CALD1_HUMAN]	19.4			1	676.987	7.06	793	93.1754	5.65576	6	6	25	1.16195	0.949698	1.25978	7.68496	1.22326	0.216549	-0.0744599	0.333173	2.94204	0.290725		20	20	21	20	21	41.0657	35.1921	16.3733	49.5292	21.4143	0	0	0	5	0	5	3	1	1	2	1	2	1.4	4	4
P02545	Prelamin-A/C LMNA - [LMNA_HUMAN]	19.4			1	3831.37	50.3	664	74.0947	7.02002	39	41	174	0.918442	0.8007	1.052	3.32971	1.14751	-0.122739	-0.320666	0.07314	1.7354	0.198508		127	127	127	127	127	32.2974	22.6364	12.1995	40.2669	42.2429	0	0	0	5	0	5	3	1	2	2	1	1	1.4	4	4
Q7KZ85	Transcription elongation factor SPT6 SUPT6H - [SPT6H_HUMAN]	19.4			1	52.9586	0.98	1726	198.949	4.90674	1	2	6	2.14306	3.10061	0.959617	0.842523	0.681793	1.09967	1.63255	-0.0594698	-0.247212	-0.552595		3	3	3	3	3	16.8342	6.1307	1.21699	14.6067	10.6216	3	5	0	0	0	8	1	2	3	3	2	2	2.4	0	3
P23284	Peptidyl-prolyl cis-trans isomerase B PPIB - [PPIB_HUMAN]	19.4			1	691.64	53.7	216	23.7275	9.40771	13	13	33	0.836658	0.928888	0.924654	0.564507	0.821012	-0.25729	-0.106424	-0.113014	-0.824936	-0.284525		25	25	25	24	25	35.0667	26.7148	17.6286	49.3946	24.5839	0	0	0	1	0	1	3	1	1	2	1	2	1.4	4	1
Q14257	Reticulocalbin-2 RCN2 - [RCN2_HUMAN]	19.4			1	538.638	27.76	317	36.8536	4.39893	6	6	14	1.05351	0.889318	1.1997	0.488083	0.990211	0.0752097	-0.169228	0.262672	-1.0348	-0.0141928		10	10	10	10	10	22.9677	18.3389	23.7991	63.9441	31.293	0	0	0	2	0	2	2	2	2	2	0	1	1.4	4	1
Q9HC84	Mucin-5B MUC5B - [MUC5B_HUMAN]	19.2			1	470.511	3.31	5762	595.96	6.63916	12	12	18	0.192637	3.85338	0.38566	0.650185	0.0883971	-2.37604	1.94612	-1.3746	-0.621077	-3.49986		15	15	15	15	13	48.2485	120.578	180.916	63.4622	322.873	4	5	3	1	-4	9	3	1	0	0	0	0	0.2	4	2
P13667	Protein disulfide-isomerase A4 PDIA4 - [PDIA4_HUMAN]	19.2			1	775.905	26.36	645	72.887	5.07178	16	16	31	0.976344	0.969239	1.19144	0.543406	0.981753	-0.034538	-0.045076	0.25271	-0.879899	-0.0265676		23	23	23	22	23	49.4913	52.0996	13.1713	23.0469	46.0054	0	0	0	1	0	1	3	1	0	2	2	1	1.2	4	1
P27797	Calreticulin CALR - [CALR_HUMAN]	19.2			1	1867.75	29.02	417	48.1118	4.43701	11	11	71	1.03602	1.22252	0.953506	0.540343	0.876955	0.0510563	0.289859	-0.0686862	-0.888053	-0.189424		64	64	64	64	64	39.2786	23.428	14.5893	74.2942	30.7074	0	0	0	1	0	1	3	1	2	2	0	1	1.2	4	1
Q13247	Serine/arginine-rich splicing factor 6 SRSF6 - [SRSF6_HUMAN]	19.2			3	241.835	18.02	344	39.5634	11.4292	6	6	12	0.881658	0.930163	0.965636	0.44562	0.981663	-0.181709	-0.104445	-0.0504479	-1.16611	-0.0267001		10	10	10	10	10	40.669	27.1497	16.5965	47.7089	49.2304	0	0	0	2	0	2	2	1	1	2	1	1	1.2	4	1
P54819	Adenylate kinase 2, mitochondrial AK2 - [KAD2_HUMAN]	19.2			1	515.107	24.27	239	26.4608	7.81104	5	5	13	0.901682	1.06595	0.900532	0.378254	0.743218	-0.149309	0.0921369	-0.15115	-1.40257	-0.428142		13	13	13	13	13	42.2078	39.5482	21.3568	44.4069	49.1862	0	0	0	3	0	3	3	1	1	2	1	1	1.2	2	1
P27635	60S ribosomal protein L10 RPL10 - [RL10_HUMAN]	19.2			2	124.834	11.68	214	24.5879	10.0815	3	3	4	1.0966	1.1362	1.44059	0.242029	0.952049	0.13304	0.184215	0.526658	-2.04675	-0.0708921		4	4	4	4	4	20.0837	12.6748	33.8388	84.0775	31.7719	0	0	1	4	0	5	1	2	2	1	0	1	1.2	2	1
P46783	40S ribosomal protein S10 RPS10 - [RS10_HUMAN]	19.2			1	73.7155	10.91	165	18.8859	10.1548	2	2	3	0.515547	1.98743	1.7337	0.240592	0.263443	-0.955824	0.990906	0.793853	-2.05534	-1.92443		3	3	3	2	3	8.24923	3.91923	11.6936	16157.8	4.31954	1	2	2	4	-4	5	1	3	3	2	0	3	2.2	1	1
Q9NR12	PDZ and LIM domain protein 7 PDLIM7 - [PDLI7_HUMAN]	19			1	55.73	2.41	457	49.8126	8.41162	1	1	1	0.286306	0.389914	1.4986	60.6885	0.724314	-1.80437	-1.35877	0.58362	5.92335	-0.465312		1	1	1	1	1						4	3	1	5	0	13	0	0	0	0	0	0	0	0	4
P12111	Collagen alpha-3(VI) chain COL6A3 - [CO6A3_HUMAN]	19			1	686.849	5.19	3177	343.457	6.68311	12	12	27	1.93336	1.25406	1.20944	18.478	1.59674	0.951108	0.326608	0.274342	4.20774	0.67513		19	19	20	19	20	51.1142	45.6397	18.2676	39.5411	34.8374	2	0	0	5	-2	5	3	0	1	2	1	1	1	4	4
P51884	Lumican LUM - [LUM_HUMAN]	19			1	1340.19	41.72	338	38.4048	6.60986	13	13	51	1.02143	0.951593	1.21644	14.8919	1.03272	0.0305918	-0.071584	0.28266	3.89646	0.0464454		32	32	45	30	45	44.5391	35.977	15.46	119.672	41.6028	0	0	0	5	0	5	3	1	1	2	0	1	1	4	4
P60660	Myosin light polypeptide 6 MYL6 - [MYL6_HUMAN]	19			4	2726.3	88.74	151	16.9191	4.65283	12	12	92	1.3784	0.877643	1.14824	5.00301	1.38231	0.46299	-0.188294	0.199426	2.3228	0.467083		62	62	62	62	61	54.8956	26.8491	18.3498	27.0114	47.8357	1	0	0	5	-1	5	3	0	1	2	1	1	1	4	4
Q9BT73	Proteasome assembly chaperone 3 PSMG3 - [PSMG3_HUMAN]	19			1	35.35	8.2	122	13.0961	7.88428	1	1	1	2.64691	3.04147	0.988825	1.79384	0.85846	1.40431	1.60477	-0.016213	0.843054	-0.220177		1	1	1	1	1						4	5	0	2	0	11	0	0	0	0	0	0	0	0	3
A8MYA2	Uncharacterized protein CXorf49 CXorf49 - [CX049_HUMAN]	19			1	4395.25	2.33	514	54.3832	9.02686	1	1	627	2.25957	1.61244	0.921395	1.43553	1.38231	1.17605	0.689249	-0.118108	0.521588	0.467083		435	430	437	434	432	0	0	0	0	0	3	2	0	1	-1	5	3	3	3	3	3	3	3	0	3
P60174	Triosephosphate isomerase TPI1 - [TPIS_HUMAN]	19			1	2704.62	80.07	286	30.7717	5.92236	22	22	83	0.852624	1.05221	1.06882	0.635283	0.774564	-0.230019	0.0734235	0.0960171	-0.654529	-0.368544		74	74	74	72	74	30.9723	21.3399	30.3825	68.3685	48.2971	0	0	0	1	0	1	3	1	2	1	0	1	1	4	1
P49411	Elongation factor Tu, mitochondrial TUFM - [EFTU_HUMAN]	19			1	1068.89	28.32	452	49.5102	7.60596	10	10	29	0.947509	0.903007	0.981203	0.621743	1.00242	-0.0777892	-0.147191	-0.0273769	-0.68561	0.00348856		22	22	22	22	22	38.0124	25.4238	12.6247	58.0424	42.261	0	0	0	1	0	1	3	1	1	2	0	1	1	4	1
P05023	Sodium/potassium-transporting ATPase subunit alpha-1 ATP1A1 - [AT1A1_HUMAN]	19			6	423.864	8.31	1023	112.824	5.49072	8	8	17	0.778879	0.657599	0.600343	0.565337	0.716243	-0.360529	-0.604719	-0.736142	-0.822817	-0.481479		13	13	13	13	13	52.1817	25.5853	6.00732	48.1373	61.0541	0	1	1	1	0	3	3	0	1	3	1	0	1	4	3
P85037	Forkhead box protein K1 FOXK1 - [FOXK1_HUMAN]	19			1	31.02	1.23	733	75.4106	9.31982	1	1	2	0.462035	2.50463	5.06593	0.476544	0.181968	-1.11393	1.3246	2.34083	-1.06932	-2.45824		1	1	1	1	1						2	4	5	2	-4	9	0	0	0	0	0	0	0	0	1
P09525	Annexin A4 ANXA4 - [ANXA4_HUMAN]	18.8			1	2615.32	63.32	319	35.8601	6.12549	21	22	104	0.855764	1.037	0.880808	0.642214	0.716147	-0.224716	0.0524143	-0.183101	-0.638874	-0.481673		73	73	69	72	73	84.6155	34.574	19.3593	27.4441	71.8933	0	0	0	1	0	1	3	0	1	2	1	0	0.8	4	1
Q15293	Reticulocalbin-1 RCN1 - [RCN1_HUMAN]	18.8			1	389.866	23.87	331	38.8662	4.99561	7	7	18	0.773846	0.975079	0.752654	0.538272	0.688765	-0.369882	-0.036409	-0.409942	-0.893592	-0.537915		16	16	16	16	16	56.2389	34.1594	31.4445	23.1802	65.1765	0	0	0	1	0	1	3	0	1	1	2	0	0.8	4	1
P06748	Nucleophosmin NPM1 - [NPM_HUMAN]	18.8			1	995.219	47.28	294	32.5548	4.77979	11	11	51	0.821405	0.962491	1.02212	0.523642	0.834485	-0.283834	-0.0551557	0.0315666	-0.933347	-0.261041		32	31	33	32	32	56.7502	29.1549	13.0077	44.7157	61.206	0	0	0	1	0	1	3	0	1	2	1	0	0.8	4	1
O60701	UDP-glucose 6-dehydrogenase UGDH - [UGDH_HUMAN]	18.8			1	305.24	21.05	494	54.9893	7.12256	7	7	10	0.911056	1.04746	1.19134	0.425987	0.716481	-0.134388	0.0668956	0.252586	-1.23112	-0.481001		7	7	7	7	7	68.5214	83.9725	20.8394	20.6883	69.2512	0	0	0	2	0	2	2	0	0	2	2	0	0.8	4	1
P09012	U1 small nuclear ribonucleoprotein A SNRPA - [SNRPA_HUMAN]	18.8			2	102.304	9.22	282	31.2592	9.83252	3	3	5	0.791872	1.13195	1.17448	0.305402	0.669339	-0.33666	0.178807	0.232027	-1.71122	-0.579192		4	4	4	4	4	9.1363	33.2421	7.78855	37.8589	28.4015	0	0	0	4	0	4	1	3	1	3	1	1	1.8	2	1
P20774	Mimecan OGN - [MIME_HUMAN]	18.6			1	730.986	31.88	298	33.9009	5.63037	9	9	28	0.831179	0.798052	1.21221	20.121	0.904576	-0.266769	-0.325446	0.277641	4.33063	-0.144686		24	25	28	23	28	37.8499	62.5973	24.9925	89.2712	64.7671	0	0	0	5	0	5	3	1	0	2	0	0	0.6	4	4
P09493	Tropomyosin alpha-1 chain TPM1 - [TPM1_HUMAN]	18.6			1	4361.4	47.18	284	32.6887	4.7417	8	25	186	1.00384	1.00654	1.24515	10.1186	0.963588	0.00552572	0.00940614	0.316314	3.33894	-0.0535111		139	140	157	140	155	118.514	37.7534	33.9416	46.6346	84.2066	0	0	0	5	0	5	3	0	1	1	1	0	0.6	4	4
P07951	Tropomyosin beta chain TPM2 - [TPM2_HUMAN]	18.6			1	4277.25	49.65	284	32.8306	4.70361	6	25	178	0.987605	1.03244	1.23934	9.16194	0.913087	-0.0179944	0.0460609	0.309574	3.19565	-0.131176		129	130	145	130	143	112.105	32.5841	33.4766	43.1168	89.0808	0	0	0	5	0	5	3	0	1	1	1	0	0.6	4	4
P06702	Protein S100-A9 S100A9 - [S10A9_HUMAN]	18.6			1	285.547	34.21	114	13.2335	6.12549	3	3	7	0.406435	7.7512	2.63203	7.25507	0.0614636	-1.2989	2.95442	1.39618	2.85899	-4.02412		5	5	4	4	5	68.0528	432.47	16.3443	49.369	103.581	2	5	4	5	-4	12	1	0	0	2	1	0	0.6	2	2
P08865	40S ribosomal protein SA RPSA - [RSSA_HUMAN]	18.6			1	363.177	29.49	295	32.8334	4.86865	7	7	15	1.02171	1.10628	1.3631	0.690525	1.05537	0.0309917	0.14572	0.44689	-0.534234	0.0777495		12	12	12	12	12	110.924	43.9794	13.349	61.9545	100.96	0	0	1	0	0	1	3	0	1	2	0	0	0.6	4	1
Q99729	Heterogeneous nuclear ribonucleoprotein A/B HNRNPAB - [ROAA_HUMAN]	18.6			1	57.88	2.41	332	36.2024	8.20654	1	1	2	0.656304	1.23309	1.59356	0.0779075	0.52502	-0.607565	0.302274	0.672257	-3.68209	-0.929556		2	2	2	2	2	0.480575	5.50035	0.00759352	31.2904	5.01878	1	0	2	4	-1	6	0	3	3	3	1	3	2.6	0	1
Q6NZI2	Polymerase I and transcript release factor PTRF - [PTRF_HUMAN]	18.4			1	333.986	17.95	390	43.4498	5.60498	7	8	14	1.31346	0.68998	1.21025	10.6971	1.46714	0.393368	-0.535373	0.275304	3.41915	0.55301		11	11	11	11	11	49.0738	16.9874	9.33273	52.9872	26.8559	1	0	0	5	-1	5	2	1	2	3	0	1	1.4	4	4
P67936	Tropomyosin alpha-4 chain TPM4 - [TPM4_HUMAN]	18.4			2	4287.98	77.02	248	28.5045	4.69092	12	30	201	1.01361	1.02325	1.22997	7.30113	0.917864	0.0195076	0.033152	0.298629	2.86812	-0.123648		165	166	167	166	166	108.495	30.9441	29.936	88.7742	79.3668	0	0	0	5	0	5	3	0	1	1	0	0	0.4	4	4
P08729	Keratin, type II cytoskeletal 7 KRT7 - [K2C7_HUMAN]	18.4			6	1531.4	41.36	469	51.3543	5.47803	14	20	105	0.886598	1.00758	1.11341	2.50917	0.999564	-0.173648	0.0108971	0.154989	1.32721	-0.000629788		72	72	72	72	72	21.7711	33.4503	20.526	60.0136	24.4974	0	0	0	4	0	4	3	2	1	2	0	2	1.4	4	4
P24821	Tenascin TNC - [TENA_HUMAN]	18.4			1	83.1815	3.13	2201	240.7	4.89404	5	5	5	1.81678	1.68174	1.50245	1.15135	1.0215	0.861386	0.749958	0.58732	0.203333	0.0306903		4	4	4	4	4	24.1269	16.3406	43.8693	38.6655	48.8845	2	2	2	0	0	6	1	2	2	1	1	1	1.4	2	3
O00264	Membrane-associated progesterone receptor component 1 PGRMC1 - [PGRC1_HUMAN]	18.4			1	191.433	15.9	195	21.6578	4.70361	4	4	8	1.0127	1.03476	1.56138	0.609309	1.22751	0.0182018	0.0493014	0.642819	-0.714754	0.295737		6	6	6	6	6	25.3481	15.0579	4.76014	45.7527	52.4161	0	0	2	1	0	3	2	1	2	3	1	0	1.4	2	1
P21796	Voltage-dependent anion-selective channel protein 1 VDAC1 - [VDAC1_HUMAN]	18.4			2	514.434	36.75	283	30.7536	8.54346	8	8	14	1.15531	1.06663	0.719235	0.384127	1.03109	0.208284	0.093054	-0.475464	-1.38034	0.0441764		10	10	10	9	10	16.0034	23.6129	12.4782	99.8882	48.0068	0	0	0	3	0	3	2	2	2	2	0	1	1.4	4	3
Q14978	Nucleolar and coiled-body phosphoprotein 1 NOLC1 - [NOLC1_HUMAN]	18.4			1	119.79	2.15	699	73.5596	9.46631	1	1	3	1.12205	0.908129	2.00746	0.336733	1.21879	0.166133	-0.13903	1.00537	-1.57032	0.285447		2	2	2	2	2	0.754433	3.49875	2.04286	82.2611	4.25403	0	0	3	3	0	6	0	3	3	3	0	3	2.4	0	1
P08133	Annexin A6 ANXA6 - [ANXA6_HUMAN]	18.2			1	2095.38	38.63	673	75.8256	5.60498	22	23	75	1.05748	0.852028	1.1909	2.89083	1.10469	0.0806348	-0.231027	0.252049	1.53148	0.143644		49	49	48	49	49	37.7313	27.8585	17.361	43.204	49.7023	0	0	0	4	0	4	3	1	1	2	1	1	1.2	4	4
P52907	F-actin-capping protein subunit alpha-1 CAPZA1 - [CAZA1_HUMAN]	18.2			1	144.602	18.53	286	32.9023	5.69385	4	4	7	3.03099	1.07847	0.885441	1.45876	1.2796	1.59979	0.108982	-0.175532	0.544746	0.355692		5	5	5	5	5	521.981	11.4484	12.9423	20.7913	187.695	5	0	0	1	0	6	1	0	2	2	2	0	1.2	2	3
P10809	60 kDa heat shock protein, mitochondrial HSPD1 - [CH60_HUMAN]	18.2			1	2446.95	56.2	573	61.0164	5.87158	30	30	93	1.1607	0.993404	1.10438	0.656692	0.999352	0.214999	-0.00954718	0.143234	-0.606711	-0.000935841		57	57	57	57	57	83.5373	52.5263	27.3488	73.5065	68.573	0	0	0	1	0	1	3	0	0	1	0	0	0.2	4	1
P36542	ATP synthase subunit gamma, mitochondrial ATP5C1 - [ATPG_HUMAN]	18.2			1	174.698	15.1	298	32.9753	9.21729	4	4	9	0.917302	1.7913	1.26115	0.610923	0.521038	-0.124531	0.841009	0.334741	-0.710939	-0.940539		6	6	6	6	6	7.55527	10.3519	23.5926	32.5543	5.61145	0	2	0	1	-1	2	2	3	2	2	1	3	2.2	2	1
Q14697	Neutral alpha-glucosidase AB GANAB - [GANAB_HUMAN]	18.2			1	511.592	16.31	944	106.807	6.13818	13	13	23	0.684801	1.13079	1.0182	0.602544	0.597385	-0.546244	0.177329	0.026022	-0.730861	-0.743267		19	19	18	19	19	35.7251	30.253	18.8616	22.9467	76.0465	0	0	0	1	-1	0	3	1	1	2	2	0	1.2	4	1
P51991	Heterogeneous nuclear ribonucleoprotein A3 HNRNPA3 - [ROA3_HUMAN]	18.2			1	899.262	27.25	378	39.5706	9.01221	8	11	30	0.410233	1.02726	1.01771	0.530898	0.451884	-1.28548	0.0387983	0.0253213	-0.913495	-1.14598		23	23	20	22	23	136.641	65.7795	28.2275	89.1394	446.212	2	0	0	1	-2	1	3	0	0	1	0	0	0.2	4	1
Q02818	Nucleobindin-1 NUCB1 - [NUCB1_HUMAN]	18.2			1	482.619	25.38	461	53.8463	5.24951	9	9	18	0.792574	0.942598	0.861124	0.529991	0.711001	-0.335383	-0.0852856	-0.215706	-0.91596	-0.492077		13	13	13	13	13	80.4754	50.692	35.5711	58.8165	51.8756	0	0	0	1	0	1	3	0	0	1	0	0	0.2	4	1
Q02252	Methylmalonate-semialdehyde dehydrogenase [acylating], mitochondrial ALDH6A1 - [MMSA_HUMAN]	18.2			1	238.925	8.22	535	57.8027	8.49951	5	5	11	0.66424	0.840413	0.54762	0.382052	0.740775	-0.590223	-0.250829	-0.868753	-1.38816	-0.432894		10	10	10	9	10	18.8735	53.4036	22.3484	41.5742	38.43	1	0	1	3	0	5	2	2	0	2	1	1	1.2	2	3
P53999	Activated RNA polymerase II transcriptional coactivator p15 SUB1 - [TCP4_HUMAN]	18.2			1	245.404	15.75	127	14.3864	9.59814	2	2	7	0.385433	1.38615	0.909596	0.319212	0.256165	-1.37545	0.471079	-0.136703	-1.64741	-1.96485		4	4	4	4	4	10.1598	11.8732	8.50654	46.4361	2.5568	3	1	0	4	-4	4	1	2	2	3	1	3	2.2	1	1
P51888	Prolargin PRELP - [PRELP_HUMAN]	18			1	83.8781	6.81	382	43.7822	9.37842	3	3	5	0.503729	0.471189	1.46565	33.4659	1.14495	-0.989281	-1.08562	0.551539	5.06462	0.19528		2	2	3	1	3	49.7796	82.7473	15.6242		13.0312	1	2	1	5	0	9	0	1	0	2	0	2	1	2	4
Q05707	Collagen alpha-1(XIV) chain COL14A1 - [COEA1_HUMAN]	18			1	1209.56	13.36	1796	193.394	5.30029	18	18	49	1.29351	0.834337	0.898467	10.1195	1.42633	0.371295	-0.261297	-0.154463	3.33907	0.512305		40	40	41	40	41	42.1329	30.0023	13.0091	63.0972	31.2789	0	0	0	5	-1	4	3	1	1	2	0	1	1	4	4
P21333	Filamin-A FLNA - [FLNA_HUMAN]	18			1	2102.68	23.31	2647	280.564	6.06201	41	44	77	1.22687	0.966723	1.50887	2.21629	1.35656	0.294979	-0.048826	0.593466	1.14815	0.43995		59	59	59	59	59	45.7318	29.5558	20.7032	34.8328	52.0869	0	0	2	3	-1	4	3	1	1	2	1	0	1	4	4
P22105	Tenascin-X TNXB - [TENX_HUMAN]	18			2	85.3055	2.12	4289	464.034	5.33838	3	3	3	1.54768	1.56976	1.15513	2.14269	0.972553	0.630109	0.650543	0.208055	1.09943	-0.040151		3	3	3	3	3	0.373738	1.19228	26.0289	10.8823	30.5787	2	2	0	3	0	7	1	3	3	1	2	1	2	2	4
P49748	Very long-chain specific acyl-CoA dehydrogenase, mitochondrial ACADVL - [ACADV_HUMAN]	18			1	100.084	5.8	655	70.3454	8.74854	3	3	4	2.25957	1.61244	0.921395	1.43553	1.38231	1.17605	0.689249	-0.118108	0.521588	0.467083		2	2	2	2	2	0	0	0	0	0	3	2	0	1	-1	5	0	3	3	3	3	3	3	2	3
P62195	26S protease regulatory subunit 8 PSMC5 - [PRS8_HUMAN]	18			1	239.759	10.34	406	45.5971	7.54736	2	3	7	2.25957	1.61244	0.921395	1.43553	1.38231	1.17605	0.689249	-0.118108	0.521588	0.467083		5	5	5	5	5	0	0	0	0	0	3	2	0	1	-1	5	1	3	3	3	3	3	3	1	3
P30043	Flavin reductase (NADPH) BLVRB - [BLVRB_HUMAN]	18			1	896.729	50	206	22.1054	7.6499	7	7	34	1.61981	2.56419	1.05089	1.37194	0.710425	0.695824	1.35851	0.0716168	0.456217	-0.493245		20	22	22	22	21	35.6271	31.7948	16.0983	58.5999	30.7205	2	4	0	1	0	7	3	1	1	2	0	1	1	4	2
P10412	Histone H1.4 HIST1H1E - [H14_HUMAN]	18			3	431.17	32.88	219	21.852	11.0337	2	10	24	2.349	1.8353	0.508662	1.3226	1.55946	1.23205	0.876018	-0.97522	0.403378	0.641049		16	14	16	16	14	37.8769	23.6327	58.7838	49.8252	27.3391	3	2	1	1	-2	5	3	1	2	0	1	1	1	1	3
P16401	Histone H1.5 HIST1H1B - [H15_HUMAN]	18			1	171.696	11.06	226	22.5665	10.9165	2	4	11	2.62522	1.7139	0.508324	0.986291	1.50622	1.39244	0.777287	-0.97618	-0.0199153	0.590934		9	9	9	9	9	23.6577	19.5079	17.3435	20.6935	19.0327	4	2	1	0	-2	5	2	2	2	2	2	2	2	1	3
P07738	Bisphosphoglycerate mutase BPGM - [PMGE_HUMAN]	18			1	54.1632	4.63	259	29.9865	6.53662	1	1	2	3.57151	3.04595	0.92497	0.847153	1.15663	1.83653	1.60689	-0.112521	-0.239305	0.209926		1	1	1	1	1						5	5	0	0	0	10	0	0	0	0	0	0	0	0	3
Q6PF15	Kelch-like protein 35 KLHL35 - [KLH35_HUMAN]	18			1	44.2939	2.57	583	62.8522	7.82568	1	2	4	29.6281	4.0848	3.74459	0.823469	7.15481	4.88889	2.03026	1.90481	-0.280214	2.83891		1	1	1	1	1						5	5	5	0	-5	10	0	0	0	0	0	0	0	0	3
P78527	DNA-dependent protein kinase catalytic subunit PRKDC - [PRKDC_HUMAN]	18			1	30.17	0.19	4128	468.788	7.12256	1	1	1	0.312811	0.510173	0.732895	0.279216	0.604824	-1.67664	-0.970941	-0.448321	-1.84055	-0.725413		1	1	1	1	1						4	1	0	4	-1	8	0	0	0	0	0	0	0	0	1
P04792	Heat shock protein beta-1 HSPB1 - [HSPB1_HUMAN]	17.8			1	1495.11	43.41	205	22.7685	6.40479	8	8	69	1.2979	0.77498	1.07738	4.36932	1.5859	0.376179	-0.367769	0.107529	2.12741	0.6653		47	47	47	47	47	17.7092	13.4916	17.0015	42.2472	16.6711	0	0	0	5	-2	3	3	2	2	2	1	2	1.8	4	4
P07355	Annexin A2 ANXA2 - [ANXA2_HUMAN]	17.8			2	6078.06	69.62	339	38.5798	7.75244	26	26	208	0.754327	0.730708	0.654603	2.4347	1.1271	-0.406738	-0.452632	-0.611307	1.28375	0.172616		158	159	158	159	159	54.3004	43.5977	20.5849	63.514	33.254	0	0	1	3	0	4	3	0	1	2	0	1	0.8	4	4
P49419	Alpha-aminoadipic semialdehyde dehydrogenase ALDH7A1 - [AL7A1_HUMAN]	17.8			1	97.5778	8.35	539	58.4501	7.98682	2	2	3	2.19683	1.56767	1.04235	1.43553	1.38231	1.13542	0.648624	0.0598398	0.521588	0.467083		3	3	3	3	3	4.17669	4.17669	18.441	4.05091	0	3	2	0	1	-1	5	1	3	3	2	3	3	2.8	1	3
Q9Y490	Talin-1 TLN1 - [TLN1_HUMAN]	17.8			1	2008.66	14.25	2541	269.599	6.07471	23	30	64	1.35071	1.47425	1.14198	1.0376	0.94864	0.433716	0.559978	0.191535	0.0532539	-0.0760672		48	48	48	48	48	60.5145	48.1252	18.9447	30.5264	68.9529	1	1	0	0	0	2	3	0	1	2	1	0	0.8	4	3
P0C0S5	Histone H2A.Z H2AFZ - [H2AZ_HUMAN]	17.8			2	237.24	31.25	128	13.5446	10.5796	2	4	14	0.641946	1.58415	1.21658	0.744431	1.02505	-0.639477	0.663706	0.282837	-0.42579	0.0356978		12	12	12	12	12	16.9905	80.4309	10.3826	55.3553	66.6354	1	2	0	0	0	3	3	2	0	2	0	0	0.8	1	1
P62191	26S protease regulatory subunit 4 PSMC1 - [PRS4_HUMAN]	17.8			1	98.454	9.77	440	49.1537	6.21436	2	3	3	2.36945	1.89059	0.425228	0.728278	1.23627	1.24455	0.918835	-1.23369	-0.457439	0.305999		2	2	2	2	2	5.63075	3.52397	83.2527	132.355	2.10366	3	2	2	0	0	7	0	3	3	0	0	3	1.8	1	3
Q13838	Spliceosome RNA helicase DDX39B DDX39B - [DX39B_HUMAN]	17.8			2	543.075	36.68	428	48.9599	5.66846	11	11	24	0.717023	0.884026	1.0228	0.611242	0.646729	-0.479909	-0.177839	0.0325197	-0.710185	-0.628766		15	15	15	14	15	37.3784	37.5814	14.5786	171.75	92.7794	0	0	0	1	-1	0	3	1	1	2	0	0	0.8	4	1
Q9UNM6	26S proteasome non-ATPase regulatory subunit 13 PSMD13 - [PSD13_HUMAN]	17.8			1	127.415	9.04	376	42.9181	5.80811	2	2	2	1.16369	4.35897	0.342249	0.216431	0.26334	0.218705	2.12399	-1.54688	-2.20802	-1.925		2	2	2	2	2	9.60479	852.913	307.675	48.6912	700.12	0	5	3	4	-4	8	0	3	0	0	1	0	0.8	1	3
Q13151	Heterogeneous nuclear ribonucleoprotein A0 HNRNPA0 - [ROA0_HUMAN]	17.8			1	158.021	16.39	305	30.8218	9.29053	3	5	7	0.730615	1.74327	0.959588	0.135872	0.413417	-0.452816	0.801797	-0.0595137	-2.87968	-1.27433		2	2	2	2	2	13.2881	6.70351	17.4691	372.974	20.1255	0	2	0	4	-2	4	0	2	3	2	0	2	1.8	2	1
P01042	Kininogen-1 KNG1 - [KNG1_HUMAN]	17.6			1	246.196	9.78	644	71.9122	6.81494	8	8	9	0.700296	1.59578	1.13418	2.62659	0.498337	-0.513963	0.67426	0.181646	1.39319	-1.00481		8	8	8	8	8	17.0446	10.0466	13.0476	31.2831	25.2931	0	2	0	4	-2	4	2	2	2	2	1	1	1.6	4	4
Q12805	EGF-containing fibulin-like extracellular matrix protein 1 EFEMP1 - [FBLN3_HUMAN]	17.6			1	61.6733	6.69	493	54.6042	5.07178	2	2	3	2.22207	1.59615	0.921395	1.97378	1.37325	1.15191	0.674594	-0.118108	0.980964	0.457595		2	2	2	2	2	2.48146	1.50609	0	49.9647	0.975092	3	2	0	2	-1	6	0	3	3	3	1	3	2.6	1	3
Q01081	Splicing factor U2AF 35 kDa subunit U2AF1 - [U2AF1_HUMAN]	17.6			2	63.6267	12.5	240	27.8545	8.80713	3	3	3	0.644576	0.767508	2.66019	0.93856	0.828429	-0.633579	-0.381746	1.41153	-0.0914786	-0.27155		2	2	2	2	2	177.958	37.2413	359	12.0508	319.762	1	0	4	0	0	5	0	0	1	0	2	0	0.6	2	1
P31939	Bifunctional purine biosynthesis protein PURH ATIC - [PUR9_HUMAN]	17.6			1	304.265	18.41	592	64.5753	6.7124	7	7	9	1.13383	1.01175	1.14449	0.913558	1.00614	0.181204	0.0168472	0.194711	-0.130432	0.00883578		8	8	8	8	8	32.2903	14.6427	7.68715	32.6153	39.5607	0	0	0	0	0	0	2	1	2	3	1	1	1.6	4	1
P50395	Rab GDP dissociation inhibitor beta GDI2 - [GDIB_HUMAN]	17.6			1	869.767	43.82	445	50.6309	6.46826	17	17	35	0.886775	1.06367	1.13158	0.860259	0.806443	-0.17336	0.0890458	0.178337	-0.217158	-0.310355		23	23	23	23	23	51.6245	26.9708	22.6091	84.4608	73.2426	0	0	0	0	0	0	3	0	1	2	0	0	0.6	4	1
Q8N684	Cleavage and polyadenylation specificity factor subunit 7 CPSF7 - [CPSF7_HUMAN]	17.6			1	40.86	5.31	471	52.0183	8.00146	1	1	2	0.488053	2.10789	3.27875	0.776968	0.228393	-1.03489	1.0758	1.71315	-0.364074	-2.13041		2	2	2	2	2	18.3878	4.97538	68.6651	46.5524	23.5235	2	3	5	0	-4	6	0	2	3	0	1	2	1.6	0	1
Q9ULC5	Long-chain-fatty-acid--CoA ligase 5 ACSL5 - [ACSL5_HUMAN]	17.6			1	318.056	13.03	683	75.9422	6.91748	7	7	11	0.605407	0.80173	0.412551	0.711669	0.772312	-0.724024	-0.318812	-1.27736	-0.490721	-0.372744		7	7	7	5	7	59.2939	28.7644	41.0203	95.086	48.6492	1	0	2	0	0	3	2	0	1	1	0	1	0.6	4	3
P16104	Histone H2AX H2AFX - [H2AX_HUMAN]	17.6			2	345.308	27.27	143	15.1354	10.7407	2	5	27	0.670897	1.93453	1.27723	0.660797	0.829873	-0.575837	0.951982	0.353017	-0.597722	-0.269037		25	25	23	25	25	101.101	123.07	11.9126	46.0048	95.8662	0	2	0	1	0	3	3	0	0	2	1	0	0.6	1	1
Q32P28	Prolyl 3-hydroxylase 1 LEPRE1 - [P3H1_HUMAN]	17.6			1	138.875	4.62	736	83.3411	5.13525	3	3	4	1.39889	1.02306	1.41508	0.547389	1.25996	0.484277	0.0328912	0.500885	-0.869363	0.33338		3	3	3	3	3	20.6297	31.2403	10.2858	66.1145	7.08132	1	0	1	1	0	3	1	2	1	2	0	3	1.6	2	1
P13804	Electron transfer flavoprotein subunit alpha, mitochondrial ETFA - [ETFA_HUMAN]	17.6			1	148.325	12.01	333	35.0576	8.38232	3	3	10	0.657458	1.01115	0.863633	0.526491	0.729303	-0.605029	0.0159917	-0.211509	-0.925518	-0.45541		7	7	7	7	7	28.1843	15.7769	3.99134	35.2783	25.6892	1	0	0	1	0	2	2	1	2	3	1	1	1.6	2	1
P23526	Adenosylhomocysteinase AHCY - [SAHH_HUMAN]	17.6			1	103.745	7.18	432	47.6852	6.34131	2	3	5	0.681891	0.976091	0.658092	0.358418	0.689111	-0.552386	-0.0349121	-0.603639	-1.48029	-0.537191		2	2	2	2	2	4.37394	0.380746	8.80895	40.3297	3.99269	0	0	1	3	0	4	0	3	3	3	1	3	2.6	1	1
Q13595	Transformer-2 protein homolog alpha TRA2A - [TRA2A_HUMAN]	17.6			1	191.475	10.28	282	32.6691	11.2681	2	3	7	0.733558	1.031	1.10786	0.194587	0.739688	-0.447017	0.044051	0.147781	-2.36151	-0.435012		5	5	5	5	5	25.0547	10.1661	2.36377	203.213	17.0085	0	0	0	4	0	4	1	1	2	3	0	2	1.6	1	1
P21291	Cysteine and glycine-rich protein 1 CSRP1 - [CSRP1_HUMAN]	17.4			1	489.01	44.56	193	20.5538	8.57275	6	6	17	0.911542	1.03855	1.08038	21.8869	0.735466	-0.13362	0.0545707	0.111535	4.452	-0.44327		4	4	10	4	10	35.3272	14.186	16.8993	31.1591	26.4549	0	0	0	5	0	5	1	1	2	2	1	1	1.4	4	4
P02452	Collagen alpha-1(I) chain COL1A1 - [CO1A1_HUMAN]	17.4			1	829.839	9.02	1464	138.857	5.79541	11	11	45	1.1245	0.427963	0.903744	5.93842	2.53586	0.16928	-1.22444	-0.146014	2.57008	1.34247		35	35	36	35	36	25.3448	16.866	13.8592	33.8339	31.3398	0	2	0	5	-4	3	3	1	2	2	1	1	1.4	4	4
P18206	Vinculin VCL - [VINC_HUMAN]	17.4			1	1910.78	31.48	1134	123.722	5.65576	29	30	73	1.40409	0.904055	1.13145	2.42924	1.42456	0.489633	-0.145518	0.178169	1.28051	0.510515		61	61	61	61	61	32.9113	20.2627	11.6398	27.9427	37.6963	1	0	0	3	-1	3	3	1	2	2	1	1	1.4	4	4
P04083	Annexin A1 ANXA1 - [ANXA1_HUMAN]	17.4			1	2359.99	53.47	346	38.69	7.02002	17	17	73	1.09565	1.21272	0.657823	1.88689	0.897763	0.131784	0.278252	-0.60423	0.916013	-0.155593		54	55	55	55	54	36.9063	38.3179	19.1171	24.4764	37.0749	0	0	1	2	0	3	3	1	1	2	2	1	1.4	4	4
P22626	Heterogeneous nuclear ribonucleoproteins A2/B1 HNRNPA2B1 - [ROA2_HUMAN]	17.4			1	3203.58	58.36	353	37.4067	8.95361	17	20	127	0.681266	1.06932	1.02308	0.607666	0.530529	-0.55371	0.0966921	0.0329186	-0.718649	-0.914497		93	93	88	93	93	135.766	57.0568	16.9272	56.252	314.149	0	0	0	1	-1	0	3	0	0	2	0	0	0.4	4	1
P13010	X-ray repair cross-complementing protein 5 XRCC5 - [XRCC5_HUMAN]	17.4			1	616.964	21.58	732	82.6523	5.80811	11	11	26	0.521649	1.23065	1.13373	0.50788	0.487188	-0.93885	0.299421	0.181082	-0.97744	-1.03745		18	18	17	18	18	165.636	44.4932	27.7686	82.185	417.565	1	0	0	1	-2	0	3	0	1	1	0	0	0.4	4	1
P06454	Prothymosin alpha PTMA - [PTMA_HUMAN]	17.4			1	6865.18	35.14	111	12.196	3.77686	5	5	310	0.900366	1.00824	1.26982	0.485499	1.10903	-0.151417	0.0118361	0.344627	-1.04246	0.149297		245	245	244	237	245	62.3531	50.1094	29.2511	215.382	49.2391	0	0	0	2	0	2	3	0	0	1	0	1	0.4	2	1
Q14498	RNA-binding protein 39 RBM39 - [RBM39_HUMAN]	17.4			1	374.222	8.11	530	59.3427	10.0962	3	3	9	1.03239	0.848898	1.11117	0.458684	1.06816	0.0459848	-0.236337	0.152076	-1.12443	0.0951238		6	6	6	6	6	9.38856	38.9896	16.075	91.6434	33.3518	0	0	0	2	0	2	2	3	1	2	0	1	1.4	2	1
O75874	Isocitrate dehydrogenase [NADP] cytoplasmic IDH1 - [IDHC_HUMAN]	17.4			1	1237.15	52.17	414	46.6295	7.00537	16	18	42	0.828207	0.761021	0.235474	0.423013	1.048	-0.271937	-0.393992	-2.08636	-1.24123	0.0676425		34	34	33	31	34	56.0722	38.8298	40.2944	86.7933	67.2203	0	0	4	2	0	6	3	0	1	1	0	0	0.4	4	5
P35749	Myosin-11 MYH11 - [MYH11_HUMAN]	17.2			1	1059.37	13.13	1972	227.199	5.50342	14	20	40	0.985521	1.0058	1.22814	3.76547	1.37157	-0.0210419	0.00834473	0.296473	1.91283	0.455831		30	30	36	29	36	72.2866	58.5207	44.1242	265.14	68.2017	0	0	0	5	-1	4	3	0	0	1	0	0	0.2	4	4
P06396	Gelsolin GSN - [GELS_HUMAN]	17.2			1	1355.97	37.98	782	85.6442	6.27783	22	23	45	0.882208	0.835581	0.582491	1.79289	1.09882	-0.18081	-0.259149	-0.779692	0.842289	0.135958		35	35	35	34	33	29.1665	37.3359	18.0918	33.9605	35.0376	0	0	1	2	0	3	3	1	1	2	1	1	1.2	4	4
P09382	Galectin-1 LGALS1 - [LEG1_HUMAN]	17.2			1	1620.77	65.93	135	14.7062	5.50342	9	9	66	0.663779	0.861507	1.398	1.65265	0.92797	-0.591226	-0.215066	0.483364	0.72478	-0.10785		40	40	38	40	41	59.6744	63.3273	30.0748	107.859	123.165	1	0	1	2	0	4	3	0	0	1	0	0	0.2	4	4
P16402	Histone H1.3 HIST1H1D - [H13_HUMAN]	17.2			3	415.253	32.58	221	22.3363	11.019	2	10	22	2.3654	1.85079	0.546972	1.03485	1.50622	1.24209	0.888143	-0.870462	0.049417	0.590934		15	15	15	15	15	34.6917	24.4693	28.6421	38.0853	26.222	3	2	1	0	-2	4	3	1	2	1	1	1	1.2	1	3
P17858	ATP-dependent 6-phosphofructokinase, liver type PFKL - [PFKAL_HUMAN]	17.2			1	154.21	5.9	780	84.9642	7.50342	3	4	5	0.608872	1.71615	0.842199	0.421753	0.461607	-0.715789	0.779176	-0.247767	-1.24553	-1.11526		4	4	4	4	4	33.5	27.4415	18.5074	20.9508	132.343	1	2	0	2	-2	3	1	1	1	2	2	0	1.2	2	1
P12004	Proliferating cell nuclear antigen PCNA - [PCNA_HUMAN]	17.2			1	106.821	16.09	261	28.7503	4.69092	4	4	7	0.953752	0.709439	1.78973	0.414359	1.32613	-0.0683137	-0.495249	0.839738	-1.27105	0.407218		2	2	2	2	2	9.82562	4.60595	7.73318	51.0668	14.4806	0	0	2	2	-1	3	0	3	3	3	0	2	2.2	2	1
P05455	Lupus La protein SSB - [LA_HUMAN]	17.2			1	266.212	10.29	408	46.8082	7.12256	4	4	8	0.591141	1.19306	0.988733	0.411505	0.522379	-0.758426	0.254664	-0.0163467	-1.28102	-0.936832		7	7	7	7	7	74.4544	11.9794	4.70851	43.262	98.6906	1	0	0	2	-1	2	2	0	2	3	1	0	1.2	2	1
P67809	Nuclease-sensitive element-binding protein 1 YBX1 - [YBOX1_HUMAN]	17.2			3	260.871	11.42	324	35.9027	9.87646	2	2	3	0.622395	0.770604	0.737796	0.367318	0.72868	-0.684098	-0.375939	-0.438706	-1.4449	-0.456643		3	3	3	3	3	52.7841	3.79125	10.9751	64.0681	33.4351	1	0	0	3	0	4	1	0	3	2	0	1	1.2	1	1
Q9NYF8	Bcl-2-associated transcription factor 1 BCLAF1 - [BCLF1_HUMAN]	17.2			1	75.2128	3.8	920	106.059	9.979	4	4	5	0.815518	1.10506	1.23157	0.343061	0.807168	-0.294211	0.144119	0.300499	-1.54346	-0.30906		4	4	4	4	4	76.4404	9.56466	20.3009	34.0295	56.3632	0	0	0	3	0	3	1	0	3	2	1	0	1.2	2	1
Q9BVK6	Transmembrane emp24 domain-containing protein 9 TMED9 - [TMED9_HUMAN]	17.2			1	87.96	17.02	235	27.2602	8.01611	1	3	5	0.409112	2.20817	1.23779	0.225762	0.201002	-1.28943	1.14285	0.307771	-2.14713	-2.31472		4	4	4	4	4	39.117	12.3008	5.19295	127.253	51.1272	2	3	0	4	-4	5	1	1	2	3	0	0	1.2	0	1
Q9NZN4	EH domain-containing protein 2 EHD2 - [EHD2_HUMAN]	17			1	183.732	6.08	543	61.1227	6.45557	3	3	7	0.846519	0.698644	1.04665	7.21861	1.15363	-0.240386	-0.517371	0.065777	2.85172	0.206178		6	6	6	6	6	12.9754	27.0303	7.22966	21.7522	17.8632	0	0	0	5	0	5	2	2	1	3	2	2	2	2	4
O95810	Serum deprivation-response protein SDPR - [SDPR_HUMAN]	17			1	195.129	2.12	425	47.1446	5.21143	1	1	9	1.55681	1.37262	1.00686	6.63484	0.871715	0.63859	0.456933	0.00986976	2.73006	-0.198071		8	8	8	8	8	26.8847	27.6687	47.4726	60.4931	23.1687	2	1	0	5	0	8	2	1	1	1	0	2	1	0	4
P68032	Actin, alpha cardiac muscle 1 ACTC1 - [ACTC_HUMAN]	17			4	12184	61.54	377	41.9919	5.38916	7	20	431	1.00047	0.74637	1.15405	2.72095	1.38231	0.00067361	-0.422037	0.206706	1.44411	0.467083		306	306	307	306	309	56.5653	43.1676	17.1401	43.9327	36.9324	0	0	0	4	-1	3	3	0	1	2	1	1	1	4	4
Q09666	Neuroblast differentiation-associated protein AHNAK AHNAK - [AHNK_HUMAN]	17			1	1937.1	26.6	5890	628.699	6.15088	50	54	75	0.824873	0.716995	0.79469	2.33859	1.10854	-0.277757	-0.479966	-0.331537	1.22564	0.148657		60	60	60	60	60	38.2612	28.7183	21.9709	30.7385	52.9131	0	0	0	3	0	3	3	1	1	2	1	0	1	4	4
O60888	Protein CutA CUTA - [CUTA_HUMAN]	17			1	114.91	15.08	179	19.1041	5.50342	1	1	1	1.10431	1.5352	2.32365	1.50557	0.709564	0.143143	0.618422	1.21639	0.590305	-0.494996		1	1	1	1	1						0	2	3	2	0	7	0	0	0	0	0	0	0	0	1
Q27J81	Inverted formin-2 INF2 - [INF2_HUMAN]	17			1	34.38	1.2	1249	135.54	5.37646	1	1	1	1.72032	1.56479	1.89306	1.46372	1.08447	0.782676	0.645973	0.920721	0.549644	0.116986		1	1	1	1	1						2	2	2	1	0	7	0	0	0	0	0	0	0	0	1
Q9Y6C9	Mitochondrial carrier homolog 2 MTCH2 - [MTCH2_HUMAN]	17			1	163.1	7.92	303	33.3089	7.97217	1	1	5	2.25957	1.61244	0.921395	1.43553	1.38231	1.17605	0.689249	-0.118108	0.521588	0.467083		3	3	3	3	3	0	0	0	0	0	3	2	0	1	-1	5	1	3	3	3	3	3	3	0	3
A6NDG6	Phosphoglycolate phosphatase PGP - [PGP_HUMAN]	17			1	37.78	5.92	321	33.9845	6.13818	1	1	1	3.56039	2.63332	0.520353	0.899944	1.3337	1.83204	1.39688	-0.942436	-0.152093	0.415437		1	1	1	1	1						5	4	1	0	-1	9	0	0	0	0	0	0	0	0	3
Q6XQN6	Nicotinate phosphoribosyltransferase NAPRT1 - [PNCB_HUMAN]	17			1	61.6867	6.88	538	57.542	5.68115	2	2	3	3.68226	2.62933	0.90762	0.866382	1.38145	1.88059	1.39469	-0.139839	-0.206925	0.466181		1	1	1	1	1						5	4	0	0	-1	8	0	0	0	0	0	0	0	1	3
Q9Y6Q1	Calpain-6 CAPN6 - [CAN6_HUMAN]	17			1	29.38	1.56	641	74.5286	7.04932	1	1	1	2.16198	3.49296	0.619601	0.661379	0.610551	1.11235	1.80445	-0.690588	-0.596451	-0.711816		1	1	1	1	1						3	5	1	1	-1	9	0	0	0	0	0	0	0	0	3
O14773	Tripeptidyl-peptidase 1 TPP1 - [TPP1_HUMAN]	17			1	58.6491	3.73	563	61.2096	6.48096	2	2	3	0.725287	0.888264	1.61397	0.660356	0.788538	-0.463375	-0.17094	0.690615	-0.598683	-0.342747		3	3	3	3	3	23.7098	29.9742	4.56796	24.8699	20.4514	0	0	2	1	0	3	1	2	1	3	2	2	2	1	1
Q8N2N9	Ankyrin repeat domain-containing protein 36B ANKRD36B - [AN36B_HUMAN]	17			3	28.26	0.96	1353	153.488	8.85107	1	1	2	2.18128	3.06076	0.978819	0.541932	0.702986	1.12517	1.61389	-0.0308861	-0.883817	-0.508432		1	1	1	1	1						3	5	0	1	0	9	0	0	0	0	0	0	0	0	3
O43252	Bifunctional 3'-phosphoadenosine 5'-phosphosulfate synthase 1 PAPSS1 - [PAPS1_HUMAN]	17			1	151.85	9.94	624	70.7876	6.85889	5	5	6	0.595163	1.19398	0.459753	0.371942	0.528944	-0.748644	0.255779	-1.12107	-1.42685	-0.918812		4	4	4	4	4	28.9884	35.1641	12.7559	91.8382	40.7888	1	0	2	3	-1	5	1	1	1	2	0	1	1	2	3
P09497	Clathrin light chain B CLTB - [CLCB_HUMAN]	17			1	48.8816	9.61	229	25.1751	4.64014	3	3	3	0.821449	1.55695	1.23417	0.292219	0.520439	-0.283757	0.638724	0.303537	-1.77488	-0.942198		1	1	1	1	1						0	2	0	4	-1	5	0	0	0	0	0	0	0	2	1
P61019	Ras-related protein Rab-2A RAB2A - [RAB2A_HUMAN]	17			2	45.63	9.91	212	23.5308	6.53662	2	2	2	5.39297	2.01125	0.783236	0.291997	2.64501	2.43108	1.00809	-0.352482	-1.77598	1.40327		1	1	1	1	1						5	3	0	4	-4	8	0	0	0	0	0	0	0	1	3
P62318	Small nuclear ribonucleoprotein Sm D3 SNRPD3 - [SMD3_HUMAN]	17			1	68.6896	7.14	126	13.9073	10.3159	1	1	2	1.18858	1.32452	1.18719	0.267501	0.885189	0.249244	0.405469	0.247554	-1.90238	-0.175942		2	2	2	2	2	17.2185	19.6462	2.05845	52.8287	2.368	0	1	0	4	0	5	0	2	2	3	0	3	2	0	1
P07585	Decorin DCN - [PGS2_HUMAN]	16.8			1	411.796	27.58	359	39.7218	8.54346	8	9	16	1.02794	0.554827	1.25015	8.92833	1.92369	0.0397549	-0.84989	0.322098	3.15839	0.943878		11	11	12	11	11	18.0451	53.6029	15.3473	102.55	63.2124	0	1	0	5	-2	4	2	2	0	2	0	0	0.8	4	4
P08123	Collagen alpha-2(I) chain COL1A2 - [CO1A2_HUMAN]	16.8			1	804.023	3.29	1366	129.235	8.95361	5	5	38	1.27033	0.333656	0.900977	8.10902	3.52506	0.345206	-1.58357	-0.150437	3.01953	1.81765		24	24	26	24	24	22.9564	22.167	7.58923	27.673	37.3253	0	4	0	5	-5	4	3	2	2	3	1	1	1.8	2	4
Q15746	Myosin light chain kinase, smooth muscle MYLK - [MYLK_HUMAN]	16.8			1	263.012	2.04	1914	210.583	6.15088	4	4	9	0.795468	0.688394	1.45379	7.89994	1.2969	-0.330124	-0.538694	0.539815	2.98184	0.37507		8	8	8	8	8	29.4793	28.6183	10.9236	62.7848	59.594	0	0	1	5	0	6	2	1	1	2	0	0	0.8	2	4
P15090	Fatty acid-binding protein, adipocyte FABP4 - [FABP4_HUMAN]	16.8			2	155.976	31.82	132	14.7095	7.13721	3	3	5	1.45299	1.40491	1.16625	3.09103	1.34397	0.539028	0.490478	0.221879	1.62809	0.426498		3	3	5	3	4	9.43013	51.8009	36.0331	5.59561	11.9817	1	1	0	5	-1	6	1	3	0	1	3	2	1.8	2	4
P12109	Collagen alpha-1(VI) chain COL6A1 - [CO6A1_HUMAN]	16.6			1	214.307	3.21	1028	108.462	5.42725	2	2	4	0.929853	0.756254	1.71426	14.5343	1.15633	-0.104925	-0.403058	0.777585	3.86139	0.209552		4	4	4	4	4	25.0144	27.1934	8.88621	15.6371	32.527	0	0	2	5	0	7	1	1	1	3	2	1	1.6	1	4
Q9NPQ8	Synembryn-A RIC8A - [RIC8A_HUMAN]	16.6			1	176.41	3.58	531	59.6715	5.32568	1	1	3	2.19159	1.59577	1.2303	1.43553	1.35473	1.13198	0.674253	0.299013	0.521588	0.438005		3	3	3	3	3	5.08054	9.04408	32.999	4.62801	3.94994	3	2	0	1	-1	5	1	3	3	1	3	3	2.6	0	3
Q9UQ80	Proliferation-associated protein 2G4 PA2G4 - [PA2G4_HUMAN]	16.6			1	1153.78	18.53	394	43.7592	6.55127	6	6	34	1.39349	1.45561	1.03846	1.24651	1.37705	0.478707	0.541621	0.0544426	0.317892	0.461585		24	24	24	24	24	79.6835	88.9404	17.8727	51.862	30.3037	1	1	0	0	-1	1	3	0	0	2	0	1	0.6	4	3
Q15102	Platelet-activating factor acetylhydrolase IB subunit gamma PAFAH1B3 - [PA1B3_HUMAN]	16.6			1	135.821	6.93	231	25.7182	6.84424	2	2	5	1.30102	1.06471	1.39259	1.08096	1.20374	0.379646	0.0904653	0.477771	0.112312	0.267524		3	3	3	3	3	0.199309	11.0684	2.36384	2.70294	11.2696	1	0	1	0	0	2	1	3	2	3	3	2	2.6	1	1
Q9GZP4	PITH domain-containing protein 1 PITHD1 - [PITH1_HUMAN]	16.6			1	170.577	34.6	211	24.1627	5.74463	5	5	6	2.34965	1.62492	1.01384	0.959338	1.41168	1.23244	0.700368	0.0198311	-0.0598889	0.497414		4	4	4	4	4	29.2526	9.56279	30.8753	12.2191	37.9501	3	2	0	0	-1	4	1	1	3	1	2	1	1.6	2	3
Q12906	Interleukin enhancer-binding factor 3 ILF3 - [ILF3_HUMAN]	16.6			2	218.825	9.51	894	95.2791	8.76318	7	7	8	0.804531	1.20505	1.13395	0.754471	0.768329	-0.31378	0.269098	0.181363	-0.406463	-0.380205		4	4	4	3	4	75.7656	2.85135	22.1156	2.92856	68.9115	0	0	0	0	0	0	1	0	3	2	3	0	1.6	4	1
Q96KK5	Histone H2A type 1-H HIST1H2AH - [H2A1H_HUMAN]	16.6			11	448.172	38.28	128	13.8978	10.8872	2	5	27	0.566797	1.93453	1.25584	0.666441	0.45437	-0.819095	0.951982	0.32865	-0.585452	-1.13806		23	23	22	24	23	41.6169	136.463	20.5157	50.1162	485.159	1	2	0	1	-2	2	3	1	0	2	0	0	0.6	1	1
Q15393	Splicing factor 3B subunit 3 SF3B3 - [SF3B3_HUMAN]	16.6			1	142.495	2.96	1217	135.492	5.26221	3	3	5	0.607408	0.8178	0.911231	0.640248	0.90228	-0.719263	-0.290179	-0.134111	-0.643298	-0.148353		5	5	5	5	5	34.9328	24.8683	15.1334	52.1735	9.66942	1	0	0	1	0	2	1	1	2	2	0	3	1.6	2	1
O95777	U6 snRNA-associated Sm-like protein LSm8 LSM8 - [LSM8_HUMAN]	16.6			1	635.043	71.88	96	10.3963	4.4751	4	4	12	1.01286	1.06515	1.0899	0.584629	0.960786	0.0184283	0.0910507	0.124198	-0.774406	-0.0577126		11	11	11	11	11	37.2309	13.7418	20.4725	17.7834	30.7759	0	0	0	1	0	1	2	1	2	2	2	1	1.6	2	1
Q9NYU2	UDP-glucose:glycoprotein glucosyltransferase 1 UGGT1 - [UGGG1_HUMAN]	16.6			1	146.469	1.54	1555	177.078	5.63037	2	2	3	0.963364	0.88612	1.05918	0.464675	1.06162	-0.0538477	-0.174425	0.0829484	-1.10571	0.0862721		3	3	3	3	3	1.49928	4.11005	11.5021	22.8418	2.60957	0	0	0	2	0	2	1	3	3	2	2	3	2.6	1	1
P98179	RNA-binding protein 3 RBM3 - [RBM3_HUMAN]	16.6			1	95.4985	17.83	157	17.16	8.90967	2	2	3	1.36372	0.948219	1.64412	0.461525	1.41867	0.447548	-0.0767076	0.717315	-1.11552	0.504539		2	2	2	2	2	3.84425	40.4554	12.1908	33.8768	36.198	1	0	2	2	-1	4	0	3	1	2	1	1	1.6	1	1
P05783	Keratin, type I cytoskeletal 18 KRT18 - [K1C18_HUMAN]	16.6			11	3266.49	46.74	430	48.0285	5.45264	21	23	159	0.941056	0.928036	0.471125	0.34982	1.17302	-0.0876475	-0.107748	-1.08582	-1.51531	0.230229		121	121	120	119	121	34.7121	38.435	29.3065	87.489	62.3809	0	0	2	3	0	5	3	1	1	1	0	0	0.6	4	5
P39687	Acidic leucine-rich nuclear phosphoprotein 32 family member A ANP32A - [AN32A_HUMAN]	16.6			1	75.2335	11.24	249	28.5683	4.09424	2	3	4	0.996388	1.06628	0.995995	0.334989	0.562959	-0.00522022	0.0925849	-0.00579017	-1.57782	-0.828897		3	3	3	3	3	18.1527	8.14574	7.36096	21.0166	6.48702	0	0	0	3	-1	2	1	2	3	3	2	3	2.6	1	1
P55083	Microfibril-associated glycoprotein 4 MFAP4 - [MFAP4_HUMAN]	16.4			1	128.46	7.06	255	28.6299	5.63037	1	1	2	1.48243	1.85166	1.14816	15.4362	0.789727	0.567964	0.888821	0.199318	3.94824	-0.340574		2	2	2	2	2	15.051	14.8698	1.46929	15.4391	0.178235	1	2	0	5	0	8	0	2	2	3	2	3	2.4	0	4
P06753	Tropomyosin alpha-3 chain TPM3 - [TPM3_HUMAN]	16.4			1	3685.64	47.72	285	32.9298	4.71631	5	22	167	0.98433	1.06196	1.14216	8.40685	0.883015	-0.0227864	0.0867309	0.191763	3.07156	-0.179489		133	134	137	134	135	111.214	34.4478	27.6595	62.1124	84.9217	0	0	0	5	0	5	3	0	1	1	0	0	0.4	2	4
P35580	Myosin-10 MYH10 - [MYH10_HUMAN]	16.4			1	1023.8	11.69	1976	228.858	5.5415	11	17	36	0.833319	0.678945	1.16619	2.08749	1.28092	-0.263059	-0.558634	0.221804	1.06177	0.357181		28	28	28	28	28	46.8306	100.438	29.3342	54.2939	53.6679	0	0	0	3	0	3	3	1	0	1	0	0	0.4	4	4
Q01082	Spectrin beta chain, non-erythrocytic 1 SPTBN1 - [SPTB2_HUMAN]	16.4			1	919.278	8.76	2364	274.439	5.56689	16	18	31	0.943184	0.895507	0.9821	1.90281	1.1289	-0.084389	-0.159224	-0.0260582	0.928135	0.174912		27	27	27	27	27	36.6305	21.9296	19.2498	27.3616	47.1095	0	0	0	2	0	2	3	1	2	2	1	1	1.4	4	4
Q13813	Spectrin alpha chain, non-erythrocytic 1 SPTAN1 - [SPTN1_HUMAN]	16.4			1	2040.36	15.41	2472	284.364	5.35107	25	26	64	1.02314	0.910199	0.94044	1.79896	1.18992	0.0330079	-0.135746	-0.0885918	0.847159	0.250859		47	47	47	47	47	24.3368	31.5312	18.4116	34.5323	38.0449	0	0	0	2	0	2	3	2	1	2	1	1	1.4	4	4
Q15417	Calponin-3 CNN3 - [CNN3_HUMAN]	16.4			1	52.6402	3.34	329	36.3908	6.04932	1	1	3	2.22386	1.58696	0.921395	1.45788	1.38231	1.15307	0.666266	-0.118108	0.543876	0.467083		3	3	3	3	3	2.3622	2.3622	60.166	2.29069	0	3	2	0	1	-1	5	1	3	3	0	3	3	2.4	0	3
O43809	Cleavage and polyadenylation specificity factor subunit 5 NUDT21 - [CPSF5_HUMAN]	16.4			1	79.2967	12.78	227	26.2107	8.82178	1	1	3	2.25957	1.66418	0.911253	1.43553	1.38168	1.17605	0.734815	-0.134076	0.521588	0.466419		3	3	3	3	3	61.2851	4.68525	1.64104	0	0.0682296	3	2	0	1	-1	5	1	0	3	3	3	3	2.4	0	3
Q9BRA2	Thioredoxin domain-containing protein 17 TXNDC17 - [TXD17_HUMAN]	16.4			1	449.137	44.72	123	13.9318	5.51611	4	4	12	1.0414	1.30639	1.05714	0.756507	1.29222	0.0585205	0.385591	0.0801667	-0.402574	0.369854		11	11	11	11	11	23.3844	23.6343	9.94683	79.9879	103.604	0	1	0	0	0	1	2	2	2	3	0	0	1.4	2	1
Q13765	Nascent polypeptide-associated complex subunit alpha NACA - [NACA_HUMAN]	16.4			3	188.079	31.16	215	23.3697	4.56396	5	5	7	0.9655	1.03259	1.00367	0.636901	0.738455	-0.0506523	0.0462732	0.00527857	-0.65086	-0.437419		7	7	7	7	7	15.9078	46.0721	15.5319	15.6059	71.7956	0	0	0	1	0	1	2	2	1	2	2	0	1.4	2	1
Q14974	Importin subunit beta-1 KPNB1 - [IMB1_HUMAN]	16.4			1	181.834	5.37	876	97.108	4.77979	4	4	6	0.873062	1.08189	0.962312	0.561516	0.936764	-0.195843	0.113558	-0.0554227	-0.832602	-0.094242		6	6	6	6	6	21.0565	21.3971	8.6154	59.985	53.3986	0	0	0	1	0	1	2	2	2	3	0	0	1.4	2	1
O43169	Cytochrome b5 type B CYB5B - [CYB5B_HUMAN]	16.4			1	173.997	23.29	146	16.322	4.97021	1	1	4	1.52714	2.72066	0.635599	0.517813	0.553694	0.610833	1.44396	-0.653812	-0.949498	-0.852839		2	2	2	2	2	8.31215	77.925	15.7698	18.4079	90.2403	2	4	1	1	-1	7	0	3	0	2	2	0	1.4	0	3
O14980	Exportin-1 XPO1 - [XPO1_HUMAN]	16.4			1	229.477	6.35	1071	123.306	6.06201	4	4	7	0.930087	1.08368	0.928437	0.448842	0.892667	-0.104563	0.115939	-0.107123	-1.15572	-0.163806		5	5	5	4	5	87.5171	14.0436	16.4985	8.41417	57.669	0	0	0	2	0	2	1	0	2	2	3	0	1.4	2	1
P24844	Myosin regulatory light polypeptide 9 MYL9 - [MYL9_HUMAN]	16.2			1	849.736	35.47	172	19.8144	4.91943	4	6	33	0.751064	0.992342	1.45211	15.0041	0.583112	-0.412993	-0.0110905	0.538148	3.90729	-0.778156		24	25	27	25	28	106.218	33.3418	61.5824	183.814	104.499	0	0	1	5	-1	5	3	0	1	0	0	0	0.2	2	4
P05109	Protein S100-A8 S100A8 - [S10A8_HUMAN]	16.2			1	58.8	23.66	93	10.8276	7.03467	2	2	2	0.304183	6.69899	1.80309	4.34794	0.044791	-1.71699	2.74394	0.850471	2.12033	-4.48065		2	2	1	2	2	39.4579	127.393		132.435	232.346	4	5	2	5	-4	12	0	1	0	0	0	0	0.2	1	2
Q99497	Protein DJ-1 PARK7 - [PARK7_HUMAN]	16.2			1	744.033	50.26	189	19.8785	6.78564	9	9	31	1.09582	0.891524	1.1447	1.59816	1.29025	0.132016	-0.165654	0.194972	0.676413	0.367656		26	26	26	26	26	82.5565	18.0102	10.542	17.2376	71.8858	0	0	0	2	0	2	3	0	2	2	2	0	1.2	4	4
P31948	Stress-induced-phosphoprotein 1 STIP1 - [STIP1_HUMAN]	16.2			1	69.6012	7	543	62.5994	6.80029	4	4	4	1.74627	1.46767	1.15648	1.40203	1.08094	0.804274	0.553524	0.209737	0.487518	0.112283		3	3	3	3	3	63.2211	12.249	7.70219	72.4361	48.2912	2	1	0	1	0	4	1	0	2	3	0	1	1.2	2	3
P14868	Aspartate--tRNA ligase, cytoplasmic DARS - [SYDC_HUMAN]	16.2			1	93.8032	7.78	501	57.1	6.55127	3	3	5	1.35745	1.47756	0.581035	1.19053	0.948357	0.440901	0.563214	-0.783303	0.2516	-0.076498		3	3	3	3	3	6.74214	9.54484	11.8106	41.4603	12.1688	1	1	1	0	0	3	1	3	3	2	1	2	2.2	2	3
P02042	Hemoglobin subunit delta HBD - [HBD_HUMAN]	16.2		1	2	53600.2	92.52	147	16.0453	8.04541	7	14	3664	3.35679	3.51237	0.921395	0.935588	1.00519	1.74708	1.81245	-0.118108	-0.0960555	0.00746518		2844	2846	2584	2850	2839	32.0163	29.1878	18.5384	30.2279	31.9058	5	5	0	0	0	10	3	1	1	2	1	1	1.2	4	3
P04264	Keratin, type II cytoskeletal 1 KRT1 - [K2C1_HUMAN]	16.2			2	326.04	7.61	644	65.999	8.11865	4	5	17	1.56089	5.48912	0.615738	0.870512	0.327303	0.642367	2.45657	-0.699611	-0.200064	-1.6113		4	4	4	4	4	15.333	60.0075	16.9944	32.7299	25.2095	2	5	1	0	-4	4	1	2	0	2	1	1	1.2	2	3
P13798	Acylamino-acid-releasing enzyme APEH - [ACPH_HUMAN]	16.2			1	136.53	3.69	732	81.1726	5.47803	2	2	3	1.86872	1.42811	0.881075	0.542472	1.27762	0.902052	0.514102	-0.182664	-0.882379	0.353464		3	3	3	3	3	14.5859	1.51778	3.88159	12.697	29.4853	2	1	0	1	0	4	1	2	3	3	2	1	2.2	1	3
Q9UKV3	Apoptotic chromatin condensation inducer in the nucleus ACIN1 - [ACINU_HUMAN]	16.2			1	278.298	4.77	1341	151.771	6.43018	5	5	10	0.749581	0.882173	0.982041	0.506464	0.786758	-0.415844	-0.180867	-0.0261444	-0.981468	-0.346009		9	9	9	9	9	34.4312	29.881	5.69644	98.4113	26.3305	0	0	0	1	0	1	2	1	1	3	0	1	1.2	2	1
P84103	Serine/arginine-rich splicing factor 3 SRSF3 - [SRSF3_HUMAN]	16.2			1	157.4	18.29	164	19.3179	11.6489	2	3	8	0.829794	0.965506	1.12729	0.498591	0.823533	-0.269174	-0.0506436	0.172856	-1.00407	-0.280102		8	8	8	8	8	145.565	23.0801	9.18417	30.6284	250.354	0	0	0	2	0	2	2	0	2	3	1	0	1.2	1	1
P62244	40S ribosomal protein S15a RPS15A - [RS15A_HUMAN]	16.2			1	79.39	21.54	130	14.83	10.1255	2	2	2	1.06088	1.33627	1.25946	0.384643	0.783129	0.0852556	0.418216	0.332806	-1.37841	-0.352678		2	2	2	2	2	61.04	23.6047	12.9409	40.2356	33.9088	0	1	0	3	0	4	0	0	2	2	1	1	1.2	1	1
Q14789	Golgin subfamily B member 1 GOLGB1 - [GOGB1_HUMAN]	16.2			1	78.3089	1.01	3259	375.79	4.99561	2	4	5	0.551841	0.824563	0.685513	0.238861	0.660169	-0.857675	-0.278299	-0.544745	-2.06575	-0.599093		2	2	2	2	2	112.496	37.9685	6.92029	23.5366	200.849	1	0	0	4	-1	4	0	0	1	3	2	0	1.2	1	1
P21810	Biglycan BGN - [PGS1_HUMAN]	16			1	99.22	12.23	368	41.6275	7.51807	3	4	4	0.79495	0.601704	1.08359	18.1716	1.02271	-0.331064	-0.732873	0.115823	4.18362	0.0323909		4	4	4	4	4	25.857	34.5785	18.6793	99.9816	37.1296	0	1	0	5	0	6	1	1	1	2	0	1	1	2	4
P42566	Epidermal growth factor receptor substrate 15 EPS15 - [EPS15_HUMAN]	16			1	49.5	0.89	896	98.5948	4.64014	1	1	1	10.7605	1.72791	2.23581	16.9524	6.1429	3.42767	0.78903	1.1608	4.08342	2.61892		1	1	1	1	1						5	2	3	5	-5	10	0	0	0	0	0	0	0	0	4
Q7Z6Z7	E3 ubiquitin-protein ligase HUWE1 HUWE1 - [HUWE1_HUMAN]	16			1	31.1746	0.32	4374	481.589	5.22412	1	2	3	1.76918	1.36791	1.52929	10.7871	1.27579	0.823084	0.451972	0.612859	3.43123	0.351394		1	1	1	1	1						2	1	2	5	0	10	0	0	0	0	0	0	0	0	4
Q86Y22	Collagen alpha-1(XXIII) chain COL23A1 - [CONA1_HUMAN]	16			1	204.313	1.67	540	51.9123	7.25439	1	1	24	2.0349	0.346219	1.14445	4.90048	5.65652	1.02496	-1.53024	0.194659	2.29292	2.49992		20	20	20	20	20	30.1453	63.0111	8.06903	75.4198	29.4966	3	3	0	5	-5	6	3	1	0	3	0	1	1	0	4
P23142	Fibulin-1 FBLN1 - [FBLN1_HUMAN]	16			1	320.007	15.79	703	77.1624	5.22412	6	6	11	0.337631	1.09983	1.04596	3.40912	0.285557	-1.56648	0.137283	0.0648252	1.7694	-1.80815		8	8	7	8	8	126.257	64.6159	63.5893	172.807	76.3491	3	0	0	5	-4	4	2	0	0	0	0	0	0	4	4
Q15019	Septin-2 SEPT2 - [SEPT2_HUMAN]	16			1	958.645	29.09	361	41.4613	6.59521	9	9	24	0.885084	0.947016	1.04836	1.6462	0.934667	-0.176114	-0.07854	0.068128	0.719141	-0.0974749		21	21	21	21	21	18.4117	49.4056	25.3197	33.0654	64.5714	0	0	0	2	0	2	3	2	1	1	1	0	1	4	4
P37802	Transgelin-2 TAGLN2 - [TAGL2_HUMAN]	16			1	499.693	49.25	199	22.3772	8.25049	8	8	14	1.11627	1.13551	1.009	1.59447	0.849499	0.158682	0.18334	0.01292	0.673073	-0.235315		13	13	13	13	13	29.0543	25.0973	10.0875	28.4172	115.859	0	0	0	2	0	2	3	1	1	2	1	0	1	4	4
P00352	Retinal dehydrogenase 1 ALDH1A1 - [AL1A1_HUMAN]	16			3	528.965	19.56	501	54.827	6.72705	8	9	20	0.963994	1.0654	1.38463	1.36453	0.902862	-0.0529041	0.0914012	0.469505	0.448404	-0.147423		17	17	17	17	17	59.7074	32.7509	17.4502	19.8199	62.1323	0	0	1	1	0	2	3	0	1	2	2	0	1	4	4
P16403	Histone H1.2 HIST1H1C - [H12_HUMAN]	16			3	406.208	29.58	213	21.3517	10.9312	1	9	21	2.349	1.85079	0.550758	1.16822	1.50622	1.23205	0.888143	-0.86051	0.224315	0.590934		14	13	14	14	13	33.9678	36.7142	58.4471	36.3617	24.9058	3	2	1	0	-2	4	3	1	1	0	1	2	1	0	3
P55884	Eukaryotic translation initiation factor 3 subunit B EIF3B - [EIF3B_HUMAN]	16			1	49.7764	3.44	814	92.4238	4.99561	2	2	2	0.172912	1.2842	3.588	1.0829	0.132818	-2.53189	0.360871	1.84318	0.114901	-2.91248		1	1	1	1	1						4	0	5	0	-4	5	0	0	0	0	0	0	0	1	1
P46109	Crk-like protein CRKL - [CRKL_HUMAN]	16			1	20.44	3.63	303	33.7559	6.7417	1	1	1	2.06772	3.31529	1.37424	0.888453	0.615227	1.04804	1.72913	0.458639	-0.170633	-0.70081		1	1	1	1	1						3	5	1	0	-1	8	0	0	0	0	0	0	0	0	3
Q13023	A-kinase anchor protein 6 AKAP6 - [AKAP6_HUMAN]	16			1	30.38	0.43	2319	256.56	5.0083	1	1	1	2.56106	4.03114	0.878544	0.80896	0.626695	1.35674	2.01119	-0.186814	-0.305861	-0.674166		1	1	1	1	1						4	5	0	0	-1	8	0	0	0	0	0	0	0	0	3
Q16836	Hydroxyacyl-coenzyme A dehydrogenase, mitochondrial HADH - [HCDH_HUMAN]	16			1	183.984	27.39	314	34.2719	8.85107	5	5	6	0.667929	1.04847	1.3877	0.795489	0.836872	-0.582233	0.0682911	0.472699	-0.330086	-0.256921		5	5	5	4	5	111.178	12.865	12.531	28.2864	268.049	1	0	1	0	0	2	1	0	2	2	1	0	1	2	1
P62072	Mitochondrial import inner membrane translocase subunit Tim10 TIMM10 - [TIM10_HUMAN]	16			1	51.65	21.11	90	10.3259	6.29053	1	1	1	2.32644	2.98633	0.555371	0.786124	0.768457	1.21813	1.57837	-0.848477	-0.347171	-0.379963		1	1	1	1	1						3	4	1	0	0	8	0	0	0	0	0	0	0	0	3
Q02790	Peptidyl-prolyl cis-trans isomerase FKBP4 FKBP4 - [FKBP4_HUMAN]	16			1	468.273	13.51	459	51.7721	5.42725	5	5	11	0.534852	0.890632	1.11188	0.637644	0.647159	-0.902788	-0.167099	0.152995	-0.649177	-0.627808		9	9	9	9	9	65.3327	43.5088	16.3379	56.1972	23.1084	1	0	0	1	-1	1	2	0	1	2	0	2	1	2	1
P02549	Spectrin alpha chain, erythrocytic 1 SPTA1 - [SPTA1_HUMAN]	16		1	1	1342.13	13.93	2419	279.842	5.04639	22	22	38	2.90666	3.04134	0.938105	0.633489	0.871217	1.53936	1.60471	-0.092178	-0.658609	-0.198896		32	32	32	32	32	63.9808	27.8291	21.8619	49.9621	49.2162	4	5	0	1	0	10	3	0	1	2	1	1	1	4	3
P48047	ATP synthase subunit O, mitochondrial ATP5O - [ATPO_HUMAN]	16			1	115.927	19.72	213	23.2627	9.96436	3	3	3	0.908014	0.986461	0.946454	0.546774	0.96801	-0.139214	-0.0196664	-0.0793956	-0.870982	-0.0469066		3	3	3	3	3	62.1483	9.51268	6.86084	40.0178	3.29834	0	0	0	1	0	1	1	0	3	3	1	3	2	2	1
P35637	RNA-binding protein FUS FUS - [FUS_HUMAN]	16			2	45.57	1.71	526	53.3938	9.36377	1	1	1	0.238318	1.91816	1.5383	0.488964	0.122557	-2.06904	0.939725	0.621335	-1.0322	-3.02848		1	1	1	1	1						4	2	2	2	-4	6	0	0	0	0	0	0	0	0	1
Q9H6X2	Anthrax toxin receptor 1 ANTXR1 - [ANTR1_HUMAN]	16			1	31.59	1.6	564	62.749	7.60596	1	1	1	2.22511	1.57813	1.32385	0.40027	1.39083	1.15388	0.658216	0.404738	-1.32096	0.475944		1	1	1	1	1						3	2	1	3	-1	8	0	0	0	0	0	0	0	0	3
O43143	Putative pre-mRNA-splicing factor ATP-dependent RNA helicase DHX15 DHX15 - [DHX15_HUMAN]	16			1	140.653	3.14	795	90.8752	7.45947	2	2	3	0.845369	1.49817	1.05861	0.397482	0.658241	-0.242347	0.583203	0.082171	-1.33104	-0.603312		3	3	3	3	3	25.2541	31.737	15.3045	48.4399	135.81	0	1	0	3	-1	3	1	1	1	2	1	0	1	1	1
Q9P2E9	Ribosome-binding protein 1 RRBP1 - [RRBP1_HUMAN]	16			1	854.388	27.94	1410	152.381	8.60205	18	18	34	1.23529	0.853594	1.52651	0.37572	1.43506	0.304854	-0.228378	0.610237	-1.41227	0.521109		29	29	29	28	29	39.8768	25.6132	14.1614	77.3052	42.5576	0	0	2	3	-1	4	3	1	1	2	0	1	1	4	5
P14406	Cytochrome c oxidase subunit 7A2, mitochondrial COX7A2 - [CX7A2_HUMAN]	16			1	137.405	15.66	83	9.39011	9.75928	1	1	3	0.739603	1.1167	0.818716	0.340012	0.792961	-0.435178	0.159237	-0.288564	-1.55634	-0.334677		3	3	3	3	3	4.80315	35.2433	4.70116	91.1024	0.698134	0	0	0	3	0	3	1	3	1	3	0	3	2	0	1
Q15691	Microtubule-associated protein RP/EB family member 1 MAPRE1 - [MARE1_HUMAN]	16			1	46.99	7.09	268	29.9802	5.13525	1	1	1	1.56343	1.51405	0.936287	0.239878	1.0186	0.644714	0.598416	-0.0949767	-2.05963	0.0265808		1	1	1	1	1						2	2	0	4	0	8	0	0	0	0	0	0	0	0	3
P50213	Isocitrate dehydrogenase [NAD] subunit alpha, mitochondrial IDH3A - [IDH3A_HUMAN]	16			1	63.99	6.28	366	39.5661	6.91748	1	1	1	1.1637	1.13368	1.7183	0.195138	1.01254	0.218715	0.181017	0.780983	-2.35743	0.0179809		1	1	1	1	1						0	0	2	4	0	6	0	0	0	0	0	0	0	0	1
P06280	Alpha-galactosidase A GLA - [AGAL_HUMAN]	16			1	40.92	2.56	429	48.7349	5.60498	1	1	1	0.493135	0.881985	1.30301	0.136859	0.55153	-1.01995	-0.181174	0.381843	-2.86924	-0.858489		1	1	1	1	1						2	0	1	4	-1	6	0	0	0	0	0	0	0	0	1
Q07507	Dermatopontin DPT - [DERM_HUMAN]	15.8			1	703.809	10.95	201	23.9888	4.81787	2	2	22	1.26976	1.29578	0.889974	19.8985	1.20353	0.344553	0.373818	-0.168165	4.31459	0.267267		14	14	16	13	16	71.4907	27.8256	37.5509	76.9217	17.1108	0	0	0	5	0	5	3	0	1	1	0	2	0.8	1	4
Q15149	Plectin PLEC - [PLEC_HUMAN]	15.8			2	1999.2	10.53	4684	531.466	5.96045	45	47	91	0.854215	0.654416	0.925088	1.33149	1.33412	-0.227329	-0.611721	-0.112337	0.413038	0.415887		55	55	55	55	55	24.1673	17.5416	12.062	27.0437	23.7438	0	1	0	1	-1	1	3	2	2	2	1	2	1.8	4	4
Q08257	Quinone oxidoreductase CRYZ - [QOR_HUMAN]	15.8			1	119.284	6.69	329	35.1845	8.44092	3	3	6	1.3094	1.08872	0.806691	1.184	1.19542	0.388907	0.122627	-0.309911	0.243674	0.257516		6	6	6	6	6	4.35963	3.17442	4.97713	13.1238	2.12213	1	0	0	0	0	1	2	3	3	3	2	3	2.8	2	3
O14579	Coatomer subunit epsilon COPE - [COPE_HUMAN]	15.8			1	78.8536	17.21	308	34.4603	5.12256	3	3	3	1.51048	1.56199	1.2038	1.11538	0.8809	0.595007	0.643387	0.267598	0.157531	-0.18295		3	3	3	3	3	603.158	11.8442	29.4431	43.9041	481.541	2	2	0	0	0	4	1	0	2	1	1	0	0.8	2	3
P02671	Fibrinogen alpha chain FGA - [FIBA_HUMAN]	15.8	1		1	3116.07	30.83	866	94.9144	6.01123	25	26	103	8.51537	13.4911	0.920208	0.862447	0.809397	3.09007	3.75393	-0.119967	-0.213492	-0.305081		85	85	85	85	85	70.4349	39.9069	20.8322	28.6337	81.8813	5	5	0	0	0	10	3	0	1	2	1	0	0.8	4	3
P78371	T-complex protein 1 subunit beta CCT2 - [TCPB_HUMAN]	15.8			1	1495.01	35.33	535	57.4521	6.45557	12	12	35	1.28958	1.17416	0.932726	0.837037	1.0458	0.366901	0.231633	-0.100474	-0.256636	0.0646108		29	29	29	29	29	40.5341	39.1614	12.1653	78.927	56.0955	0	0	0	0	0	0	3	1	1	2	0	0	0.8	4	3
P62753	40S ribosomal protein S6 RPS6 - [RS6_HUMAN]	15.8			1	117.501	3.21	249	28.663	10.8433	1	1	4	3.59144	1.64088	1.08944	0.797047	2.1544	1.84456	0.714467	0.123581	-0.327263	1.10729		3	3	3	3	3	5.05408	5.37263	3.07496	16.6485	0.167507	5	2	0	0	-3	4	1	3	3	3	2	3	2.8	0	3
Q16891	Mitochondrial inner membrane protein IMMT - [IMMT_HUMAN]	15.8			1	224.5	4.75	758	83.6264	6.48096	3	3	7	0.926194	0.99838	1.15968	0.796143	0.964083	-0.110613	-0.00233965	0.213732	-0.3289	-0.0527704		6	6	6	6	6	9.53866	39.8829	13.0474	18.4062	26.5029	0	0	0	0	0	0	2	3	1	2	2	1	1.8	2	1
Q8WXF1	Paraspeckle component 1 PSPC1 - [PSPC1_HUMAN]	15.8			1	82.3192	7.84	523	58.7062	6.66846	3	3	3	1.14549	1.60533	0.823178	0.595294	0.865381	0.19596	0.68287	-0.280724	-0.748326	-0.208593		3	3	3	3	3	12.4225	4.63511	3.30034	66.8124	26.762	0	2	0	1	0	3	1	2	3	3	0	1	1.8	2	3
P02730	Band 3 anion transport protein SLC4A1 - [B3AT_HUMAN]	15.6		1	1	1222.72	14.93	911	101.727	5.18604	9	9	33	2.63934	3.06568	0.921395	0.532572	1.07415	1.40018	1.61621	-0.118108	-0.908951	0.103194		26	29	29	29	28	51.2484	45.0257	29.7196	29.491	64.4777	4	5	0	1	0	10	3	0	1	1	1	0	0.6	4	3
O14610	Guanine nucleotide-binding protein G(I)/G(S)/G(O) subunit gamma-T2 GNGT2 - [GBGT2_HUMAN]	15.6			1	74.2409	10.14	69	7.74208	6.68311	1	1	7	1.00324	0.832035	1.31928	6.93125	1.28936	0.00466678	-0.265284	0.39975	2.79312	0.366659		4	4	4	4	4	4.88865	12.0075	5.39018	10.3345	5.36727	0	0	1	5	0	6	1	3	2	3	2	3	2.6	0	4
Q16363	Laminin subunit alpha-4 LAMA4 - [LAMA4_HUMAN]	15.6			1	99.1088	1.81	1823	202.397	6.27783	3	3	4	0.920065	0.706278	1.28814	4.01174	1.28501	-0.120192	-0.501692	0.365285	2.00423	0.361783		2	2	2	2	2	18.8136	21.774	6.71586	3.84755	2.87273	0	0	0	5	0	5	0	2	2	3	3	3	2.6	2	4
O43294	Transforming growth factor beta-1-induced transcript 1 protein TGFB1I1 - [TGFI1_HUMAN]	15.6			1	413.824	7.81	461	49.7818	7.03467	2	2	8	1.31625	1.13766	1.55155	3.95629	1.14128	0.396437	0.186065	0.633713	1.98415	0.190654		2	2	2	2	2	25.7313	50.6676	14.6655	274.869	84.0782	1	0	2	5	0	8	0	1	0	2	0	0	0.6	1	4
Q02952	A-kinase anchor protein 12 AKAP12 - [AKA12_HUMAN]	15.6			1	247.653	4.43	1782	191.367	4.41162	4	4	9	0.745542	0.831197	0.988418	3.31241	0.797237	-0.423639	-0.266738	-0.0168073	1.72788	-0.326919		3	3	3	3	3	15.5385	31.2282	3.02562	84.331	15.1445	0	0	0	5	0	5	1	2	1	3	0	2	1.6	2	4
P08670	Vimentin VIM - [VIME_HUMAN]	15.6			7	34787.7	84.12	466	53.6191	5.12256	50	57	1629	0.82356	0.895293	1.18611	1.92487	1.01745	-0.280054	-0.159569	0.246237	0.94476	0.0249537		1072	1072	1072	1070	1071	71.7999	49.9363	35.8961	45.627	64.4865	0	0	0	2	0	2	3	0	1	1	1	0	0.6	4	4
Q16555	Dihydropyrimidinase-related protein 2 DPYSL2 - [DPYL2_HUMAN]	15.6			1	389.492	13.99	572	62.2546	6.37939	7	8	18	1.05506	0.730038	1.07548	1.55354	1.42354	0.0773205	-0.453956	0.104979	0.635561	0.509486		13	13	13	13	13	25.6422	12.1851	19.5798	26.3401	24.925	0	0	0	2	-1	1	3	1	2	2	1	2	1.6	4	4
Q9Y4Y9	U6 snRNA-associated Sm-like protein LSm5 LSM5 - [LSM5_HUMAN]	15.6			1	48.47	20.88	91	9.93113	4.53857	1	1	2	2.26245	1.64051	0.711025	1.43553	1.36039	1.17789	0.714147	-0.492027	0.521588	0.444021		2	2	2	2	2	0.188716	2.55911	39.8893	0	2.3703	3	2	0	1	-1	5	0	3	3	1	3	3	2.6	0	3
P52434	DNA-directed RNA polymerases I, II, and III subunit RPABC3 POLR2H - [RPAB3_HUMAN]	15.6			1	51.6992	8	150	17.1324	4.67822	1	1	2	1.76742	1.66116	0.639755	1.43553	1.04952	0.821643	0.73219	-0.644407	0.521588	0.0697362		2	2	2	2	2	38.3745	4.41506	65.6844	0	33.5413	2	2	1	1	0	6	0	1	3	0	3	1	1.6	0	3
Q8TEX9	Importin-4 IPO4 - [IPO4_HUMAN]	15.6			1	99.17	2.22	1081	118.64	4.95752	1	1	2	2.03383	2.4119	0.627233	1.2608	0.8318	1.0242	1.27017	-0.672926	0.334344	-0.265691		2	2	2	2	2	88.8994	186.132	34.7404	28.4786	48.548	3	3	1	0	0	7	0	0	0	1	1	1	0.6	0	3
Q16643	Drebrin DBN1 - [DREB_HUMAN]	15.6			1	79.0106	7.86	649	71.3854	4.44971	3	3	6	1.18697	1.1226	1.41868	1.09571	1.22908	0.24728	0.166847	0.504553	0.13186	0.297576		3	3	3	3	3	2.20911	27.0248	36.9272	41.712	17.5526	0	0	1	0	0	1	1	3	1	1	1	2	1.6	2	1
P00558	Phosphoglycerate kinase 1 PGK1 - [PGK1_HUMAN]	15.6			2	869.077	36.93	417	44.5861	8.104	15	15	33	1.14545	1.19301	1.04624	1.03876	0.944124	0.195912	0.25461	0.06522	0.0548677	-0.0829519		27	27	27	27	28	98.3227	32.0796	31.2115	44.1757	58.7011	0	0	0	0	0	0	3	0	1	1	1	0	0.6	4	3
Q8WWB5	PIH1 domain-containing protein 2 PIH1D2 - [PIHD2_HUMAN]	15.6			1	119.125	2.22	315	35.9337	6.3667	1	1	22	0.655667	1.09358	1.49448	0.798114	0.598656	-0.608966	0.129053	0.579641	-0.325333	-0.740202		6	6	6	6	6	14.5323	8.48532	14.79	9.71616	7.66903	1	0	1	0	-1	1	2	2	3	2	3	3	2.6	0	1
P47897	Glutamine--tRNA ligase QARS - [SYQ_HUMAN]	15.6			1	142.111	6.71	775	87.7429	7.15186	3	3	5	1.01763	1.56438	1.04649	0.709719	0.540195	0.0252191	0.645589	0.0655611	-0.494679	-0.888449		4	4	4	4	4	26.3293	6.49802	9.35104	67.6385	32.8524	0	2	0	0	-1	1	1	1	3	3	0	1	1.6	2	1
P25787	Proteasome subunit alpha type-2 PSMA2 - [PSA2_HUMAN]	15.6			1	255.857	27.78	234	25.8823	7.43018	4	4	14	0.804249	1.57006	1.20553	0.70153	0.505144	-0.314287	0.650819	0.269669	-0.511423	-0.985234		10	10	9	10	10	70.5549	32.2247	23.8533	80.3166	137.344	0	2	0	0	-1	1	2	0	1	2	0	0	0.6	2	1
Q53EL6	Programmed cell death protein 4 PDCD4 - [PDCD4_HUMAN]	15.6			1	149.933	7.89	469	51.703	5.21143	3	3	3	1.68323	1.37887	1.33773	0.677599	1.10228	0.751234	0.46349	0.419787	-0.561497	0.140489		3	3	3	3	3	13.1631	126.947	30.024	71.7836	102.715	2	1	1	0	0	4	1	2	0	1	0	0	0.6	2	3
P02775	Platelet basic protein PPBP - [CXCL7_HUMAN]	15.6			1	91.817	18.75	128	13.8854	8.79248	1	3	4	1.73697	2.24334	0.961867	0.670358	0.763768	0.796573	1.16565	-0.0560908	-0.576996	-0.388793		2	2	2	2	2	14.5327	9.46159	1.21378	12.1083	5.01952	2	3	0	0	0	5	0	2	3	3	2	3	2.6	0	3
P35998	26S protease regulatory subunit 7 PSMC2 - [PRS7_HUMAN]	15.6			1	294.302	15.24	433	48.6031	5.94775	5	5	7	1.32819	1.22412	1.06257	0.602149	1.29305	0.409458	0.291741	0.0875588	-0.731809	0.370774		6	6	6	6	6	17.3009	31.4463	4.21689	31.4394	30.0875	1	0	0	1	0	2	2	2	1	3	1	1	1.6	2	3
P62714	Serine/threonine-protein phosphatase 2A catalytic subunit beta isoform PPP2CB - [PP2AB_HUMAN]	15.6			2	117.433	10.68	309	35.5523	5.42725	2	2	5	0.596193	0.926779	1.08499	0.590228	0.629076	-0.746149	-0.109703	0.117677	-0.760655	-0.668695		3	3	3	3	3	1.28776	13.7559	7.21666	5.2657	13.4397	1	0	0	1	-1	1	1	3	2	3	3	2	2.6	1	1
P09496	Clathrin light chain A CLTA - [CLCA_HUMAN]	15.6			2	177.517	16.94	248	27.06	4.51318	4	5	10	0.505095	1.05358	0.935334	0.542851	0.43647	-0.985373	0.0753022	-0.0964472	-0.881373	-1.19605		6	6	6	6	6	31.452	20.2954	25.4017	21.1289	20.5117	1	0	0	1	-2	0	2	1	2	1	2	2	1.6	2	1
Q16629	Serine/arginine-rich splicing factor 7 SRSF7 - [SRSF7_HUMAN]	15.6			1	259.983	19.75	238	27.35	11.8247	4	5	14	0.531881	0.949517	1.04465	0.496638	0.368004	-0.910824	-0.0747348	0.0630192	-1.00973	-1.4422		13	13	13	13	13	204.45	27.1982	20.5654	119.151	275.641	1	0	0	2	-3	0	3	0	1	2	0	0	0.6	2	1
P05787	Keratin, type II cytoskeletal 8 KRT8 - [K2C8_HUMAN]	15.6			6	4761.29	70.39	483	53.6711	5.59229	33	39	235	0.915362	0.82635	0.45232	0.458624	1.03671	-0.127585	-0.275175	-1.14459	-1.12462	0.0520187		182	183	183	169	181	37.0107	34.6518	56.3425	269.093	47.2739	0	0	2	2	0	4	3	1	1	0	0	1	0.6	4	5
O00232	26S proteasome non-ATPase regulatory subunit 12 PSMD12 - [PSD12_HUMAN]	15.6			1	135.432	7.89	456	52.8706	7.6499	2	2	4	0.750492	0.98362	1.56607	0.451957	0.588474	-0.414091	-0.0238277	0.647146	-1.14574	-0.764949		4	4	4	4	4	62.428	74.0466	18.3327	218.981	36.689	0	0	2	2	-1	3	1	0	0	2	0	1	0.6	1	1
P55081	Microfibrillar-associated protein 1 MFAP1 - [MFAP1_HUMAN]	15.6			1	70.5212	3.42	439	51.9266	4.98291	2	2	4	0.873716	0.782256	1.23214	0.412522	1.10176	-0.194764	-0.354287	0.301168	-1.27746	0.139806		3	3	3	3	3	10.7995	28.8126	14.9296	28.042	17.6061	0	0	0	2	0	2	1	2	1	2	1	2	1.6	1	1
Q15121	Astrocytic phosphoprotein PEA-15 PEA15 - [PEA15_HUMAN]	15.4			1	217.87	25.38	130	15.0308	5.021	2	2	7	0.864722	0.735564	0.578851	2.17373	1.15963	-0.209691	-0.443078	-0.788736	1.12017	0.21367		7	7	7	7	7	6.60566	4.3578	22.0108	44.5795	7.037	0	0	1	3	0	4	2	3	3	2	1	3	2.4	1	4
P12429	Annexin A3 ANXA3 - [ANXA3_HUMAN]	15.4			1	446.019	27.55	323	36.3527	5.92236	7	8	17	1.13866	1.16526	0.674648	1.02717	0.854026	0.187333	0.220658	-0.567793	0.038677	-0.227647		8	8	8	8	8	36.2592	30.3912	9.72982	16.0775	76.2625	0	0	0	0	0	0	2	1	1	3	2	0	1.4	4	3
P25398	40S ribosomal protein S12 RPS12 - [RS12_HUMAN]	15.4			1	1166.07	41.67	132	14.5055	7.21045	5	5	20	1.03057	0.945255	1.02072	0.867517	0.893096	0.0434389	-0.0812246	0.029586	-0.205036	-0.163113		16	16	16	16	15	108.261	63.0866	38.0103	36.8735	58.9052	0	0	0	0	0	0	3	0	0	1	1	0	0.4	2	1
O75396	Vesicle-trafficking protein SEC22b SEC22B - [SC22B_HUMAN]	15.4			1	137.678	26.98	215	24.5775	6.91748	5	5	5	1.15497	0.986216	1.34742	0.846508	1.15521	0.207853	-0.0200239	0.430202	-0.240405	0.20816		3	3	3	3	3	8.27321	64.4807	5.45747	95.169	30.4064	0	0	1	0	0	1	1	3	0	3	0	1	1.4	2	1
P15924	Desmoplakin DSP - [DESP_HUMAN]	15.4			1	298.826	3.27	2871	331.569	6.81494	7	8	14	0.657555	0.573221	0.691462	0.39098	1.11814	-0.604816	-0.802837	-0.532278	-1.35483	0.161105		6	6	8	4	8	55.9422	32.5639	33.3573	125.586	65.2845	1	1	0	3	0	5	2	0	1	1	0	0	0.4	4	5
O15269	Serine palmitoyltransferase 1 SPTLC1 - [SPTC1_HUMAN]	15.4			1	101.96	2.96	473	52.7105	6.01123	1	1	3	1.00489	0.872116	1.17608	0.305234	1.13661	0.0070441	-0.197407	0.233985	-1.71201	0.184734		2	2	2	2	2	8.88401	39.1285	11.5344	308.124	29.4896	0	0	0	4	0	4	0	3	1	2	0	1	1.4	0	1
P02675	Fibrinogen beta chain FGB - [FIBB_HUMAN]	15.4	1		1	1208.25	46.03	491	55.8923	8.26514	16	16	62	5.92404	9.26062	0.854937	1.26353	0.736968	2.56658	3.21111	-0.22611	0.337461	-0.440327		43	43	43	43	43	48.67	90.9131	32.0664	70.3995	97.6715	5	5	0	0	0	10	3	1	0	1	0	0	0.4	4	3
P04216	Thy-1 membrane glycoprotein THY1 - [THY1_HUMAN]	15.2			1	480.88	24.84	161	17.9233	8.73389	4	4	17	1.42894	0.690329	1.22783	2.51677	2.0601	0.514943	-0.534643	0.29611	1.33157	1.04271		16	16	16	16	16	13.873	21.4884	9.01394	24.1738	15.0968	1	0	0	4	-3	2	3	2	2	3	2	2	2.2	2	4
P09104	Gamma-enolase ENO2 - [ENOG_HUMAN]	15.2			2	433.802	14.52	434	47.239	5.03369	1	4	17	1.48184	1.61244	0.978537	1.43553	1.05244	0.567389	0.689249	-0.031301	0.521588	0.0737352		11	11	11	11	11	47.9529	23.5527	28.7467	40.3322	42.1317	1	2	0	1	0	4	2	1	2	1	1	1	1.2	0	3
P62805	Histone H4 HIST1H4A - [H4_HUMAN]	15.2			1	571.978	59.22	103	11.3604	11.356	8	8	26	0.986491	0.609176	0.7011	1.40534	0.866587	-0.0196225	-0.71507	-0.512308	0.490918	-0.206584		21	21	21	21	21	379.308	72.5682	25.6995	149.668	115.762	0	1	0	1	0	2	3	0	0	1	0	0	0.2	4	4
O60716	Catenin delta-1 CTNND1 - [CTND1_HUMAN]	15.2			1	432.883	11.26	968	108.103	6.22705	7	7	12	1.23156	1.11637	0.835351	1.08891	1.0882	0.300487	0.15882	-0.259545	0.122883	0.121949		9	9	9	9	9	28.8402	40.9526	22.3519	59.6273	22.1828	0	0	0	0	0	0	2	1	1	2	0	2	1.2	4	3
P69905	Hemoglobin subunit alpha HBA1 - [HBA_HUMAN]	15.2		1	2	111145	78.17	142	15.2479	8.67529	15	15	4226	2.92444	3.17121	1.00084	0.895081	1.1271	1.54816	1.66504	0.00121102	-0.15991	0.172619		2995	3007	2983	2991	2998	43.8284	41.7888	23.0852	33.0542	37.686	4	5	0	0	0	9	3	1	1	2	1	1	1.2	4	3
Q9H299	SH3 domain-binding glutamic acid-rich-like protein 3 SH3BGRL3 - [SH3L3_HUMAN]	15.2			1	224.261	39.78	93	10.4313	4.93213	3	3	12	1.89999	1.22542	0.895216	0.873301	1.41584	0.925989	0.293271	-0.159692	-0.195448	0.501661		10	10	10	10	10	35.7357	15.3769	6.83218	9.06628	16.7259	2	0	0	0	-1	1	2	1	2	3	3	2	2.2	2	3
P49321	Nuclear autoantigenic sperm protein NASP - [NASP_HUMAN]	15.2			1	115.022	5.08	788	85.1861	4.29736	3	3	4	1.28035	1.22269	1.30289	0.735943	0.986041	0.356543	0.290054	0.381715	-0.442335	-0.0202801		4	4	4	4	4	11.5476	83.806	15.5657	17.8955	70.6509	0	0	1	0	0	1	1	2	0	2	2	0	1.2	2	1
P51858	Hepatoma-derived growth factor HDGF - [HDGF_HUMAN]	15.2			3	139.267	22.5	240	26.7719	4.729	5	6	7	0.609551	0.997083	0.98261	0.714049	0.603036	-0.714182	-0.00421429	-0.0253093	-0.485906	-0.729685		6	6	6	6	6	77.541	42.2705	15.7488	9.06578	151.444	1	0	0	0	-1	0	2	0	1	2	3	0	1.2	2	1
P55209	Nucleosome assembly protein 1-like 1 NAP1L1 - [NP1L1_HUMAN]	15.2			1	184.045	10.23	391	45.3459	4.4624	2	3	5	1.07262	0.948078	1.30601	0.688558	1.11601	0.101138	-0.0769222	0.385169	-0.53835	0.158343		5	5	5	5	5	20.5395	19.6154	23.2795	22.8992	3.575	0	0	1	0	0	1	1	2	2	2	2	3	2.2	1	1
P00492	Hypoxanthine-guanine phosphoribosyltransferase HPRT1 - [HPRT_HUMAN]	15.2			2	331.204	18.81	218	24.5636	6.68311	3	3	12	7.94364	0.672639	0.388283	0.468969	14.0312	2.9898	-0.572096	-1.36482	-1.09244	3.81057		12	12	12	12	12	109.728	13.6668	21.8755	22.7408	90.1865	5	0	3	2	-5	5	3	0	2	2	2	0	1.2	2	5
P23297	Protein S100-A1 S100A1 - [S10A1_HUMAN]	15.2			1	99.6	22.34	94	10.5391	4.50049	1	1	2	0.270493	1.67435	1.28715	0.448123	0.159358	-1.88634	0.743601	0.364181	-1.15803	-2.64966		2	2	1	2	2	20.8491	58.9296		5.023	34.9729	4	2	0	2	-4	4	0	2	0	0	3	1	1.2	0	1
Q9Y678	Coatomer subunit gamma-1 COPG1 - [COPG1_HUMAN]	15.2			1	69.72	2.06	874	97.6555	5.46533	2	2	3	0.428888	0.982884	0.772709	0.399593	0.430434	-1.22133	-0.0249068	-0.372003	-1.3234	-1.21614		2	2	2	2	2	133.91	19.0057	9.47178	30.2487	98.7687	2	0	0	3	-2	3	0	0	2	3	1	0	1.2	1	1
Q9BRX8	Redox-regulatory protein FAM213A FAM213A - [F213A_HUMAN]	15.2			1	106	17.9	229	25.7474	8.83643	4	4	4	0.975859	1.26215	0.682314	0.256278	0.617793	-0.0352557	0.335881	-0.551491	-1.96422	-0.694805		3	3	3	3	3	32.0134	36.9748	29.1307	153.706	4.56334	0	0	0	4	-1	3	1	1	1	1	0	3	1.2	2	3
P00374	Dihydrofolate reductase DHFR - [DYR_HUMAN]	15			2	25.59	3.74	187	21.439	7.41553	1	1	1	1.33742	2.48406	1.4281	43.0961	0.531092	0.419454	1.3127	0.5141	5.42948	-0.912966		1	1	1	1	1						1	3	1	5	-1	9	0	0	0	0	0	0	0	0	4
P00325	Alcohol dehydrogenase 1B ADH1B - [ADH1B_HUMAN]	15			3	25.88	2.4	375	39.8286	8.29443	1	1	1	1.63177	1.35652	1.38139	19.9818	1.18658	0.706438	0.439913	0.466125	4.32061	0.246807		1	1	1	1	1						2	1	1	5	0	9	0	0	0	0	0	0	0	0	4
Q96CX2	BTB/POZ domain-containing protein KCTD12 KCTD12 - [KCD12_HUMAN]	15			1	95.2	3.69	325	35.6787	5.64307	1	1	2	0.823866	0.677622	1.49879	3.48158	1.19932	-0.279519	-0.561447	0.583803	1.79974	0.262211		2	2	2	2	2	3.40431	0.697766	2.9905	3.02701	2.70606	0	0	1	5	0	6	0	3	3	3	3	3	3	0	4
Q9UBI6	Guanine nucleotide-binding protein G(I)/G(S)/G(O) subunit gamma-12 GNG12 - [GBG12_HUMAN]	15			1	59.9262	29.17	72	8.00117	8.96826	2	2	2	0.944335	0.837474	0.925092	3.41089	1.11229	-0.0826292	-0.255884	-0.112331	1.77015	0.153537		2	2	2	2	2	2.31446	2.74508	4.05604	3.66913	0.430412	0	0	0	5	0	5	0	3	3	3	3	3	3	1	4
P07451	Carbonic anhydrase 3 CA3 - [CAH3_HUMAN]	15			1	48.12	3.46	260	29.5387	7.34229	1	1	1	2.19507	2.75607	1.17631	3.11576	0.78564	1.13427	1.46261	0.234267	1.63958	-0.348059		1	1	1	1	1						3	4	0	5	0	12	0	0	0	0	0	0	0	0	2
Q9NSB2	Keratin, type II cuticular Hb4 KRT84 - [KRT84_HUMAN]	15			5	645.949	3.83	600	64.8015	7.56201	1	4	61	0.840842	0.833341	1.1993	2.98892	0.992038	-0.250093	-0.263021	0.262194	1.57963	-0.0115326		41	41	41	41	41	12.3818	17.3085	12.341	11.1616	10.0987	0	0	0	4	0	4	3	2	2	2	2	2	2	0	4
P04080	Cystatin-B CSTB - [CYTB_HUMAN]	15			1	317.212	33.67	98	11.1326	7.56201	3	4	11	0.87838	0.943042	0.862649	2.42036	0.867612	-0.187083	-0.0846063	-0.213155	1.27522	-0.204879		7	7	7	7	7	14.5564	34.8087	7.45136	44.2661	3.2439	0	0	0	3	0	3	2	2	1	3	1	3	2	2	4
P17931	Galectin-3 LGALS3 - [LEG3_HUMAN]	15			1	164.718	29.6	250	26.1361	8.55811	7	7	12	0.888625	0.732152	0.902299	1.68539	1.01264	-0.170354	-0.449785	-0.148322	0.753081	0.0181171		8	8	8	8	8	39.9119	32.9021	25.8343	41.0563	46.6122	0	0	0	2	0	2	2	1	1	1	1	1	1	4	4
Q16181	Septin-7 SEPT7 - [SEPT7_HUMAN]	15			2	294.222	20.82	437	50.648	8.63135	6	7	15	1.03246	0.932133	1.13823	1.56559	1.38231	0.0460894	-0.101392	0.186796	0.646704	0.467083		11	11	11	11	11	8.82022	31.8444	9.6005	17.9442	26.182	0	0	0	2	-1	1	2	3	1	3	2	1	2	4	4
P23588	Eukaryotic translation initiation factor 4B EIF4B - [IF4B_HUMAN]	15			1	31.07	4.09	611	69.1103	5.73193	1	1	1	2.18999	1.56279	1.73798	1.47975	1.38231	1.13092	0.644124	0.797407	0.565357	0.467083		1	1	1	1	1						3	2	2	1	-1	7	0	0	0	0	0	0	0	0	3
P61221	ATP-binding cassette sub-family E member 1 ABCE1 - [ABCE1_HUMAN]	15			1	26.19	2.67	599	67.271	8.33838	1	1	1	2.19149	1.56386	1.72043	1.47877	1.38231	1.13191	0.645109	0.782767	0.564401	0.467083		1	1	1	1	1						3	2	2	1	-1	7	0	0	0	0	0	0	0	0	3
Q8TDL5	BPI fold-containing family B member 1 BPIFB1 - [BPIB1_HUMAN]	15			1	443.935	10.12	484	52.4085	7.2251	2	3	13	0.184961	2.58724	0.339482	1.43553	0.128445	-2.43471	1.37141	-1.55859	0.521588	-2.96077		7	7	7	7	6	247.617	40.3286	35.8785	2.36456	172.513	4	4	3	1	-4	8	2	0	1	1	3	0	1	1	2
P26038	Moesin MSN - [MOES_HUMAN]	15			1	762.775	28.25	577	67.7778	6.40479	14	18	37	0.916934	1.00779	1.27552	1.40523	0.865287	-0.12511	0.0111932	0.351087	0.490803	-0.208749		29	29	28	29	29	41.0774	33.6926	16.6876	26.8308	62.0162	0	0	0	1	0	1	3	1	1	2	1	0	1	4	4
Q04760	Lactoylglutathione lyase GLO1 - [LGUL_HUMAN]	15			1	174.288	47.83	184	20.7642	5.31299	7	7	13	0.888389	0.858083	0.925225	1.36564	1.04748	-0.170736	-0.22081	-0.112124	0.449573	0.0669202		10	10	10	10	10	22.9351	11.1429	5.14426	31.6639	21.3357	0	0	0	1	0	1	2	2	2	3	1	2	2	4	4
O60831	PRA1 family protein 2 PRAF2 - [PRAF2_HUMAN]	15			1	55.05	10.11	178	19.2455	9.18799	1	1	2	1.58005	2.83899	0.551396	1.31522	0.548999	0.659971	1.50538	-0.85884	0.395304	-0.865124		1	1	1	1	1						2	4	1	1	-1	7	0	0	0	0	0	0	0	0	3
Q9P0K7	Ankycorbin RAI14 - [RAI14_HUMAN]	15			1	38.2	1.33	980	109.973	6.21436	1	1	1	1.63721	3.26994	0.498385	1.2101	0.493889	0.711241	1.70926	-1.00467	0.275128	-1.01774		1	1	1	1	1						2	5	2	0	-2	7	0	0	0	0	0	0	0	0	3
Q99436	Proteasome subunit beta type-7 PSMB7 - [PSB7_HUMAN]	15			1	563.251	10.11	277	29.9462	7.6792	2	2	16	1.19198	1.61244	1.03615	1.07867	1.199	0.25336	0.689249	0.0512342	0.109259	0.26183		13	13	13	13	13	56.2634	50.5405	17.5352	44.3486	21.3299	0	2	0	0	0	2	3	0	0	2	1	2	1	1	3
P28370	Probable global transcription activator SNF2L1 SMARCA1 - [SMCA1_HUMAN]	15			1	76.11	1.33	1054	122.527	8.08936	1	1	1	0.674064	0.480873	2.62598	0.970741	1.38272	-0.569041	-1.05627	1.39286	-0.0428413	0.467513		1	1	1	1	1						0	2	4	0	-1	5	0	0	0	0	0	0	0	0	1
Q5TDH0	Protein DDI1 homolog 2 DDI2 - [DDI2_HUMAN]	15			2	50.98	7.02	399	44.4945	5.04639	2	2	2	1.71937	2.01491	0.582202	0.965092	0.841743	0.781884	1.01071	-0.780407	-0.0512614	-0.248548		1	1	1	1	1						2	3	1	0	0	6	0	0	0	0	0	0	0	1	3
P68871	Hemoglobin subunit beta HBB - [HBB_HUMAN]	15		1	2	142146	84.35	147	15.9883	7.28369	9	16	6548	2.85309	3.49858	0.942205	0.891862	0.937304	1.51252	1.80677	-0.0858867	-0.165107	-0.0934112		4736	4877	4498	4873	4796	38.8387	38.568	17.813	43.2238	62.518	4	5	0	0	0	9	3	1	1	2	1	0	1	4	3
P35612	Beta-adducin ADD2 - [ADDB_HUMAN]	15			1	27.4	1.38	726	80.8034	5.92236	1	1	1	2.21106	3.70917	0.875953	0.839044	0.588014	1.14474	1.8911	-0.191074	-0.253181	-0.766079		1	1	1	1	1						3	5	0	0	-1	7	0	0	0	0	0	0	0	0	3
P11277	Spectrin beta chain, erythrocytic SPTB - [SPTB1_HUMAN]	15		1	2	1333.17	11	2137	246.316	5.2749	17	19	42	2.56029	3.38168	0.910977	0.837088	0.829952	1.35631	1.75774	-0.134514	-0.256548	-0.268901		31	31	31	31	31	56.1034	35.3118	13.7122	28.7397	43.3726	4	5	0	0	0	9	3	0	1	2	1	1	1	4	3
P27695	DNA-(apurinic or apyrimidinic site) lyase APEX1 - [APEX1_HUMAN]	15			1	348.148	18.55	318	35.5322	8.11865	5	5	13	0.645691	0.844864	1.10872	0.816049	0.522721	-0.631083	-0.243208	0.148901	-0.293272	-0.935887		8	8	8	8	8	86.212	43.5879	7.32604	45.8366	281.924	1	0	0	0	-1	0	2	0	1	3	1	0	1	2	1
Q9UM54	Unconventional myosin-VI MYO6 - [MYO6_HUMAN]	15			1	47.37	1.55	1294	149.596	8.52881	1	1	1	2.33013	1.98061	1.90585	0.7729	1.16051	1.22041	0.985942	0.930432	-0.371647	0.214754		1	1	1	1	1						3	2	2	0	0	7	0	0	0	0	0	0	0	0	3
Q12907	Vesicular integral-membrane protein VIP36 LMAN2 - [LMAN2_HUMAN]	15			1	263.783	27.53	356	40.2031	6.94678	5	5	6	0.80008	1.1834	0.923739	0.629202	0.58281	-0.321784	0.242938	-0.114442	-0.668405	-0.778903		6	6	6	6	6	20.6094	55.218	22.8874	301.867	32.8527	0	0	0	1	-1	0	2	2	0	2	0	1	1	2	1
Q92945	Far upstream element-binding protein 2 KHSRP - [FUBP2_HUMAN]	15			1	175.839	7.03	711	73.07	7.29834	3	5	9	0.736418	0.999378	0.953238	0.624898	0.579307	-0.441403	-0.000897171	-0.0690918	-0.678307	-0.787601		8	8	8	8	8	46.9698	40.9314	27.9046	11.1443	177.256	0	0	0	1	-1	0	2	1	1	1	2	0	1	2	1
P53618	Coatomer subunit beta COPB1 - [COPB_HUMAN]	15			1	91.92	2.41	953	107.074	6.04932	2	2	4	0.555969	0.76923	0.92891	0.53045	0.71295	-0.846923	-0.378513	-0.10639	-0.914711	-0.488127		3	3	3	3	3	115.409	8.53646	19.2936	160.11	132.201	1	0	0	1	0	2	1	0	3	2	0	0	1	1	1
P50135	Histamine N-methyltransferase HNMT - [HNMT_HUMAN]	15			1	40.58	3.08	292	33.2736	5.33838	1	1	2	0.812385	0.898918	1.03315	0.500087	0.891469	-0.299765	-0.153739	0.0470509	-0.999748	-0.165744		2	2	2	2	2	2.87179	5.55258	2.23229	2.31194	8.43445	0	0	0	2	0	2	0	3	3	3	3	3	3	0	1
P17301	Integrin alpha-2 ITGA2 - [ITA2_HUMAN]	15			1	66.22	1.1	1181	129.214	5.31299	1	1	2	1.16756	1.77866	0.298096	0.492496	0.647519	0.223502	0.830791	-1.74615	-1.02182	-0.627006		1	1	1	1	1						0	2	4	2	-1	7	0	0	0	0	0	0	0	0	3
P08727	Keratin, type I cytoskeletal 19 KRT19 - [K1C19_HUMAN]	15			13	3409.46	68.5	400	44.0791	5.13525	23	28	158	1.17729	0.867737	0.480955	0.427002	1.3384	0.235475	-0.20467	-1.05603	-1.22769	0.420505		105	105	105	104	105	28.2625	23.2099	26.4353	81.3851	40.3198	0	0	2	2	-1	3	3	1	2	1	0	1	1	4	5
Q99523	Sortilin SORT1 - [SORT_HUMAN]	15			1	50.33	1.32	831	92.0095	5.74463	1	1	1	0.284907	0.749518	0.547255	0.34721	0.374961	-1.81144	-0.415964	-0.869714	-1.52612	-1.41519		1	1	1	1	1						4	0	1	3	-3	5	0	0	0	0	0	0	0	0	1
P35269	General transcription factor IIF subunit 1 GTF2F1 - [T2FA_HUMAN]	15			1	84.0855	2.51	517	58.2051	7.48877	1	1	2	0.59916	0.748115	0.945099	0.240964	0.790022	-0.738986	-0.418668	-0.0814621	-2.05311	-0.340035		1	1	1	1	1						1	0	0	4	0	5	0	0	0	0	0	0	0	0	1
Q9BTT6	Leucine-rich repeat-containing protein 1 LRRC1 - [LRRC1_HUMAN]	15			2	79.02	2.48	524	59.2049	5.021	1	1	1	1.40787	1.23921	0.460617	0.208329	1.12068	0.493515	0.30942	-1.11836	-2.26306	0.164377		1	1	1	1	1						1	0	2	4	0	7	0	0	0	0	0	0	0	0	3
Q07960	Rho GTPase-activating protein 1 ARHGAP1 - [RHG01_HUMAN]	14.8			1	553.394	30.07	439	50.4042	6.29053	9	9	25	0.984098	1.01089	0.921395	1.4862	1.0388	-0.0231258	0.0156212	-0.118108	0.57163	0.0549148		15	15	15	15	15	61.4984	42.8831	26.1737	34.1239	42.2776	0	0	0	1	0	1	3	0	1	1	1	1	0.8	4	4
P08107	Heat shock 70 kDa protein 1A/1B HSPA1A - [HSP71_HUMAN]	14.8			2	3728.46	41.19	641	70.009	5.65576	17	23	186	1.03568	1.06344	0.921395	1.43553	0.999245	0.0505736	0.0887329	-0.118108	0.521588	-0.0010894		115	115	114	115	115	46.3806	50.6137	12.8657	32.7035	51.0355	0	0	0	1	0	1	3	1	0	2	1	0	0.8	4	4
P48147	Prolyl endopeptidase PREP - [PPCE_HUMAN]	14.8			1	144.949	5.07	710	80.648	5.85889	2	2	3	2.2728	1.15196	1.04952	1.36552	0.770539	1.18447	0.204085	0.0697281	0.449445	-0.37606		3	3	3	3	3	93.8616	372.589	8.52496	27.3214	236.642	3	0	0	1	0	4	1	0	0	3	1	0	0.8	1	3
P02538	Keratin, type II cytoskeletal 6A KRT6A - [K2C6A_HUMAN]	14.8			9	420.586	15.07	564	60.0083	8.00146	2	9	32	0.954336	1.25927	1.39379	0.955292	0.576793	-0.0674314	0.332584	0.479018	-0.0659868	-0.793876		15	15	15	15	15	61.3171	25.5633	31.7701	61.012	20.2944	0	0	1	0	-1	0	3	0	1	1	0	2	0.8	1	1
P25325	3-mercaptopyruvate sulfurtransferase MPST - [THTM_HUMAN]	14.8			1	196.892	13.47	297	33.1576	6.59521	3	3	5	1.11584	1.0265	1.12744	0.945474	1.05844	0.158131	0.037732	0.173048	-0.0808901	0.0819421		4	4	4	4	4	35.6474	10.503	6.58287	27.0157	17.4491	0	0	0	0	0	0	1	1	2	3	1	2	1.8	2	1
P49257	Protein ERGIC-53 LMAN1 - [LMAN1_HUMAN]	14.8			1	245.454	13.73	510	57.513	6.771	5	5	7	0.871543	0.897395	1.02882	0.800412	0.775486	-0.198356	-0.156185	0.0409899	-0.321185	-0.366828		7	7	7	7	7	41.7058	27.5346	12.3282	90.9711	59.2634	0	0	0	0	0	0	2	1	1	2	0	0	0.8	2	1
P63244	Guanine nucleotide-binding protein subunit beta-2-like 1 GNB2L1 - [GBLP_HUMAN]	14.8			1	445.661	37.54	317	35.0546	7.69385	8	10	22	1.18628	1.05532	0.912957	0.756825	0.899498	0.246439	0.077679	-0.131381	-0.401968	-0.152808		9	9	9	8	9	79.3964	18.1883	12.4998	85.1109	69.173	0	0	0	0	0	0	2	0	2	2	0	0	0.8	4	3
P21281	V-type proton ATPase subunit B, brain isoform ATP6V1B2 - [VATB2_HUMAN]	14.8			1	75.46	7.05	511	56.4649	5.80811	2	2	2	1.63702	1.54761	0.949855	0.714326	1.04342	0.711071	0.63004	-0.0742209	-0.485345	0.0613143		2	2	2	2	2	87.0291	82.3381	3.7177	3.78703	3.1472	2	2	0	0	0	4	0	0	0	3	3	3	1.8	1	3
Q86VP6	Cullin-associated NEDD8-dissociated protein 1 CAND1 - [CAND1_HUMAN]	14.8			1	79.9848	2.03	1230	136.289	5.78271	3	3	4	0.636899	0.942636	0.967725	0.691855	0.666486	-0.650864	-0.0852271	-0.0473308	-0.531458	-0.585354		3	3	3	3	3	35.0355	17.3844	6.73913	9.70028	54.8453	1	0	0	0	-1	0	1	1	2	3	3	0	1.8	2	1
P50897	Palmitoyl-protein thioesterase 1 PPT1 - [PPT1_HUMAN]	14.8			1	65.0597	8.17	306	34.1713	6.52197	2	2	2	0.985987	0.943936	1.21192	0.653259	1.03037	-0.0203599	-0.0832391	0.277294	-0.614272	0.0431621		2	2	2	2	2	4.57265	0.137137	9.21442	14.3956	4.43531	0	0	0	1	0	1	0	3	3	3	2	3	2.8	1	1
P15311	Ezrin EZR - [EZRI_HUMAN]	14.8			2	731.498	23.89	586	69.3697	6.26514	12	16	32	0.902951	0.754679	0.650501	0.647645	1.24406	-0.147281	-0.406065	-0.620378	-0.626724	0.315052		24	24	24	23	24	24.8313	18.6059	12.5725	26.2467	22.9668	0	0	1	1	0	2	3	2	2	2	1	2	1.8	4	5
Q9HDC9	Adipocyte plasma membrane-associated protein APMAP - [APMAP_HUMAN]	14.8			1	197.612	13.7	416	46.4509	6.16357	3	4	6	0.615576	0.974828	1.03942	0.638285	0.642298	-0.699991	-0.0367799	0.0557841	-0.647727	-0.638686		4	4	4	4	4	78.4426	17.2953	21.6379	115.259	85.0805	1	0	0	1	-1	1	1	0	2	2	0	0	0.8	2	1
P45973	Chromobox protein homolog 5 CBX5 - [CBX5_HUMAN]	14.8			1	92.7158	4.19	191	22.2111	5.85889	1	1	8	0.801398	0.838462	1.26531	0.591636	0.917491	-0.319409	-0.254182	0.33949	-0.757218	-0.124234		5	5	5	5	5	4.03934	9.9582	2.47535	10.2469	5.71185	0	0	0	1	0	1	1	3	3	3	2	3	2.8	0	1
Q16630	Cleavage and polyadenylation specificity factor subunit 6 CPSF6 - [CPSF6_HUMAN]	14.8			1	282.689	6.9	551	59.1734	7.15186	2	2	6	0.911564	1.47734	1.22043	0.580955	0.585552	-0.133584	0.562999	0.287388	-0.783501	-0.77213		6	6	6	6	6	101.912	44.7574	14.9046	68.7697	47.2202	0	1	0	1	-1	1	2	0	1	2	0	1	0.8	1	1
Q9Y5P6	Mannose-1-phosphate guanyltransferase beta GMPPB - [GMPPB_HUMAN]	14.8			1	106.382	6.39	360	39.8086	6.60986	2	2	4	0.684413	0.814435	0.700812	0.553854	0.828946	-0.547061	-0.296128	-0.5129	-0.852421	-0.27065		3	3	3	3	3	2.56203	24.2204	6.52788	168.759	26.9064	0	0	0	1	0	1	1	3	2	3	0	1	1.8	1	1
P30084	Enoyl-CoA hydratase, mitochondrial ECHS1 - [ECHM_HUMAN]	14.8			1	172.676	15.52	290	31.3671	8.07471	4	4	10	0.845974	0.947846	0.675538	0.551912	0.79342	-0.241316	-0.0772755	-0.56589	-0.85749	-0.333844		9	9	9	9	9	9.42164	37.414	6.56026	58.0273	22.3808	0	0	0	1	0	1	2	3	1	3	0	2	1.8	2	3
P20700	Lamin-B1 LMNB1 - [LMNB1_HUMAN]	14.8			1	2081.18	50.68	586	66.3676	5.16064	27	30	96	0.857921	0.74271	1.03411	0.464198	1.14347	-0.221082	-0.429128	0.0483861	-1.10719	0.193418		71	71	72	71	72	19.4418	11.6798	9.27678	87.2446	21.3945	0	0	0	2	0	2	3	2	2	3	0	2	1.8	4	5
Q14103	Heterogeneous nuclear ribonucleoprotein D0 HNRNPD - [HNRPD_HUMAN]	14.8			1	315.538	4.23	355	38.4103	7.81104	1	2	18	0.406711	1.22693	1.08759	0.339196	0.347494	-1.29792	0.295047	0.121131	-1.55981	-1.52494		8	8	8	8	8	60.1727	18.6315	29.2067	56.7217	47.672	2	0	0	3	-3	2	2	0	2	1	0	1	0.8	0	1
P02749	Beta-2-glycoprotein 1 APOH - [APOH_HUMAN]	14.6			1	269.473	14.78	345	38.2727	7.97217	4	4	10	0.838589	1.16508	0.951063	2.6268	0.63775	-0.253964	0.220429	-0.0723866	1.39331	-0.648937		9	9	9	9	9	35.0739	11.1721	6.74691	36.5989	37.1664	0	0	0	4	-1	3	2	1	2	3	1	1	1.6	2	4
Q14315	Filamin-C FLNC - [FLNC_HUMAN]	14.6			1	120.321	1.91	2725	290.841	5.97314	2	5	7	1.32269	1.03055	1.29226	2.61538	1.33747	0.403471	0.0434142	0.369899	1.38702	0.419508		7	7	7	7	7	13.0966	56.4262	23.2816	34.0475	8.14934	1	0	0	4	-1	4	2	2	0	2	1	3	1.6	1	4
P00568	Adenylate kinase isoenzyme 1 AK1 - [KAD1_HUMAN]	14.6			1	291.859	19.07	194	21.6213	8.63135	4	4	8	1.30082	2.37964	1.1994	1.61263	0.717178	0.379426	1.25075	0.262312	0.689412	-0.479597		7	7	7	7	7	44.244	41.095	11.4325	21.9134	16.5758	1	3	0	2	0	6	2	1	1	2	2	2	1.6	2	2
P00488	Coagulation factor XIII A chain F13A1 - [F13A_HUMAN]	14.6			1	401.1	12.02	732	83.2146	6.0874	8	8	15	1.2162	1.75288	1.03083	1.45123	0.684586	0.282383	0.809724	0.0438125	0.537273	-0.546695		12	12	12	12	12	28.7652	21.9396	18.2385	24.7878	38.7675	0	2	0	1	0	3	3	1	2	2	2	1	1.6	4	2
P62158	Calmodulin CALM1 - [CALM_HUMAN]	14.6			2	3475.28	85.23	149	16.8268	4.22119	9	10	223	1.08501	1.61244	0.921395	1.43553	0.95329	0.117708	0.689249	-0.118108	0.521588	-0.0690124		105	105	101	105	104	150.461	0	10.3971	0	59.5495	0	2	0	1	0	3	3	0	3	2	3	0	1.6	4	2
P12277	Creatine kinase B-type CKB - [KCRB_HUMAN]	14.6			1	1977.37	55.12	381	42.6173	5.59229	13	13	66	0.759164	0.923202	0.686952	1.42518	0.783254	-0.397516	-0.115282	-0.541718	0.511149	-0.352448		58	58	58	58	58	101.22	39.3476	33.7914	38.0891	182.357	0	0	0	1	0	1	3	0	1	1	1	0	0.6	4	4
Q13011	Delta(3,5)-Delta(2,4)-dienoyl-CoA isomerase, mitochondrial ECH1 - [ECH1_HUMAN]	14.6			1	451.209	37.2	328	35.7934	8.00146	8	8	13	1.0115	0.794786	0.889802	1.31576	1.23149	0.0165022	-0.331362	-0.168443	0.395893	0.300403		10	10	10	10	10	44.1595	15.0617	18.1768	38.4635	16.815	0	0	0	1	0	1	2	1	2	2	1	2	1.6	4	4
P18669	Phosphoglycerate mutase 1 PGAM1 - [PGAM1_HUMAN]	14.6			3	510.875	48.82	254	28.7858	7.18115	10	10	22	1.14153	0.967885	1.08393	1.18222	0.96038	0.190963	-0.0470922	0.116265	0.241496	-0.058323		15	15	15	15	15	46.0008	26.226	8.87602	29.4457	18.8357	0	0	0	0	0	0	3	1	1	3	1	2	1.6	4	4
Q9NRX4	14 kDa phosphohistidine phosphatase PHPT1 - [PHP14_HUMAN]	14.6			1	170.995	28	125	13.8237	6.07471	3	3	6	1.54739	1.47534	1.02346	1.04818	0.969926	0.629833	0.561046	0.0334587	0.067886	-0.0440531		4	4	3	4	4	61.5158	74.2797	15.6709	59.6943	45.0177	2	1	0	0	0	3	1	0	0	2	0	1	0.6	2	3
P13796	Plastin-2 LCP1 - [PLSL_HUMAN]	14.6			1	354.621	18.98	627	70.2439	5.42725	4	7	14	1.68635	1.29448	0.749493	0.704163	1.37321	0.753906	0.372373	-0.416013	-0.506019	0.457554		8	8	8	8	8	44.5843	20.5344	21.2759	46.5619	19.9124	2	0	0	0	-1	1	2	1	2	2	1	2	1.6	2	3
P45974	Ubiquitin carboxyl-terminal hydrolase 5 USP5 - [UBP5_HUMAN]	14.6			1	564.896	9.91	858	95.7253	5.03369	5	6	144	0.837125	0.917067	1.07112	0.674972	1.00599	-0.256485	-0.1249	0.0991258	-0.567101	0.00861703		4	4	4	4	4	40.9358	16.5458	1.67712	45.5861	30.0374	0	0	0	0	0	0	1	1	2	3	1	1	1.6	2	1
Q9NP72	Ras-related protein Rab-18 RAB18 - [RAB18_HUMAN]	14.6			1	101.399	14.08	206	22.9626	5.23682	2	2	4	1.64615	1.18595	1.01389	0.660974	1.21523	0.719094	0.246047	0.0199032	-0.597334	0.281228		4	4	4	4	4	40.6879	43.7651	14.0705	39.3701	5.71243	2	0	0	1	0	3	1	1	1	2	1	3	1.6	1	3
Q15363	Transmembrane emp24 domain-containing protein 2 TMED2 - [TMED2_HUMAN]	14.6			1	68.0895	14.43	201	22.7464	5.17334	3	3	5	1.12666	1.09546	0.725632	0.433355	0.909259	0.172048	0.13154	-0.46269	-1.20638	-0.137236		3	3	3	3	3	16.3476	39.2539	35.4656	11.263	21.8714	0	0	0	2	0	2	1	2	1	1	2	2	1.6	2	3
Q13938	Calcyphosin CAPS - [CAYP1_HUMAN]	14.6			1	1479.33	41.8	189	20.9543	4.89404	10	10	52	0.857583	0.784054	0.829261	0.395076	0.934756	-0.221652	-0.350975	-0.270102	-1.3398	-0.097339		39	39	39	33	39	54.95	32.7576	11.9983	115.484	51.2188	0	0	0	3	0	3	3	0	1	2	0	0	0.6	4	5
P04004	Vitronectin VTN - [VTNC_HUMAN]	14.4			1	467.87	7.74	478	54.2712	5.79541	3	3	15	0.927545	2.97057	1.0279	4.04452	0.322017	-0.108511	1.57074	0.0396967	2.01597	-1.63479		13	13	13	13	13	15.5077	23.7509	17.8755	99.5249	26.7974	0	4	0	5	-4	5	3	2	2	2	0	1	1.4	2	2
P27482	Calmodulin-like protein 3 CALML3 - [CALL3_HUMAN]	14.4			2	182.976	20.81	149	16.88	4.42432	2	3	12	0.995787	0.771736	1.04423	2.46762	1.27472	-0.00609081	-0.37382	0.0624421	1.30312	0.350177		8	8	8	8	8	11.428	14.9943	7.76315	20.0442	9.99657	0	0	0	3	0	3	2	2	2	3	2	3	2.4	1	4
P61088	Ubiquitin-conjugating enzyme E2 N UBE2N - [UBE2N_HUMAN]	14.4			2	169.383	17.76	152	17.127	6.56592	3	3	7	1.00798	1.21757	0.8729	1.83127	0.865619	0.0114669	0.284	-0.196112	0.872847	-0.208195		6	6	6	6	6	8.60335	11.3583	9.9843	10.3032	13.6189	0	0	0	2	0	2	2	3	2	3	2	2	2.4	2	4
Q03252	Lamin-B2 LMNB2 - [LMNB2_HUMAN]	14.4			1	2560.76	39.83	600	67.6475	5.35107	24	27	110	0.943281	0.829387	1.03316	1.18055	1.08227	-0.0842408	-0.269883	0.0470568	0.239455	0.114055		84	84	84	84	84	33.9822	22.1391	16.0727	37.5539	38.9487	0	0	0	0	0	0	3	1	2	2	1	1	1.4	4	4
P23528	Cofilin-1 CFL1 - [COF1_HUMAN]	14.4			1	610.511	56.02	166	18.4907	8.08936	9	11	31	0.858378	0.840395	1.03975	1.08307	0.868591	-0.220315	-0.250861	0.0562392	0.115124	-0.203251		30	30	29	30	30	28.6012	26.0975	18.5099	19.4226	40.1603	0	0	0	0	0	0	3	1	1	2	2	1	1.4	4	4
O14618	Copper chaperone for superoxide dismutase CCS - [CCS_HUMAN]	14.4			1	135.28	4.74	274	29.0224	5.57959	1	1	3	1.5709	1.62062	0.966822	1.07975	0.956163	0.651587	0.696542	-0.0486783	0.110693	-0.064672		2	2	2	2	2	13.1402	2.93331	7.90378	20.0133	10.1776	2	2	0	0	0	4	0	2	3	3	2	2	2.4	0	3
Q08945	FACT complex subunit SSRP1 SSRP1 - [SSRP1_HUMAN]	14.4			1	337.939	5.36	709	81.0244	6.87354	2	2	12	1.12207	1.22284	1.30486	0.889769	0.912722	0.166165	0.290241	0.383891	-0.168497	-0.131753		8	8	8	8	8	70.7281	56.8084	20.4673	88.2408	53.9867	0	0	1	0	0	1	2	0	0	2	0	0	0.4	1	1
P31040	Succinate dehydrogenase [ubiquinone] flavoprotein subunit, mitochondrial SDHA - [DHSA_HUMAN]	14.4			1	65.8126	2.26	664	72.6453	7.38623	2	2	4	0.840088	0.901938	0.96433	0.853011	0.828857	-0.251388	-0.148899	-0.0524016	-0.229364	-0.270804		4	4	4	4	4	23.5185	20.5166	4.75901	17.6712	7.94431	0	0	0	0	0	0	1	2	2	3	2	3	2.4	1	1
P11586	C-1-tetrahydrofolate synthase, cytoplasmic MTHFD1 - [C1TC_HUMAN]	14.4			1	171.218	5.35	935	101.495	7.29834	4	4	6	0.791699	0.909308	0.88813	0.785122	0.814048	-0.336976	-0.137158	-0.171158	-0.349011	-0.296814		4	4	4	4	4	34.479	12.7964	21.0643	28.3751	39.7688	0	0	0	0	0	0	1	1	2	2	1	1	1.4	2	1
Q99460	26S proteasome non-ATPase regulatory subunit 1 PSMD1 - [PSMD1_HUMAN]	14.4			1	115.25	3.25	953	105.769	5.38916	2	2	3	1.71247	1.53547	0.831727	0.767179	1.10014	0.776081	0.61868	-0.265817	-0.382365	0.137684		2	2	2	2	2	42.9018	7.26157	15.2673	117.054	34.8443	2	2	0	0	0	4	0	1	3	2	0	1	1.4	1	3
P12035	Keratin, type II cytoskeletal 3 KRT3 - [K2C3_HUMAN]	14.4			7	220.397	9.08	628	64.3776	6.48096	1	6	25	1.04712	1.19626	1.58049	0.715703	0.579474	0.0664257	0.258525	0.66037	-0.482566	-0.787184		13	13	13	13	13	62.1074	21.4249	97.1526	79.9179	109.592	0	0	2	0	-1	1	3	0	2	0	0	0	0.4	0	1
P02679	Fibrinogen gamma chain FGG - [FIBG_HUMAN]	14.4	1		1	1117.05	32.89	453	51.4789	5.61768	11	11	50	7.88027	13.703	0.72665	0.563467	0.459194	2.97824	3.77642	-0.460667	-0.827596	-1.12283		42	42	42	42	42	78.5317	63.8233	32.9963	41.5418	57.4209	5	5	0	1	-2	9	3	0	0	1	1	0	0.4	4	3
Q15847	Adipogenesis regulatory factor ADIRF - [ADIRF_HUMAN]	14.2			1	39.5	19.74	76	7.84997	5.31299	2	2	2	0.602577	0.735888	0.750059	25.0176	0.807727	-0.730784	-0.442441	-0.414924	4.64487	-0.308059		2	2	2	2	2	44.2634	16.5126	26.6427	22.9907	64.1399	1	0	0	5	0	6	0	1	2	1	2	0	1.2	1	4
P05155	Plasma protease C1 inhibitor SERPING1 - [IC1_HUMAN]	14.2			1	48.7977	1.6	500	55.1194	6.55127	1	1	3	0.57441	1.30355	1.14857	3.47857	0.48699	-0.799847	0.382443	0.199839	1.79849	-1.03804		3	3	3	3	3	16.971	27.2285	2.46929	0.0168307	21.11	1	1	0	5	-2	5	1	2	1	3	3	2	2.2	0	4
Q9BYX7	Putative beta-actin-like protein 3 POTEKP PE=5 SV=1 - [ACTBM_HUMAN]	14.2			1	7804.9	13.6	375	41.9888	6.32861	1	4	214	0.925325	0.66696	1.1627	2.8816	1.38231	-0.111967	-0.584327	0.217474	1.52687	0.467083		177	177	177	177	177	43.451	38.385	17.4885	43.8873	25.9897	0	1	0	4	-1	4	3	1	1	2	1	1	1.2	0	4
Q14847	LIM and SH3 domain protein 1 LASP1 - [LASP1_HUMAN]	14.2			1	210.281	6.13	261	29.6982	7.04932	2	2	10	1.02379	0.84989	1.35868	2.29657	1.39405	0.0339225	-0.234652	0.44221	1.19948	0.479279		7	7	7	7	7	16.0855	7.70801	6.32992	13.1423	26.6375	0	0	1	3	-1	3	2	2	3	3	2	1	2.2	1	4
O00592	Podocalyxin PODXL - [PODXL_HUMAN]	14.2			1	110.3	1.97	558	58.5991	5.49072	1	1	2	0.100552	0.26063	0.608251	1.40959	0.380567	-3.31399	-1.93992	-0.717261	0.495274	-1.39378		2	2	2	2	2	12.6989	44.6415	18.5948	63.4947	30.6677	4	4	1	1	-3	7	0	2	1	2	0	1	1.2	0	4
P09661	U2 small nuclear ribonucleoprotein A' SNRPA1 - [RU2A_HUMAN]	14.2			1	312.8	15.29	255	28.3981	8.6167	2	2	4	2.98942	1.3492	0.88456	1.39865	2.16878	1.57986	0.432108	-0.176968	0.484037	1.11689		4	4	4	4	4	47.1451	36.9365	15.8697	36.6679	36.5316	4	1	0	1	-3	3	1	1	1	2	1	1	1.2	1	3
O00429	Dynamin-1-like protein DNM1L - [DNM1L_HUMAN]	14.2			1	280.805	10.87	736	81.8261	6.81494	5	5	7	1.41918	1.0629	1.02977	1.07439	1.02392	0.505058	0.0880105	0.042322	0.103517	0.0341016		6	6	6	6	6	50.5922	42.9747	17.016	39.7803	24.6418	1	0	0	0	0	1	2	0	1	2	1	2	1.2	2	3
Q13561	Dynactin subunit 2 DCTN2 - [DCTN2_HUMAN]	14.2			1	86.4089	9.23	401	44.2039	5.21143	4	4	5	1.30914	1.20091	0.936395	1.06208	1.12752	0.388616	0.264127	-0.0948111	0.0868947	0.173155		3	3	3	3	3	7.03617	11.6361	2.6601	17.3745	30.8093	1	0	0	0	0	1	1	3	2	3	2	1	2.2	2	3
Q06830	Peroxiredoxin-1 PRDX1 - [PRDX1_HUMAN]	14.2			1	1055.34	37.19	199	22.0963	8.1333	5	10	57	1.11832	1.16511	0.94279	1.04117	1.05488	0.161327	0.22046	-0.0849923	0.0582077	0.0770854		43	43	43	43	42	35.517	50.6348	17.3929	23.7174	36.2646	0	0	0	0	0	0	3	1	0	2	2	1	1.2	2	3
Q99714	3-hydroxyacyl-CoA dehydrogenase type-2 HSD17B10 - [HCD2_HUMAN]	14.2			1	366.937	20.31	261	26.9061	7.78174	4	4	9	1.2783	1.34034	0.975292	0.786702	1.0989	0.354227	0.422598	-0.0360937	-0.34611	0.13606		8	8	8	8	8	30.8459	52.3877	4.61946	42.9668	35.9224	0	1	0	0	0	1	2	1	0	3	1	1	1.2	2	3
Q9UMS4	Pre-mRNA-processing factor 19 PRPF19 - [PRP19_HUMAN]	14.2			1	56.1167	3.37	504	55.1463	6.60986	2	2	3	0.619994	1.19397	1.06357	0.594207	0.512222	-0.689673	0.255767	0.0889139	-0.750964	-0.965157		2	2	2	2	2	17.8192	6.57143	1.35286	48.9807	11.1502	1	0	0	1	-1	1	0	2	3	3	1	2	2.2	1	1
P14866	Heterogeneous nuclear ribonucleoprotein L HNRNPL - [HNRPL_HUMAN]	14.2			1	629.515	23.94	589	64.0924	8.22119	10	10	24	1.08669	0.888979	1.0133	0.481796	1.2027	0.119946	-0.169778	0.0190658	-1.05351	0.266275		17	17	17	17	17	31.5188	35.4678	13.533	72.0683	20.8579	0	0	0	2	0	2	3	1	1	2	0	2	1.2	4	5
Q9Y4L1	Hypoxia up-regulated protein 1 HYOU1 - [HYOU1_HUMAN]	14.2			1	417.016	18.52	999	111.266	5.22412	10	10	16	1.31066	1.08604	0.935792	0.479047	1.21395	0.390292	0.119076	-0.0957403	-1.06176	0.279713		9	9	9	9	9	95.8883	27.8394	9.34156	78.1975	19.4352	1	0	0	2	0	3	2	0	1	3	0	2	1.2	4	5
Q9H307	Pinin PNN - [PININ_HUMAN]	14.2			1	86.6289	2.37	717	81.565	7.13721	2	2	3	0.791168	1.19778	0.717422	0.411388	0.679906	-0.337944	0.260367	-0.479107	-1.28143	-0.556592		3	3	3	3	3	14.278	7.9048	9.31763	48.4836	22.1755	0	0	0	2	0	2	1	2	3	3	1	2	2.2	1	3
Q9NP81	Serine--tRNA ligase, mitochondrial SARS2 - [SYSM_HUMAN]	14			1	155.945	1.35	518	58.2459	8.1333	1	1	21	1.26138	0.415073	2.10124	43.4234	2.82965	0.335003	-1.26856	1.07124	5.4404	1.50062		4	4	8	3	8	7.03149	83.4062	25.1062	58.7837	27.3764	0	2	3	5	-4	6	1	3	0	1	0	1	1	0	4
P41252	Isoleucine--tRNA ligase, cytoplasmic IARS - [SYIC_HUMAN]	14			1	37.96	0.79	1262	144.406	6.15088	1	1	1	0.236107	1.5625	1.48045	25.0731	0.149058	-2.08249	0.643853	0.566039	4.64807	-2.74606		1	1	1	1	1						4	2	1	5	-4	8	0	0	0	0	0	0	0	0	4
P48539	Purkinje cell protein 4 PCP4 - [PCP4_HUMAN]	14			1	20.17	25.81	62	6.7873	6.7124	1	1	1	0.641758	0.349709	1.33559	24.3092	1.81021	-0.639898	-1.51577	0.417475	4.60343	0.856159		1	1	1	1	1						1	3	1	5	-2	8	0	0	0	0	0	0	0	0	4
Q8IYY4	Zinc finger protein DZIP1L DZIP1L - [DZI1L_HUMAN]	14			1	33.8673	1.04	767	86.7946	7.28369	1	1	2	1.58773	1.35421	1.25164	16.6275	1.15653	0.666965	0.437451	0.32382	4.0555	0.209798		1	1	1	1	1						2	1	0	5	0	8	0	0	0	0	0	0	0	0	4
Q06828	Fibromodulin FMOD - [FMOD_HUMAN]	14			1	108.473	11.17	376	43.1515	6.03662	2	2	4	1.00886	1.10184	1.08588	9.66828	0.906471	0.0127275	0.139918	0.118869	3.27326	-0.141667		3	2	4	3	3	29.2384	50.0352	21.7696	104.497	18.2375	0	0	0	5	0	5	1	1	0	2	0	2	1	1	4
Q96JY6	PDZ and LIM domain protein 2 PDLIM2 - [PDLI2_HUMAN]	14			1	81.75	3.13	352	37.4357	8.71924	1	1	1	1.30659	1.04598	1.54483	5.29806	1.2322	0.385804	0.0648557	0.627451	2.40546	0.301231		1	1	1	1	1						1	0	2	5	0	8	0	0	0	0	0	0	0	0	4
Q8WWM9	Cytoglobin CYGB - [CYGB_HUMAN]	14			1	54.4346	4.74	190	21.391	6.80029	1	1	2	0.670845	0.911566	2.32844	3.64514	0.725937	-0.575948	-0.133581	1.21936	1.86597	-0.462083		1	1	1	1	1						0	0	3	5	0	8	0	0	0	0	0	0	0	0	4
Q562R1	Beta-actin-like protein 2 ACTBL2 - [ACTBL_HUMAN]	14			1	9375.78	27.39	376	41.976	5.59229	2	8	356	1.00711	0.716333	1.16783	2.66868	1.43121	0.0102173	-0.481297	0.22383	1.41613	0.517239		206	206	202	206	206	55.1096	45.3865	16.6416	49.9808	30.4556	0	0	0	4	-1	3	3	0	1	2	1	1	1	1	4
Q6DKJ4	Nucleoredoxin NXN - [NXN_HUMAN]	14			1	30.82	2.53	435	48.3616	4.97021	1	1	1	0.411022	0.341117	1.37744	1.54575	1.18857	-1.28271	-1.55166	0.461988	0.628309	0.249231		1	1	1	1	1						2	3	1	2	0	8	0	0	0	0	0	0	0	0	4
P30038	Delta-1-pyrroline-5-carboxylate dehydrogenase, mitochondrial ALDH4A1 - [AL4A1_HUMAN]	14			1	47.42	3.2	563	61.6806	8.07471	1	1	1	0.851533	0.909033	2.25524	1.44098	0.924031	-0.231865	-0.137596	1.17328	0.527047	-0.113987		1	1	1	1	1						0	0	3	1	0	4	0	0	0	0	0	0	0	0	1
O15260	Surfeit locus protein 4 SURF4 - [SURF4_HUMAN]	14			1	55.37	6.69	269	30.3738	7.78174	1	1	3	2.26627	1.67863	0.514923	1.43553	1.33175	1.18032	0.747281	-0.957572	0.521588	0.413319		1	1	1	1	1						3	2	1	1	-1	6	0	0	0	0	0	0	0	0	3
Q9Y5S2	Serine/threonine-protein kinase MRCK beta CDC42BPB - [MRCKB_HUMAN]	14			1	36.13	0.88	1711	194.193	6.3667	1	1	1	1.62286	1.67317	0.541052	1.43553	0.956767	0.698537	0.74258	-0.886162	0.521588	-0.06376		1	1	1	1	1						2	2	1	1	0	6	0	0	0	0	0	0	0	0	3
Q9H4M9	EH domain-containing protein 1 EHD1 - [EHD1_HUMAN]	14			2	63.2165	5.06	534	60.5887	6.82959	2	2	2	1.51472	1.61244	0.949333	1.43553	0.926641	0.599048	0.689249	-0.0750144	0.521588	-0.109918		1	1	1	1	1						2	2	0	1	0	5	0	0	0	0	0	0	0	1	3
Q9UIL1	Short coiled-coil protein SCOC - [SCOC_HUMAN]	14			1	63.8	11.32	159	18.0341	8.85107	1	1	1	1.32966	1.3771	1.53705	0.954398	0.952447	0.411063	0.461635	0.620166	-0.0673377	-0.07029		1	1	1	1	1						1	1	2	0	0	4	0	0	0	0	0	0	0	0	1
Q15365	Poly(rC)-binding protein 1 PCBP1 - [PCBP1_HUMAN]	14			2	885.296	28.65	356	37.4739	7.09326	4	7	26	1.01692	1.02843	0.994808	0.933464	0.943284	0.0242035	0.0404417	-0.00751024	-0.0993334	-0.0842366		20	20	20	20	20	35.647	37.4111	24.6875	56.9077	35.8787	0	0	0	0	0	0	3	1	1	2	0	1	1	2	3
Q96C86	m7GpppX diphosphatase DCPS - [DCPS_HUMAN]	14			1	107.647	4.45	337	38.585	6.37939	1	2	6	0.831966	0.829225	1.13582	0.74166	0.981382	-0.265404	-0.270164	0.183738	-0.431169	-0.027113		4	4	4	4	4	9.93722	7.9162	4.58635	8.13643	1.25342	0	0	0	0	0	0	1	3	3	3	3	3	3	0	1
O14841	5-oxoprolinase OPLAH - [OPLA_HUMAN]	14			1	54.23	1.48	1288	137.371	6.58057	1	1	1	3.54626	2.25172	0.944377	0.705773	1.55353	1.8263	1.17103	-0.0825646	-0.502723	0.635553		1	1	1	1	1						5	3	0	0	-2	6	0	0	0	0	0	0	0	0	3
Q8WVQ1	Soluble calcium-activated nucleotidase 1 CANT1 - [CANT1_HUMAN]	14			1	63.42	3.24	401	44.8117	6.0874	1	1	1	1.53126	2.34104	0.600818	0.638954	0.645216	0.614724	1.22715	-0.735	-0.646217	-0.632145		1	1	1	1	1						2	3	1	1	-1	6	0	0	0	0	0	0	0	0	3
P35606	Coatomer subunit beta' COPB2 - [COPB2_HUMAN]	14			1	59.8005	1.99	906	102.422	5.2749	1	2	3	1.50393	1.14758	0.966581	0.593204	1.29274	0.588742	0.19859	-0.0490378	-0.753401	0.370434		2	2	2	2	2	0.291841	9.5622	6.04499	1.92505	9.8561	2	0	0	1	0	3	0	3	3	3	3	3	3	0	3
P48426	Phosphatidylinositol 5-phosphate 4-kinase type-2 alpha PIP4K2A - [PI42A_HUMAN]	14			1	30.36	2.46	406	46.1955	6.99072	1	1	1	2.08475	1.78685	1.0496	0.510383	1.15089	1.05988	0.837416	0.0698456	-0.970349	0.202744		1	1	1	1	1						3	2	0	1	0	6	0	0	0	0	0	0	0	0	3
O60264	SWI/SNF-related matrix-associated actin-dependent regulator of chromatin subfamily A member 5 SMARCA5 - [SMCA5_HUMAN]	14			1	73.86	1.43	1052	121.828	8.08936	1	1	1	1.69935	1.22917	1.45087	0.491575	1.36375	0.764981	0.297685	0.536919	-1.02452	0.447579		1	1	1	1	1						2	0	1	2	-1	4	0	0	0	0	0	0	0	0	1
Q9Y2V2	Calcium-regulated heat stable protein 1 CARHSP1 - [CHSP1_HUMAN]	14			1	56.48	10.88	147	15.882	8.20654	1	1	2	1.03462	1.3124	1.36579	0.46403	0.777645	0.0491069	0.392205	0.449736	-1.10771	-0.362816		1	1	1	1	1						0	1	1	2	0	4	0	0	0	0	0	0	0	0	1
Q14019	Coactosin-like protein COTL1 - [COTL1_HUMAN]	14			1	83.6878	11.97	142	15.935	5.66846	2	2	3	0.630102	1.59817	1.12827	0.463606	0.388913	-0.666342	0.676421	0.174106	-1.10903	-1.36248		2	2	2	2	2	45.6445	8.41615	81.4165	405.693	36.211	1	2	0	2	-3	2	0	1	3	0	0	1	1	1	1
O60907	F-box-like/WD repeat-containing protein TBL1X TBL1X - [TBL1X_HUMAN]	14			1	119.829	1.73	577	62.4565	6.55127	1	1	5	0.78779	0.810981	0.90492	0.462491	0.958219	-0.344116	-0.30226	-0.144138	-1.1125	-0.0615729		2	2	2	2	2	13.3095	20.5154	4.48743	57.7026	7.06194	0	0	0	2	0	2	0	2	2	3	0	3	2	0	1
P49755	Transmembrane emp24 domain-containing protein 10 TMED10 - [TMEDA_HUMAN]	14			1	145.175	22.37	219	24.96	7.44482	4	4	5	0.896364	1.24039	0.776582	0.450253	0.739876	-0.157843	0.310798	-0.36479	-1.15119	-0.434644		5	5	5	5	5	5.52418	75.9002	16.8374	55.8874	102.986	0	0	0	2	0	2	1	3	0	2	0	0	1	2	3
P61201	COP9 signalosome complex subunit 2 COPS2 - [CSN2_HUMAN]	14			1	138.883	7.67	443	51.5641	5.52881	2	2	3	0.54004	1.04299	1.23021	0.411464	0.510752	-0.888863	0.0607264	0.298899	-1.28116	-0.969306		2	2	2	2	2	24.9563	23.5938	30.8886	184.91	50.7305	1	0	0	2	-1	2	0	2	2	1	0	0	1	1	1
Q00839	Heterogeneous nuclear ribonucleoprotein U HNRNPU - [HNRPU_HUMAN]	14			1	673.262	16.12	825	90.528	5.99854	10	11	28	0.917896	0.830979	1.23905	0.390888	1.3201	-0.123597	-0.267116	0.309237	-1.35517	0.400643		19	19	19	18	19	64.2508	18.8941	20.2095	50.1571	37.8266	0	0	0	3	-1	2	3	0	2	2	0	1	1	4	5
Q15054	DNA polymerase delta subunit 3 POLD3 - [DPOD3_HUMAN]	14			1	55.31	3.86	466	51.3683	9.34912	1	1	1	1.22036	1.5326	0.980008	0.207392	0.785458	0.287308	0.615984	-0.0291346	-2.26957	-0.348393		1	1	1	1	1						0	2	0	4	0	6	0	0	0	0	0	0	0	0	3
Q5T2N8	ATPase family AAA domain-containing protein 3C ATAD3C - [ATD3C_HUMAN]	14			2	82.08	3.41	411	46.3501	9.30518	1	1	1	0.934391	0.96256	0.99018	0.151609	0.957558	-0.0979024	-0.0550512	-0.0142377	-2.72157	-0.0625683		1	1	1	1	1						0	0	0	4	0	4	0	0	0	0	0	0	0	0	1
Q9Y3C4	EKC/KEOPS complex subunit TPRKB TPRKB - [TPRKB_HUMAN]	14			1	44.95	4	175	19.6485	6.78564	1	1	2	0.585471	1.06144	1.23175	0.139545	0.544093	-0.772329	0.0860285	0.30071	-2.8412	-0.878075		1	1	1	1	1						1	0	0	4	-1	4	0	0	0	0	0	0	0	0	1
P08134	Rho-related GTP-binding protein RhoC RHOC - [RHOC_HUMAN]	13.8			3	297.19	20.73	193	21.9923	6.58057	3	3	11	0.948469	0.94211	0.924981	1.64215	1.08078	-0.0763275	-0.0860323	-0.112504	0.71559	0.112072		10	10	10	10	10	22.9693	47.0422	5.93149	41.9249	19.6554	0	0	0	2	0	2	2	2	1	3	1	2	1.8	2	4
P13489	Ribonuclease inhibitor RNH1 - [RINI_HUMAN]	13.8			1	622.631	18.22	461	49.9411	4.81787	6	6	13	0.547128	0.943083	0.868679	1.47418	0.650743	-0.87005	-0.0845436	-0.203106	0.559911	-0.619841		4	4	4	4	4	32.4273	8.73878	2.50579	39.9267	28.3175	1	0	0	1	-1	1	1	1	3	3	1	1	1.8	4	4
P30041	Peroxiredoxin-6 PRDX6 - [PRDX6_HUMAN]	13.8			1	733.566	54.46	224	25.0192	6.37939	12	12	39	1.2627	1.50289	0.903001	1.36189	0.758535	0.336515	0.587735	-0.1472	0.445605	-0.398711		30	30	30	30	30	64.9874	49.9715	22.0548	62.3128	34.9392	0	2	0	1	0	3	3	0	1	2	0	1	0.8	4	2
P61981	14-3-3 protein gamma YWHAG - [1433G_HUMAN]	13.8			1	1697.31	59.51	247	28.2849	4.89404	8	15	73	0.79277	0.922115	1.1008	1.28515	0.922719	-0.335025	-0.116982	0.138551	0.36194	-0.116037		50	50	50	50	49	34.8711	31.9739	26.8142	27.9532	60.1953	0	0	0	0	0	0	3	1	1	1	1	0	0.8	4	4
P62258	14-3-3 protein epsilon YWHAE - [1433E_HUMAN]	13.8			1	3125.69	60	255	29.1554	4.7417	16	19	111	0.755645	0.976494	1.02386	1.11961	0.921174	-0.40422	-0.0343173	0.0340175	0.162993	-0.118454		90	89	84	88	89	108.424	34.0412	14.9147	38.8196	102.454	0	0	0	0	0	0	3	0	1	2	1	0	0.8	4	4
P13716	Delta-aminolevulinic acid dehydratase ALAD - [HEM2_HUMAN]	13.8			1	142.067	5.76	330	36.2714	6.78564	1	1	3	1.74743	1.68615	0.972238	1.07209	1.02227	0.805231	0.753734	-0.0406179	0.100423	0.0317806		2	2	2	2	2	30.9276	1.67935	13.3534	15.951	29.1363	2	2	0	0	0	4	0	1	3	2	2	1	1.8	0	3
Q9H3K6	BolA-like protein 2 BOLA2 - [BOLA2_HUMAN]	13.8			1	148.949	29.07	86	10.1102	6.52197	2	2	4	1.45689	1.51956	0.925725	0.895591	0.945746	0.542893	0.603651	-0.111344	-0.159089	-0.0804751		2	2	2	2	2	30.7896	41.1337	8.79305	40.6783	9.46301	1	2	0	0	0	3	0	1	1	3	1	3	1.8	1	3
P05386	60S acidic ribosomal protein P1 RPLP1 - [RLA1_HUMAN]	13.8			1	350.987	51.75	114	11.5067	4.32275	2	3	7	0.837186	0.989114	0.994485	0.748693	0.772188	-0.25638	-0.015791	-0.00797919	-0.417554	-0.372975		5	5	5	5	5	17.9406	28.2326	3.53361	69.6862	5.26378	0	0	0	0	0	0	1	2	1	3	0	3	1.8	1	1
P45880	Voltage-dependent anion-selective channel protein 2 VDAC2 - [VDAC2_HUMAN]	13.8			1	121.98	11.9	294	31.5465	7.56201	4	4	10	1.45533	1.25333	1.019	0.63598	1.3666	0.541342	0.325767	0.0271524	-0.652946	0.450591		7	7	7	7	7	65.2116	26.6328	48.4552	49.0287	45.4612	1	0	0	1	-1	1	2	0	1	1	1	1	0.8	2	3
O14979	Heterogeneous nuclear ribonucleoprotein D-like HNRNPDL - [HNRDL_HUMAN]	13.8			1	305.314	5.71	420	46.4091	9.56885	2	3	18	0.668731	1.22941	1.13778	0.466375	0.460062	-0.580502	0.297966	0.186221	-1.10044	-1.1201		8	8	8	8	8	26.1599	50.4639	13.3012	50.6014	36.6054	0	0	0	2	-2	0	2	1	0	2	0	1	0.8	1	1
P08294	Extracellular superoxide dismutase [Cu-Zn] SOD3 - [SODE_HUMAN]	13.6			1	55.5579	3.33	240	25.8347	6.60986	1	1	2	0.866976	0.791808	1.18981	20.0754	1.08007	-0.205936	-0.336777	0.250729	4.32735	0.111124		2	2	2	2	2	14.454	6.9166	3.12638	24.6009	7.48147	0	0	0	5	0	5	0	2	3	3	2	3	2.6	0	4
P19105	Myosin regulatory light chain 12A MYL12A - [ML12A_HUMAN]	13.6			2	1038.33	35.67	171	19.7815	4.80518	4	6	35	0.537808	1.16331	0.915205	2.16028	0.475766	-0.894837	0.218238	-0.127834	1.11122	-1.07168		29	30	29	30	29	73.0288	34.6797	39.6454	47.4483	121.411	1	0	0	3	-2	2	3	0	1	1	1	0	0.6	2	4
Q9ULC3	Ras-related protein Rab-23 RAB23 - [RAB23_HUMAN]	13.6			1	28.235	4.64	237	26.6425	6.59521	1	1	2	1.84243	1.32955	1.11386	1.63322	1.36694	0.881611	0.410939	0.155574	0.707722	0.450955		2	2	2	2	2	30.9642	29.1958	28.6907	19.3045	1.65754	2	1	0	2	-1	4	0	1	1	1	2	3	1.6	0	3
P62937	Peptidyl-prolyl cis-trans isomerase A PPIA - [PPIA_HUMAN]	13.6			4	2687.37	65.45	165	18.0009	7.81104	13	13	81	0.758448	0.963297	1.074	1.1324	1.12111	-0.398878	-0.0539467	0.103001	0.179377	0.164926		51	51	51	51	51	86.3277	56.2884	19.2558	48.6041	199.517	0	0	0	0	0	0	3	0	0	2	1	0	0.6	4	4
Q9BT78	COP9 signalosome complex subunit 4 COPS4 - [CSN4_HUMAN]	13.6			1	135.896	7.14	406	46.2397	5.8335	2	2	4	1.08199	1.28105	1.14584	0.918067	0.99811	0.113692	0.357324	0.1964	-0.123329	-0.00272954		3	3	3	3	3	6.6198	59.1106	0.0389377	27.3002	28.5142	0	0	0	0	0	0	1	3	0	3	1	1	1.6	1	1
Q07955	Serine/arginine-rich splicing factor 1 SRSF1 - [SRSF1_HUMAN]	13.6			1	818.787	29.84	248	27.7278	10.3599	8	8	29	0.501576	0.693348	1.00199	0.883533	0.655832	-0.99546	-0.528349	0.00286467	-0.178643	-0.608602		23	23	23	23	23	83.1575	26.6471	23.6922	85.1153	107.402	1	0	0	0	-1	0	3	0	1	2	0	0	0.6	4	4
O15145	Actin-related protein 2/3 complex subunit 3 ARPC3 - [ARPC3_HUMAN]	13.6			1	160.603	19.1	178	20.5334	8.5874	4	4	5	0.903379	1.45419	1.05797	0.72054	0.612792	-0.146596	0.540218	0.0813047	-0.472849	-0.706532		5	5	5	5	5	107.876	59.8448	26.403	10.8065	336.402	0	1	0	0	-1	0	1	0	0	1	2	0	0.6	2	1
O15131	Importin subunit alpha-6 KPNA5 - [IMA6_HUMAN]	13.6			1	43.9415	1.31	536	60.3109	5.16064	1	1	3	0.877614	1.02367	1.35875	0.707474	0.845686	-0.188341	0.0337474	0.442275	-0.499251	-0.241805		2	2	2	2	2	8.74135	12.1185	4.4754	13.8347	3.35054	0	0	1	0	0	1	0	3	2	3	2	3	2.6	0	1
P07910	Heterogeneous nuclear ribonucleoproteins C1/C2 HNRNPC - [HNRPC_HUMAN]	13.6			4	1026.93	33.66	306	33.6495	5.08447	9	10	40	0.914247	0.797289	1.02263	0.562076	1.21299	-0.129343	-0.326826	0.0322906	-0.831164	0.278565		26	26	26	26	26	21.4588	24.9021	8.84326	36.5612	64.2041	0	0	0	1	0	1	3	2	2	3	1	0	1.6	4	5
P62995	Transformer-2 protein homolog beta TRA2B - [TRA2B_HUMAN]	13.6			1	241.682	17.36	288	33.6456	11.2534	4	5	13	0.913642	0.862525	0.95373	0.375217	1.05945	-0.1303	-0.213362	-0.0683479	-1.4142	0.0833171		12	12	12	12	12	40.3485	8.5173	14.87	47.1602	36.1738	0	0	0	3	0	3	3	1	3	2	1	1	1.6	2	5
P38159	RNA-binding motif protein, X chromosome RBMX - [RBMX_HUMAN]	13.6			4	206.924	15.86	391	42.3063	10.0522	7	7	9	1.21235	0.819947	1.14768	0.267941	1.53033	0.277811	-0.286397	0.198722	-1.90001	0.613847		7	7	7	7	7	13.5912	14.4406	6.11552	65.7467	25.2689	0	0	0	4	-2	2	2	2	2	3	0	1	1.6	4	5
Q13642	Four and a half LIM domains protein 1 FHL1 - [FHL1_HUMAN]	13.4			1	101.1	7.74	323	36.2386	8.96826	2	2	3	0.229748	1.24706	1.32317	21.9279	0.268846	-2.12188	0.31853	0.403993	4.4547	-1.89515		1	1	2	1	2			13.1248		63.3147	4	0	1	5	-4	6	0	0	0	2	0	0	0.4	1	4
Q14112	Nidogen-2 NID2 - [NID2_HUMAN]	13.4			1	137.193	2.33	1375	151.158	5.2876	2	3	5	1.49683	0.663083	0.89943	7.0478	2.25748	0.581907	-0.592738	-0.152917	2.81717	1.17471		5	5	5	5	5	10.4187	20.3287	25.0776	38.9918	29.0679	1	1	0	5	-3	4	1	2	2	1	1	1	1.4	1	4
Q9H0X9	Oxysterol-binding protein-related protein 5 OSBPL5 - [OSBL5_HUMAN]	13.4			1	29.1	0.91	879	98.5547	7.47412	1	1	2	0.716882	0.992303	0.828688	5.7655	0.712636	-0.480192	-0.0111474	-0.271099	2.52745	-0.488762		2	2	2	2	2	19.2116	9.44749	10.4444	16.3914	9.63355	0	0	0	5	0	5	0	2	3	2	2	3	2.4	0	4
P61769	Beta-2-microglobulin B2M - [B2MG_HUMAN]	13.4			1	105.65	18.49	119	13.7059	6.52197	1	1	2	0.452341	0.519189	0.862879	1.92035	0.859419	-1.14452	-0.945667	-0.212769	0.941372	-0.218567		2	2	2	2	2	8.24713	17.0515	2.94993	29.9398	8.71279	2	1	0	2	0	5	0	3	2	3	1	3	2.4	0	4
P30626	Sorcin SRI - [SORCN_HUMAN]	13.4			1	128.045	10.1	198	21.6624	5.59229	3	3	4	1.35851	1.13455	0.957565	1.41919	1.18114	0.44202	0.182125	-0.0625578	0.505072	0.240179		4	4	4	4	4	23.044	3.09001	9.82308	12.1661	24.1975	1	0	0	1	0	2	1	2	3	3	2	2	2.4	2	4
Q9UKK9	ADP-sugar pyrophosphatase NUDT5 - [NUDT5_HUMAN]	13.4			1	93.37	13.24	219	24.3122	4.94482	2	2	5	1.29935	1.27104	0.515117	1.35607	1.33179	0.377794	0.34601	-0.957029	0.439436	0.413366		3	3	3	3	3	98.7012	43.048	13.9579	8.45758	26.6734	1	0	1	1	-1	2	1	0	1	2	3	1	1.4	1	3
P10599	Thioredoxin TXN - [THIO_HUMAN]	13.4			1	426.797	51.43	105	11.7297	4.91943	6	6	20	0.684415	0.865372	0.92609	0.955094	0.880011	-0.547057	-0.208608	-0.110776	-0.0662858	-0.184407		18	18	18	17	18	97.0495	67.4849	29.7756	55.4402	42.5011	0	0	0	0	0	0	3	0	0	1	0	1	0.4	4	4
Q8IXB1	DnaJ homolog subfamily C member 10 DNAJC10 - [DJC10_HUMAN]	13.4			1	86.26	4.92	793	91.0213	7.18115	2	3	3	0.883117	1.40077	1.82061	0.865058	0.621895	-0.179324	0.486217	0.864418	-0.209131	-0.685258		2	2	2	2	2	113.801	12.3257	88.7939	100.281	138.364	0	1	2	0	-1	2	0	0	2	0	0	0	0.4	1	1
Q13242	Serine/arginine-rich splicing factor 9 SRSF9 - [SRSF9_HUMAN]	13.4			1	90.9	15.38	221	25.5264	8.646	3	3	4	0.848312	0.902716	1.00672	0.739548	0.926977	-0.237333	-0.147656	0.00966709	-0.435285	-0.109394		2	2	2	2	2	18.2084	10.2056	15.8478	134.132	28.8118	0	0	0	0	0	0	0	2	2	2	0	1	1.4	2	1
P25788	Proteasome subunit alpha type-3 PSMA3 - [PSA3_HUMAN]	13.4			1	99.3971	10.98	255	28.4151	5.32568	3	3	7	0.975496	1.21997	0.843696	0.697856	0.716197	-0.0357916	0.286849	-0.245205	-0.518998	-0.481571		5	5	5	5	5	20.346	8.268	16.5217	9.14139	24.0707	0	0	0	0	0	0	1	2	3	2	3	2	2.4	2	3
P07195	L-lactate dehydrogenase B chain LDHB - [LDHB_HUMAN]	13.4			3	1414.13	38.92	334	36.6151	6.04932	11	12	56	0.98219	0.8095	0.901368	0.667167	1.28484	-0.0259257	-0.304897	-0.149812	-0.583881	0.361585		43	43	43	43	43	41.1738	25.1073	18.0937	37.8458	18.1403	0	0	0	1	0	1	3	1	1	2	1	2	1.4	4	5
Q9UHR5	SAP30-binding protein SAP30BP - [S30BP_HUMAN]	13.4			1	155.998	4.87	308	33.8497	4.84326	1	1	2	0.874193	0.921017	0.873812	0.557195	0.936277	-0.193976	-0.1187	-0.194606	-0.843747	-0.0949928		2	2	2	2	2	2.0727	1.22419	31.1457	11.9934	3.29752	0	0	0	1	0	1	0	3	3	1	2	3	2.4	0	1
P40926	Malate dehydrogenase, mitochondrial MDH2 - [MDHM_HUMAN]	13.4			1	531.046	33.14	338	35.4807	8.67529	9	9	17	1.03298	0.731364	1.0084	0.515689	1.15237	0.0468068	-0.451338	0.0120692	-0.955426	0.204599		12	12	12	12	12	13.3949	18.2003	13.2344	36.8295	52.7165	0	0	0	1	0	1	3	2	2	2	1	0	1.4	4	5
P51911	Calponin-1 CNN1 - [CNN1_HUMAN]	13.2			1	153.45	15.82	297	33.1496	9.0708	4	4	5	0.804746	0.451067	2.31786	45.7407	8.01628	-0.313395	-1.14859	1.21279	5.51541	3.00293		1	1	5	1	5			34.2327		68.5941	0	2	3	5	-5	5	0	0	0	1	0	0	0.2	2	4
Q9NX63	Coiled-coil-helix-coiled-coil-helix domain-containing protein 3, mitochondrial CHCHD3 - [CHCH3_HUMAN]	13.2			1	46.08	10.13	227	26.1362	8.27979	2	2	2	0.551096	0.243366	0.910648	2.91599	2.23374	-0.859624	-2.0388	-0.135035	1.54399	1.15946		2	2	2	2	2	202.41	694.311	48.3567	475.113	79.1812	1	4	0	4	-3	6	0	0	0	1	0	0	0.2	1	4
P14174	Macrophage migration inhibitory factor MIF - [MIF_HUMAN]	13.2			1	162.862	26.96	115	12.4682	7.88428	4	4	10	1.07028	0.695867	1.10468	2.02279	1.14999	0.0979914	-0.523117	0.143631	1.01635	0.201628		6	6	6	6	5	263.46	69.5415	27.4666	138.256	98.1948	0	0	0	3	0	3	2	0	0	1	0	0	0.2	2	4
P63241	Eukaryotic translation initiation factor 5A-1 EIF5A - [IF5A1_HUMAN]	13.2			3	366.124	61.04	154	16.8214	5.23682	6	6	14	1.03088	0.888197	1.05528	1.07778	1.01553	0.0438742	-0.171048	0.0776251	0.108062	0.0222306		11	11	11	11	11	49.7436	29.3032	14.9644	46.7494	30.9841	0	0	0	0	0	0	2	1	1	2	1	1	1.2	4	4
P11413	Glucose-6-phosphate 1-dehydrogenase G6PD - [G6PD_HUMAN]	13.2			1	137.854	6.8	515	59.219	6.84424	3	3	4	1.34694	1.44109	0.974266	1.01665	0.921977	0.429684	0.527164	-0.0376122	0.023816	-0.117198		2	2	2	2	2	55.7271	3.11953	22.9099	29.185	59.5883	1	1	0	0	0	2	0	0	3	2	1	0	1.2	2	3
P49368	T-complex protein 1 subunit gamma CCT3 - [TCPG_HUMAN]	13.2			1	172.398	12.66	545	60.4953	6.49365	5	5	7	2.08972	1.25969	0.92554	0.960449	1.6364	1.06331	0.33307	-0.111633	-0.0582187	0.710524		5	5	5	5	5	55.1177	18.1737	3.77489	30.5265	175.803	3	0	0	0	-2	1	1	0	2	3	1	0	1.2	2	3
P16157	Ankyrin-1 ANK1 - [ANK1_HUMAN]	13.2		1	1	300.784	4.25	1881	206.137	6.01123	5	5	10	3.05449	3.35219	0.945373	0.865886	0.87128	1.61093	1.74511	-0.0810439	-0.20775	-0.198792		7	7	7	7	7	55.3318	8.57402	23.4107	54.0754	48.5587	5	5	0	0	0	10	2	0	3	2	0	1	1.2	2	3
P61956	Small ubiquitin-related modifier 2 SUMO2 - [SUMO2_HUMAN]	13.2			2	80.49	23.16	95	10.8644	5.50342	2	2	2	0.789001	0.939948	1.17271	0.835946	0.828016	-0.3419	-0.0893477	0.229841	-0.258519	-0.27227		2	2	2	2	2	9.18831	19.8932	1.73024	42.635	10.5608	0	0	0	0	0	0	0	3	2	3	1	2	2.2	1	1
P38646	Stress-70 protein, mitochondrial HSPA9 - [GRP75_HUMAN]	13.2			1	781.166	22.09	679	73.6348	6.16357	12	13	27	0.999065	0.766887	0.971281	0.63124	1.29644	-0.00135027	-0.382914	-0.04204	-0.663739	0.374552		18	18	18	18	18	30.5581	22.7141	17.9543	57.6995	48.2043	0	0	0	1	0	1	3	1	2	2	0	1	1.2	4	5
P14324	Farnesyl pyrophosphate synthase FDPS - [FPPS_HUMAN]	13.2			1	90.5768	6.44	419	48.2446	6.15088	2	2	4	1.20308	1.18248	0.932427	0.604578	1.00608	0.266735	0.241813	-0.100937	-0.725999	0.00874134		3	3	3	3	3	18.4172	8.49761	19.1684	42.2057	8.8631	0	0	0	1	0	1	1	2	3	2	1	3	2.2	1	3
Q9Y333	U6 snRNA-associated Sm-like protein LSm2 LSM2 - [LSM2_HUMAN]	13.2			1	136.17	20	95	10.8276	6.52197	1	1	3	1.43253	1.2641	1.02478	0.595002	1.17596	0.518569	0.338114	0.0353135	-0.749032	0.233842		3	3	3	3	3	23.0969	14.4882	9.77345	38.41	0.871835	1	0	0	1	0	2	1	2	2	3	1	3	2.2	0	3
Q9NWB6	Arginine and glutamate-rich protein 1 ARGLU1 - [ARGL1_HUMAN]	13.2			1	63.4248	5.86	273	33.1968	10.3452	2	2	2	0.871844	0.908435	0.932162	0.578401	0.946694	-0.197857	-0.138544	-0.101347	-0.789858	-0.0790303		2	2	2	2	2	49.02	18.064	40.4518	32.5766	29.0744	0	0	0	1	0	1	0	1	2	1	1	1	1.2	1	1
P22314	Ubiquitin-like modifier-activating enzyme 1 UBA1 - [UBA1_HUMAN]	13.2			1	1429.35	20.89	1058	117.774	5.75732	18	18	44	0.809205	0.791135	0.946024	0.550664	0.986527	-0.305424	-0.338004	-0.0800511	-0.860755	-0.0195694		32	32	32	32	32	42.5806	34.0394	19.7535	39.5572	48.9344	0	0	0	1	0	1	3	1	1	2	1	1	1.2	4	5
P00338	L-lactate dehydrogenase A chain LDHA - [LDHA_HUMAN]	13.2			3	1795.78	34.64	332	36.6654	8.26514	11	12	67	0.837322	0.708891	0.767047	0.546929	1.25963	-0.256145	-0.496364	-0.382613	-0.870575	0.332995		52	52	49	51	52	29.6103	24.2729	19.3149	61.0242	29.6664	0	0	0	1	0	1	3	1	2	2	0	1	1.2	4	5
Q16531	DNA damage-binding protein 1 DDB1 - [DDB1_HUMAN]	13.2			1	99.5781	5.09	1140	126.887	5.26221	5	5	5	0.92039	1.41051	0.814115	0.523123	0.653013	-0.119683	0.49622	-0.296695	-0.934777	-0.614817		4	4	4	4	4	16.0591	13.8854	29.2812	76.4367	47.1466	0	1	0	1	-1	1	1	2	2	1	0	1	1.2	2	3
P45877	Peptidyl-prolyl cis-trans isomerase C PPIC - [PPIC_HUMAN]	13.2			1	52.15	8.49	212	22.7488	8.39697	2	2	2	1.27215	1.69645	1.08612	0.455195	0.739713	0.347273	0.762518	0.119188	-1.13544	-0.434962		2	2	2	2	2	228.318	44.5124	73.4361	175.254	116.567	0	2	0	2	0	4	0	0	1	0	0	0	0.2	1	3
P08236	Beta-glucuronidase GUSB - [BGLR_HUMAN]	13.2			1	147.896	5.53	651	74.6847	7.02002	5	5	7	1.40336	0.845923	1.13505	0.149285	1.67318	0.488888	-0.241401	0.182753	-2.74385	0.74259		7	7	7	5	7	22.9049	9.35691	5.47311	197.616	5.43428	1	0	0	4	-2	3	2	2	3	3	0	3	2.2	2	5
Q9BX66	Sorbin and SH3 domain-containing protein 1 SORBS1 - [SRBS1_HUMAN]	13			1	97.9684	0.77	1292	142.426	6.84424	1	1	3	0.726867	0.46965	1.48451	35.2838	1.65613	-0.460236	-1.09034	0.569988	5.14093	0.727812		1	1	2	1	2			2.24634		12.1111	0	2	1	5	-2	6	0	0	0	3	0	2	1	0	4
Q9BQS8	FYVE and coiled-coil domain-containing protein 1 FYCO1 - [FYCO1_HUMAN]	13			1	51.4273	0.47	1478	166.879	4.91943	1	1	4	0.498287	0.712301	1.22638	4.29662	0.690049	-1.00495	-0.489441	0.294408	2.1032	-0.535229		1	1	1	1	1						2	0	0	5	0	7	0	0	0	0	0	0	0	0	4
Q16851	UTP--glucose-1-phosphate uridylyltransferase UGP2 - [UGPA_HUMAN]	13			1	44.69	4.92	508	56.9047	8.14795	1	1	1	1.76671	2.09471	1.88796	2.17298	0.831966	0.821062	1.06675	0.91683	1.11967	-0.265403		1	1	1	1	1						2	3	2	3	0	10	0	0	0	0	0	0	0	0	2
Q15942	Zyxin ZYX - [ZYX_HUMAN]	13			1	164.9	8.74	572	61.2382	6.66846	3	3	4	1.44205	1.09594	0.959661	2.00196	1.5174	0.528119	0.132165	-0.0594038	1.00142	0.601605		3	3	3	3	3	22.7432	28.8625	44.4966	3.8697	5.13024	1	0	0	3	-2	2	1	2	1	1	3	3	2	2	4
Q5SYB0	FERM and PDZ domain-containing protein 1 FRMPD1 - [FRPD1_HUMAN]	13			1	63.6938	0.44	1578	173.328	5.24951	1	1	2	0.328775	0.684922	0.845545	1.83711	0.473503	-1.60483	-0.545988	-0.242046	0.877435	-1.07856		2	2	2	2	2	0.905632	3.34259	5.78375	5.60776	4.24919	4	0	0	2	-2	4	0	3	3	3	3	3	3	0	4
P68431	Histone H3.1 HIST1H3A - [H31_HUMAN]	13			5	153.379	22.06	136	15.3945	11.1216	4	4	13	2.14133	1.00792	0.794065	1.71184	2.04882	1.09851	0.011374	-0.33267	0.775547	1.03479		8	8	9	8	9	2.15786	6.62095	5.0449	9.59241	8.34145	3	0	0	2	-3	2	2	3	3	3	3	3	3	2	5
P16152	Carbonyl reductase [NADPH] 1 CBR1 - [CBR1_HUMAN]	13			2	247.14	14.08	277	30.3559	8.32373	3	3	8	0.963968	0.947128	0.948908	1.59496	1.20321	-0.0529423	-0.0783682	-0.0756604	0.673524	0.266883		5	5	5	5	5	27.5496	23.6741	7.25832	25.3337	6.16928	0	0	0	2	0	2	1	1	2	3	1	3	2	2	4
O00764	Pyridoxal kinase PDXK - [PDXK_HUMAN]	13			1	75.5133	11.86	312	35.0799	6.12549	3	3	3	1.4255	1.20335	1.16753	1.48116	1.23308	0.511467	0.267059	0.223458	0.566726	0.302264		3	3	3	3	3	70.4921	7.9846	10.6418	6.57451	17.06	1	0	0	1	0	2	1	0	3	2	3	2	2	2	4
P01111	GTPase NRas NRAS - [RASN_HUMAN]	13			3	90.75	13.76	189	21.2155	5.17334	1	1	1	2.21968	1.6762	0.688663	1.46686	1.30626	1.15035	0.745199	-0.53813	0.552731	0.385438		1	1	1	1	1						3	2	0	1	-1	5	0	0	0	0	0	0	0	0	3
P31689	DnaJ homolog subfamily A member 1 DNAJA1 - [DNJA1_HUMAN]	13			1	60.21	5.54	397	44.8395	7.07861	1	1	1	2.25957	1.61244	0.921395	1.43553	1.38231	1.17605	0.689249	-0.118108	0.521588	0.467083		1	1	1	1	1						3	2	0	1	-1	5	0	0	0	0	0	0	0	0	3
Q9H6Y7	E3 ubiquitin-protein ligase RNF167 RNF167 - [RN167_HUMAN]	13			1	66.72	6.57	350	38.2744	5.63037	1	1	2	2.25957	1.61244	0.921395	1.43553	1.38231	1.17605	0.689249	-0.118108	0.521588	0.467083		1	1	1	1	1						3	2	0	1	-1	5	0	0	0	0	0	0	0	0	3
Q15543	Transcription initiation factor TFIID subunit 13 TAF13 - [TAF13_HUMAN]	13			1	39.67	20.97	124	14.278	4.80518	1	1	1	2.25957	1.61244	0.921395	1.43553	1.38231	1.17605	0.689249	-0.118108	0.521588	0.467083		1	1	1	1	1						3	2	0	1	-1	5	0	0	0	0	0	0	0	0	3
P61086	Ubiquitin-conjugating enzyme E2 K UBE2K - [UBE2K_HUMAN]	13			1	60.6572	10.5	200	22.3926	5.43994	1	2	4	2.25957	1.61244	0.921395	1.43553	1.38231	1.17605	0.689249	-0.118108	0.521588	0.467083		1	1	1	1	1						3	2	0	1	-1	5	0	0	0	0	0	0	0	0	3
Q4G0N4	NAD kinase 2, mitochondrial NADK2 - [NAKD2_HUMAN]	13			1	34.65	1.81	442	49.4022	8.17725	1	1	1	0.153906	0.328876	0.881759	1.32037	0.461623	-2.69988	-1.60438	-0.181544	0.40094	-1.11521		1	1	1	1	1						4	4	0	1	-2	7	0	0	0	0	0	0	0	0	4
Q15388	Mitochondrial import receptor subunit TOM20 homolog TOMM20 - [TOM20_HUMAN]	13			1	46.88	8.97	145	16.2877	8.60205	1	1	2	1.80478	1.34177	1.59263	1.29789	1.32681	0.85182	0.424142	0.671411	0.376166	0.407961		2	2	2	2	2	44.2035	7.85896	77.2147	34.3044	53.4065	2	1	2	0	-1	4	0	1	3	0	1	0	1	0	3
P63167	Dynein light chain 1, cytoplasmic DYNLL1 - [DYL1_HUMAN]	13			1	92.6433	37.08	89	10.3591	7.40088	1	2	3	1.37679	1.66044	0.786976	1.04837	0.707031	0.461309	0.731568	-0.345609	0.0681457	-0.500154		3	3	3	3	3	45.6129	53.3833	37.5069	27.5719	21.8536	1	2	0	0	0	3	1	1	0	1	1	2	1	0	3
Q13630	GDP-L-fucose synthase TSTA3 - [FCL_HUMAN]	13			1	159.88	3.43	321	35.87	6.59521	1	1	6	1.27389	1.32466	0.961577	0.999896	0.919735	0.349241	0.405617	-0.0565255	-0.000150248	-0.12071		3	3	3	3	3	4.64598	6.79115	3.21838	6.59365	2.19852	0	1	0	0	0	1	1	3	3	3	3	3	3	0	3
Q14254	Flotillin-2 FLOT2 - [FLOT2_HUMAN]	13			1	145.55	5.84	428	47.0347	5.24951	2	2	4	1.14011	1.13569	0.841765	0.808733	0.915961	0.189175	0.183565	-0.248511	-0.306265	-0.126643		3	3	3	3	3	0.475052	7.04675	4.66546	7.4461	5.24506	0	0	0	0	0	0	1	3	3	3	3	3	3	1	3
O94826	Mitochondrial import receptor subunit TOM70 TOMM70A - [TOM70_HUMAN]	13			1	46.94	2.96	608	67.412	7.12256	1	1	1	10.3677	2.49768	1.53078	0.785531	4.0946	3.37403	1.32059	0.614269	-0.348259	2.03372		1	1	1	1	1						5	3	2	0	-5	5	0	0	0	0	0	0	0	0	3
P49915	GMP synthase [glutamine-hydrolyzing] GMPS - [GUAA_HUMAN]	13			1	37.82	2.89	693	76.667	6.87354	1	1	1	2.31321	1.94386	1.01668	0.775562	1.17385	1.20989	0.958927	0.0238727	-0.366686	0.231249		1	1	1	1	1						3	2	0	0	0	5	0	0	0	0	0	0	0	0	3
P35241	Radixin RDX - [RADI_HUMAN]	13			1	177.021	10.63	583	68.5214	6.3667	2	6	8	0.822036	0.97955	1.17265	0.697827	0.614705	-0.282727	-0.0298092	0.229778	-0.519058	-0.702034		7	7	7	7	7	15.5648	44.4861	15.1124	51.3098	53.1057	0	0	0	0	-1	-1	2	2	1	2	0	0	1	1	1
Q96M27	Protein PRRC1 PRRC1 - [PRRC1_HUMAN]	13			1	53.991	3.15	445	46.6718	5.8335	1	1	2	0.629538	2.20356	1.67485	0.671735	0.281813	-0.667634	1.13984	0.74403	-0.574036	-1.82719		2	2	2	2	2	108.344	10.9043	53.109	9.57079	129.006	1	3	2	0	-4	2	0	0	2	0	3	0	1	0	1
P55072	Transitional endoplasmic reticulum ATPase VCP - [TERA_HUMAN]	13			2	1569.1	40.07	806	89.2657	5.26221	25	25	49	1.13611	0.923897	0.927538	0.650741	1.27063	0.184103	-0.114196	-0.108522	-0.619845	0.345542		40	40	40	38	40	40.9099	25.9771	16.991	41.706	56.4576	0	0	0	1	0	1	3	1	1	2	1	0	1	4	5
P14923	Junction plakoglobin JUP - [PLAK_HUMAN]	13			1	261.093	12.21	745	81.6927	6.13818	3	4	6	0.700992	0.725044	0.529405	0.650163	0.66113	-0.51253	-0.46386	-0.917555	-0.621126	-0.596994		3	3	3	3	3	58.5882	22.9415	65.2678	15.8658	39.5222	0	0	1	1	-1	1	1	0	2	0	2	1	1	2	3
P09874	Poly [ADP-ribose] polymerase 1 PARP1 - [PARP1_HUMAN]	13			1	48.22	3.06	1014	113.012	8.88037	2	2	2	0.861816	0.853054	1.30167	0.631433	0.996558	-0.214548	-0.229292	0.380359	-0.663297	-0.00497381		1	1	1	1	1						0	0	1	1	0	2	0	0	0	0	0	0	0	1	1
P62913	60S ribosomal protein L11 RPL11 - [RL11_HUMAN]	13			1	69.178	10.67	178	20.2396	9.59814	3	3	4	1.16269	1.07235	0.880742	0.630949	1.06953	0.217471	0.100771	-0.183208	-0.664405	0.0969824		4	4	4	4	4	98.5823	12.6988	26.8761	21.2237	121.161	0	0	0	1	0	1	1	0	2	1	2	0	1	2	3
Q15020	Squamous cell carcinoma antigen recognized by T-cells 3 SART3 - [SART3_HUMAN]	13			1	55.21	1.66	963	109.865	5.56689	1	1	1	1.20974	1.22934	1.69765	0.61058	0.970698	0.274693	0.297881	0.763537	-0.711748	-0.0429051		1	1	1	1	1						0	0	2	1	0	3	0	0	0	0	0	0	0	0	1
P08238	Heat shock protein HSP 90-beta HSP90AB1 - [HS90B_HUMAN]	13			6	4992.02	42.82	724	83.2121	5.03369	13	29	166	1.00227	0.89589	1.16444	0.584704	1.16454	0.00326539	-0.158607	0.219632	-0.774222	0.219756		121	121	120	120	121	42.453	30.9744	14.3537	50.5225	39.5323	0	0	0	1	0	1	3	1	1	2	0	1	1	4	5
P35232	Prohibitin PHB - [PHB_HUMAN]	13			1	1351.98	54.78	272	29.7859	5.75732	14	14	43	1.10753	0.859686	0.992548	0.57881	1.24662	0.14735	-0.218119	-0.0107919	-0.788839	0.318018		37	37	36	35	37	28.1926	29.6637	12.769	41.7947	56.767	0	0	0	1	0	1	3	1	1	2	1	0	1	4	5
P62316	Small nuclear ribonucleoprotein Sm D2 SNRPD2 - [SMD2_HUMAN]	13			1	65.03	8.47	118	13.5182	9.90576	1	1	1	0.666605	0.804114	0.645348	0.523886	0.81774	-0.585097	-0.314528	-0.631851	-0.932676	-0.290286		1	1	1	1	1						1	0	1	1	0	3	0	0	0	0	0	0	0	0	1
Q14139	Ubiquitin conjugation factor E4 A UBE4A - [UBE4A_HUMAN]	13			1	45.1785	1.31	1066	122.482	5.23682	1	2	2	0.518043	0.763295	0.901669	0.486466	0.669481	-0.948855	-0.389687	-0.14933	-1.03959	-0.578886		1	1	1	1	1						1	0	0	2	0	3	0	0	0	0	0	0	0	0	1
P53367	Arfaptin-1 ARFIP1 - [ARFP1_HUMAN]	13			1	56.99	2.95	373	41.7126	6.69775	1	1	1	1.76341	1.47683	0.820072	0.469891	1.17785	0.818368	0.562501	-0.286177	-1.0896	0.23615		1	1	1	1	1						2	1	0	2	0	5	0	0	0	0	0	0	0	0	3
Q02809	Procollagen-lysine,2-oxoglutarate 5-dioxygenase 1 PLOD1 - [PLOD1_HUMAN]	13			1	45.17	1.51	727	83.4974	6.94678	1	1	1	1.0079	0.966413	1.21099	0.397002	1.02878	0.0113562	-0.0492888	0.276189	-1.33278	0.0409278		1	1	1	1	1						0	0	0	3	0	3	0	0	0	0	0	0	0	0	1
P05388	60S acidic ribosomal protein P0 RPLP0 - [RLA0_HUMAN]	13			2	353.512	10.09	317	34.2518	5.97314	3	3	9	1.22403	0.950756	1.0722	0.378734	1.18613	0.291643	-0.0728536	0.100573	-1.40074	0.246258		6	6	6	5	6	13.2354	16.5062	13.0211	12.668	16.4611	0	0	0	3	0	3	2	2	2	2	2	2	2	2	5
O60568	Procollagen-lysine,2-oxoglutarate 5-dioxygenase 3 PLOD3 - [PLOD3_HUMAN]	13			1	84.77	2.17	738	84.7315	6.04932	1	1	1	0.939263	0.808921	1.22284	0.343278	1.14537	-0.0903985	-0.305929	0.290231	-1.54255	0.195814		1	1	1	1	1						0	0	0	3	0	3	0	0	0	0	0	0	0	0	1
Q96PB1	CAS1 domain-containing protein 1 CASD1 - [CASD1_HUMAN]	13			1	25.9052	1.25	797	91.6197	8.82178	1	1	2	0.685575	0.891174	0.516453	0.156669	0.758852	-0.544614	-0.166221	-0.953292	-2.67421	-0.39811		1	1	1	1	1						0	0	1	4	0	5	0	0	0	0	0	0	0	0	3
O75146	Huntingtin-interacting protein 1-related protein HIP1R - [HIP1R_HUMAN]	13			1	127.415	3.93	1068	119.315	6.66846	1	2	3	1.23682	1.05011	0.627312	0.126983	1.16181	0.30664	0.0705453	-0.672745	-2.9773	0.216377		1	1	1	1	1						0	0	1	4	0	5	0	0	0	0	0	0	0	0	3
P01889	HLA class I histocompatibility antigen, B-7 alpha chain HLA-B - [1B07_HUMAN]	12.8			48	126.08	15.47	362	40.435	5.84619	2	4	6	0.578697	0.806479	1.06438	2.71093	1.43356	-0.789121	-0.310292	0.0900155	1.43879	0.519601		4	3	4	4	3	96.6183	21.4549	34.3366	193.611	49.323	1	0	0	4	-1	4	1	0	2	1	0	1	0.8	1	4
O95865	N(G),N(G)-dimethylarginine dimethylaminohydrolase 2 DDAH2 - [DDAH2_HUMAN]	12.8			1	151.67	18.6	285	29.6255	6.01123	3	3	6	0.421342	0.960364	1.09618	1.67166	0.536836	-1.24694	-0.0583464	0.132479	0.74128	-0.897447		3	3	2	3	3	32.7784	18.9627	25.6375	61.8495	84.5249	2	0	0	2	-1	3	1	1	2	1	0	0	0.8	2	4
P52565	Rho GDP-dissociation inhibitor 1 ARHGDIA - [GDIR1_HUMAN]	12.8			1	263.62	22.06	204	23.1927	5.10986	4	4	10	0.893844	0.816279	1.10309	1.44961	1.10034	-0.161905	-0.292865	0.141556	0.535667	0.137945		10	10	9	10	10	40.5807	21.516	4.64555	11.6432	26.3526	0	0	0	1	0	1	2	1	2	3	2	1	1.8	2	4
P69892	Hemoglobin subunit gamma-2 HBG2 - [HBG2_HUMAN]	12.8		1	2	17578.8	64.63	147	16.1163	7.1958	1	10	1759	3.54645	3.5455	0.904556	1.09912	1.00672	1.82638	1.82599	-0.144718	0.136344	0.00966476		1370	1369	1365	1369	1370	19.3761	20.4522	11.1868	28.2356	22.3929	5	5	0	0	0	10	3	2	2	2	1	2	1.8	0	3
P69891	Hemoglobin subunit gamma-1 HBG1 - [HBG1_HUMAN]	12.8		1	2	17501.6	64.63	147	16.1303	7.1958	1	10	1756	3.54663	3.54592	0.904736	1.09802	1.00687	1.82645	1.82616	-0.144431	0.134903	0.00987034		1369	1368	1364	1368	1369	19.3653	20.3098	11.1719	27.9946	22.3944	5	5	0	0	0	10	3	2	2	2	1	2	1.8	0	3
Q8NF91	Nesprin-1 SYNE1 - [SYNE1_HUMAN]	12.8			1	53.8903	0.42	8797	1010.46	5.52881	2	4	6	1.41796	1.12882	1.02975	0.909553	1.2391	0.503819	0.174811	0.042289	-0.13677	0.309291		2	2	2	2	2	6.021	4.2321	5.05472	7.42427	10.2727	1	0	0	0	0	1	0	3	3	3	3	2	2.8	1	3
P52209	6-phosphogluconate dehydrogenase, decarboxylating PGD - [6PGD_HUMAN]	12.8			1	281.445	11.39	483	53.106	7.2251	3	3	4	1.83429	1.21814	1.0784	0.897821	1.34717	0.875224	0.284682	0.108894	-0.1555	0.429927		4	4	4	4	4	90.333	14.5557	26.5805	29.6492	90.1778	2	0	0	0	-1	1	1	0	2	1	1	0	0.8	2	3
P48681	Nestin NES - [NEST_HUMAN]	12.8			1	489.524	6.91	1621	177.332	4.36084	10	10	16	1.08862	0.727205	1.38926	0.851676	1.36639	0.122503	-0.459567	0.474322	-0.231623	0.450368		12	12	12	12	12	17.6527	19.4086	13.5132	29.8689	13.2297	0	0	1	0	-1	0	3	2	2	2	1	2	1.8	4	5
O95831	Apoptosis-inducing factor 1, mitochondrial AIFM1 - [AIFM1_HUMAN]	12.8			1	508.636	15.01	613	66.8589	8.95361	7	7	20	0.893646	0.738704	0.949917	0.799871	1.23501	-0.162224	-0.436932	-0.0741265	-0.32216	0.304522		15	15	15	15	15	18.8245	24.2004	7.77456	105.872	17.0027	0	0	0	0	0	0	3	2	2	3	0	2	1.8	4	5
O95299	NADH dehydrogenase [ubiquinone] 1 alpha subcomplex subunit 10, mitochondrial NDUFA10 - [NDUAA_HUMAN]	12.8			1	79.2383	8.73	355	40.7249	8.48486	2	2	2	1.01407	1.13038	1.13813	0.744725	0.884931	0.0201589	0.176805	0.186669	-0.425221	-0.176363		2	2	2	2	2	8.5662	59.7273	6.28039	20.0128	49.3465	0	0	0	0	0	0	0	3	0	3	2	1	1.8	1	1
P07900	Heat shock protein HSP 90-alpha HSP90AA1 - [HS90A_HUMAN]	12.8			7	4474.76	35.38	732	84.6067	5.021	13	27	159	1.03237	0.965054	1.12482	0.656255	1.19216	0.0459574	-0.0513186	0.169689	-0.607672	0.253577		116	116	116	115	115	59.401	38.9327	15.2372	45.4735	50.7538	0	0	0	1	0	1	3	0	1	2	1	0	0.8	4	5
Q15084	Protein disulfide-isomerase A6 PDIA6 - [PDIA6_HUMAN]	12.8			1	1037.21	24.77	440	48.0913	5.08447	10	10	34	1.01087	0.853048	1.02843	0.606439	1.12206	0.0155969	-0.229301	0.0404481	-0.721566	0.166144		28	28	28	27	28	76.4817	32.1076	23.6956	49.6781	242.758	0	0	0	1	0	1	3	0	1	2	1	0	0.8	4	5
P26641	Elongation factor 1-gamma EEF1G - [EF1G_HUMAN]	12.8			1	416.407	16.7	437	50.0871	6.66846	6	6	21	0.92569	0.82193	1.00034	0.470326	1.1744	-0.111399	-0.282913	0.000483811	-1.08827	0.231927		3	3	3	3	3	25.6177	8.24869	17.7045	10.4445	34.4039	0	0	0	2	0	2	1	1	3	2	2	1	1.8	4	5
Q03135	Caveolin-1 CAV1 - [CAV1_HUMAN]	12.6			2	125.703	17.42	178	20.4585	6.02393	2	2	4	1.05191	0.797355	1.04058	7.09448	1.54371	0.0730073	-0.326706	0.0573916	2.8267	0.6264		3	3	3	3	3	41.2888	15.7815	17.1856	32.5511	14.4274	0	0	0	5	-2	3	1	1	2	2	1	2	1.6	1	4
O15143	Actin-related protein 2/3 complex subunit 1B ARPC1B - [ARC1B_HUMAN]	12.6			1	157.91	6.99	372	40.9234	8.35303	2	2	4	0.548964	0.876913	0.707424	1.67727	0.643662	-0.865216	-0.189495	-0.499352	0.746116	-0.635626		3	3	3	3	3	14.8979	21.1954	1.35089	8.71296	6.15253	1	0	0	2	-1	2	1	2	2	3	3	3	2.6	1	4
P22392	Nucleoside diphosphate kinase B NME2 - [NDKB_HUMAN]	12.6			2	242.518	37.5	152	17.2869	8.41162	2	5	14	0.787493	0.977743	0.886923	1.35657	0.829253	-0.344661	-0.0324721	-0.17312	0.439962	-0.270115		12	12	11	12	11	28.5903	30.6081	6.60183	37.7016	15.6412	0	0	0	1	0	1	3	1	1	3	1	2	1.6	1	4
Q9NVA2	Septin-11 SEPT11 - [SEP11_HUMAN]	12.6			4	227.41	19.81	429	49.3672	6.81494	5	6	10	1.01364	0.792398	0.959763	1.18497	1.202	0.0195471	-0.335702	-0.0592496	0.244849	0.265433		6	6	6	6	6	24.6154	8.3187	4.90169	7.59375	17.5783	0	0	0	0	0	0	2	2	3	3	3	2	2.6	2	4
P35221	Catenin alpha-1 CTNNA1 - [CTNA1_HUMAN]	12.6			2	214.25	7.62	906	100.009	6.29053	4	4	5	1.20593	1.61244	0.921395	1.17928	1.38231	0.270141	0.689249	-0.118108	0.237911	0.467083		5	5	5	4	5	117.432	93.1421	12.2329	29.7829	102.11	0	2	0	0	-1	1	1	0	0	2	1	0	0.6	2	3
O75391	Sperm-associated antigen 7 SPAG7 - [SPAG7_HUMAN]	12.6			1	99.9239	5.73	227	26.0182	7.91357	1	1	2	0.761821	0.719713	1.30825	0.971591	1.04414	-0.392475	-0.474506	0.387641	-0.0415789	0.0623131		2	2	2	2	2	30.8793	21.4106	21.2277	67.1568	9.02607	0	0	1	0	0	1	0	1	2	2	0	3	1.6	0	1
P54578	Ubiquitin carboxyl-terminal hydrolase 14 USP14 - [UBP14_HUMAN]	12.6			1	153.97	5.87	494	56.033	5.30029	2	2	4	1.44944	1.29575	0.846045	0.964276	1.17796	0.535493	0.373784	-0.241194	-0.0524816	0.236286		4	4	4	4	4	33.1057	26.5973	20.224	8.46898	25.5754	1	0	0	0	0	1	1	1	1	2	3	1	1.6	1	3
P28066	Proteasome subunit alpha type-5 PSMA5 - [PSA5_HUMAN]	12.6			1	512.918	21.58	241	26.3942	4.79248	4	4	16	1.5361	1.07996	0.993549	0.868825	1.37834	0.619275	0.110981	-0.00933718	-0.202863	0.462929		12	12	12	12	12	6.40842	8.0768	7.03779	14.1069	15.1694	2	0	0	0	-1	1	3	3	3	3	2	2	2.6	2	5
O75390	Citrate synthase, mitochondrial CS - [CISY_HUMAN]	12.6			1	505.153	23.18	466	51.6795	8.32373	7	7	14	1.08965	0.796315	0.645841	0.564171	1.34389	0.12387	-0.328589	-0.63075	-0.825795	0.42641		11	11	11	11	11	24.9528	32.0743	21.6711	35.7248	17.6942	0	0	1	1	-1	1	2	2	1	2	1	2	1.6	4	5
P19338	Nucleolin NCL - [NUCL_HUMAN]	12.6			1	1470.06	31.97	710	76.5684	4.70361	25	26	61	0.952098	0.796507	1.07728	0.541267	1.10645	-0.0708187	-0.328241	0.107388	-0.885586	0.145943		51	51	51	50	51	114.229	30.777	19.2282	65.0835	102.244	0	0	0	1	0	1	3	0	1	2	0	0	0.6	4	5
P13639	Elongation factor 2 EEF2 - [EF2_HUMAN]	12.6			1	987.684	31.93	858	95.277	6.82959	22	23	42	0.94895	0.815386	1.06241	0.516017	1.11592	-0.0755964	-0.294446	0.0873361	-0.95451	0.158229		36	36	36	35	36	52.994	29.7358	16.9132	81.2873	64.4956	0	0	0	1	0	1	3	0	1	2	0	0	0.6	4	5
P23246	Splicing factor, proline- and glutamine-rich SFPQ - [SFPQ_HUMAN]	12.6			1	422.571	15.28	707	76.1016	9.43701	9	10	19	1.26106	0.873131	1.06911	0.482621	1.55756	0.334638	-0.19573	0.0964039	-1.05104	0.639292		18	18	18	17	18	29.7486	17.0039	16.6456	44.9073	15.8802	0	0	0	2	-2	0	3	1	2	2	1	2	1.6	4	5
Q14195	Dihydropyrimidinase-related protein 3 DPYSL3 - [DPYL3_HUMAN]	12.4			1	103.442	4.39	570	61.9241	6.49365	1	2	2	0.738419	0.458991	1.43759	10.2494	1.58695	-0.437488	-1.12346	0.523652	3.35747	0.666258		2	2	2	2	2	92.9039	52.5918	25.8729	196.308	30.1183	0	2	1	5	-2	6	0	0	0	1	0	1	0.4	0	4
Q96D15	Reticulocalbin-3 RCN3 - [RCN3_HUMAN]	12.4			1	321.895	16.46	328	37.47	4.89404	4	4	9	1.11336	0.778663	1.23442	1.57006	1.38231	0.15492	-0.360929	0.303835	0.650821	0.467083		7	7	7	7	7	123.518	9.42315	23.7931	13.4221	79.4455	0	0	0	2	-1	1	2	0	3	2	2	0	1.4	2	4
Q6IAA8	Ragulator complex protein LAMTOR1 LAMTOR1 - [LTOR1_HUMAN]	12.4			1	156.739	29.81	161	17.7338	5.14795	3	3	4	0.768459	0.833441	0.981167	1.54469	0.909516	-0.37996	-0.262847	-0.0274299	0.627318	-0.13683		2	2	2	2	2	3.3078	24.181	4.17052	15.7062	20.7497	0	0	0	2	0	2	0	3	2	3	2	2	2.4	2	4
Q08380	Galectin-3-binding protein LGALS3BP - [LG3BP_HUMAN]	12.4			1	151.79	7.35	585	65.2893	5.2749	4	4	8	1.06437	1.15498	0.964296	1.49269	0.822238	0.0899979	0.207862	-0.0524522	0.577915	-0.282371		8	8	8	8	8	44.9768	48.2648	6.06939	52.5223	18.2944	0	0	0	1	0	1	2	1	1	3	0	2	1.4	2	4
P61247	40S ribosomal protein S3a RPS3A - [RS3A_HUMAN]	12.4			1	67.8373	14.77	264	29.9257	9.72998	4	4	4	1.52144	0.959846	1.02717	1.4452	1.14155	0.605437	-0.0591257	0.0386749	0.531273	0.190997		4	4	4	4	4	95.7097	43.9375	29.4558	129.739	74.0111	2	0	0	1	0	3	1	0	1	1	0	0	0.4	2	4
P27816	Microtubule-associated protein 4 MAP4 - [MAP4_HUMAN]	12.4			1	212.047	7.29	1152	120.93	5.42725	6	6	7	1.08334	0.692502	0.921395	1.43553	1.3897	0.115492	-0.53011	-0.118108	0.521588	0.474772		7	7	7	7	7	105.928	58.1582	54.795	21.0157	50.5717	0	0	0	1	-1	0	2	0	0	0	2	0	0.4	4	4
O43491	Band 4.1-like protein 2 EPB41L2 - [E41L2_HUMAN]	12.4			1	295.701	6.87	1005	112.519	5.43994	5	6	12	1.39282	0.964035	1.12378	1.43553	1.10742	0.478013	-0.0528433	0.168356	0.521588	0.147207		10	10	10	10	10	82.902	84.2566	30.0883	34.9406	75.1178	1	0	0	1	0	2	2	0	0	1	1	0	0.4	2	4
Q13185	Chromobox protein homolog 3 CBX3 - [CBX3_HUMAN]	12.4			1	892.222	28.96	183	20.7984	5.32568	4	5	32	0.633949	0.781637	0.929807	1.08898	0.88446	-0.657562	-0.355429	-0.104996	0.122977	-0.17713		10	10	10	9	10	38.8411	19.5463	25.2173	45.6265	21.9429	1	0	0	0	0	1	2	1	2	1	1	2	1.4	2	4
P52597	Heterogeneous nuclear ribonucleoprotein F HNRNPF - [HNRPF_HUMAN]	12.4			1	958.941	35.9	415	45.6429	5.57959	7	9	33	1.06975	0.830065	1.10007	0.650376	1.38231	0.0972673	-0.268703	0.137601	-0.620654	0.467083		27	27	27	27	27	21.9402	22.9303	20.3005	93.823	26.2451	0	0	0	1	-1	0	3	2	2	2	0	1	1.4	4	5
P84085	ADP-ribosylation factor 5 ARF5 - [ARF5_HUMAN]	12.4			1	157.902	23.33	180	20.5166	6.78564	1	3	4	0.97147	1.18548	0.737317	0.471284	0.987903	-0.0417585	0.245467	-0.439643	-1.08533	-0.0175589		4	4	4	4	4	21.0309	25.1463	36.1065	2.15961	51.0835	0	0	0	2	0	2	1	2	1	1	3	0	1.4	0	3
P22223	Cadherin-3 CDH3 - [CADH3_HUMAN]	12.4			2	106.77	2.29	829	91.3616	4.75439	3	3	5	1.39806	0.806493	0.909212	0.241252	1.38231	0.483424	-0.310266	-0.137311	-2.05139	0.467083		5	5	5	5	5	45.8129	59.5446	2.69437	504.328	9.18483	1	0	0	4	-1	4	1	1	0	3	0	3	1.4	2	5
P08758	Annexin A5 ANXA5 - [ANXA5_HUMAN]	12.2			1	7317.34	66.56	320	35.9144	5.04639	21	22	270	1.1077	1.29044	1.02811	1.45779	0.91904	0.147564	0.36786	0.0399938	0.54378	-0.121801		214	214	213	214	214	53.4578	34.9023	18.215	14.1765	42.2339	0	0	0	1	0	1	3	0	1	2	2	1	1.2	4	2
O60664	Perilipin-3 PLIN3 - [PLIN3_HUMAN]	12.2			1	327.369	15.67	434	47.0459	5.43994	4	4	11	0.958481	0.854209	0.878463	1.35397	1.06014	-0.0611781	-0.227338	-0.186946	0.437191	0.0842508		5	5	5	5	5	1.69597	11.2603	8.65299	68.5776	7.13192	0	0	0	1	0	1	1	3	2	3	0	3	2.2	2	4
P13611	Versican core protein VCAN - [CSPG2_HUMAN]	12.2			1	96.7114	1.09	3396	372.59	4.51318	3	3	3	0.944076	0.791297	1.44555	1.25056	1.17688	-0.0830258	-0.337709	0.531617	0.322576	0.234966		3	3	3	3	3	9.40071	20.6055	7.9494	0.52913	54.1964	0	0	1	0	0	1	1	3	2	3	3	0	2.2	2	4
P11766	Alcohol dehydrogenase class-3 ADH5 - [ADHX_HUMAN]	12.2			1	177.875	6.68	374	39.6984	7.48877	3	3	11	0.885176	0.743095	0.761472	1.23594	1.23045	-0.175964	-0.428382	-0.393137	0.305606	0.29919		8	8	8	8	8	18.0958	21.3116	6.66735	12.1622	18.8093	0	0	0	0	0	0	2	2	2	3	2	2	2.2	2	4
P35244	Replication protein A 14 kDa subunit RPA3 - [RFA3_HUMAN]	12.2			1	226.83	33.06	121	13.5599	5.08447	2	2	4	0.780305	1.00258	0.983698	0.953402	1.08802	-0.35789	0.003713	-0.0237132	-0.0688432	0.121706		4	4	4	4	4	68.9358	80.0062	26.6603	65.5439	77.0238	0	0	0	0	0	0	1	0	0	1	0	0	0.2	1	1
P14618	Pyruvate kinase PKM PKM - [KPYM_HUMAN]	12.2			2	1918.18	58.57	531	57.9	7.84033	24	24	58	0.909583	0.856539	0.987646	0.917712	1.08024	-0.136722	-0.223408	-0.0179336	-0.123887	0.11135		47	47	48	47	48	41.3698	26.7843	23.0798	35.2254	46.9631	0	0	0	0	0	0	3	1	1	2	1	1	1.2	4	5
P19367	Hexokinase-1 HK1 - [HXK1_HUMAN]	12.2			1	85.0959	3.6	917	102.42	6.80029	2	3	3	1.13682	1.49147	0.876441	0.867578	0.751866	0.184999	0.576735	-0.190271	-0.204935	-0.411453		2	2	2	2	2	14.4297	7.99889	5.68628	112.744	6.37575	0	1	0	0	0	1	0	2	3	3	0	3	2.2	1	3
P11279	Lysosome-associated membrane glycoprotein 1 LAMP1 - [LAMP1_HUMAN]	12.2			1	60.6806	2.16	417	44.8538	8.74854	1	1	2	1.0663	1.10976	1.03759	0.816508	0.947793	0.0926104	0.15025	0.0532363	-0.292461	-0.0773567		2	2	2	2	2	9.28921	10.6203	14.316	28.6575	1.32133	0	0	0	0	0	0	0	3	2	2	1	3	2.2	0	1
P37837	Transaldolase TALDO1 - [TALDO_HUMAN]	12.2			1	789.446	21.96	337	37.5165	6.81494	8	8	40	1.01708	0.90899	0.847585	0.749957	1.05184	0.024438	-0.137664	-0.23857	-0.415121	0.0729087		27	27	27	26	27	32.8212	27.6057	11.9634	30.3612	33.1525	0	0	0	0	0	0	3	1	1	2	1	1	1.2	4	5
P61604	10 kDa heat shock protein, mitochondrial HSPE1 - [CH10_HUMAN]	12.2			1	859.17	62.75	102	10.9249	8.92432	8	8	27	1.02056	0.979163	1.1171	0.530172	1.39801	0.0293622	-0.0303792	0.159757	-0.915468	0.483378		21	21	21	21	21	47.9759	33.6442	8.94554	71.518	46.7679	0	0	0	1	-1	0	3	1	1	3	0	1	1.2	4	5
Q14204	Cytoplasmic dynein 1 heavy chain 1 DYNC1H1 - [DYHC1_HUMAN]	12.2			1	375.279	2.78	4646	532.072	6.40479	9	9	11	0.836334	0.788991	1.13419	0.522989	1.29762	-0.257849	-0.341919	0.181659	-0.935147	0.375863		9	9	9	9	9	45.671	48.7518	22.4338	55.805	20.8277	0	0	0	1	0	1	2	1	1	2	0	2	1.2	4	5
P07237	Protein disulfide-isomerase P4HB - [PDIA1_HUMAN]	12.2			1	2335.9	38.98	508	57.0807	4.86865	20	20	85	0.892475	0.76361	1.11271	0.507699	1.33634	-0.164116	-0.389092	0.154071	-0.977954	0.418288		71	71	71	70	71	38.2534	27.1051	10.6939	37.8956	25.8294	0	0	0	1	-1	0	3	1	1	2	1	1	1.2	4	5
Q13557	Calcium/calmodulin-dependent protein kinase type II subunit delta CAMK2D - [KCC2D_HUMAN]	12.2			1	87.498	2.61	499	56.3336	7.25439	1	1	2	1.0001	1.01525	0.747943	0.398788	0.971707	0.000147626	0.0218379	-0.418999	-1.32631	-0.0414074		2	2	2	2	2	57.8959	77.0856	9.41322	46.6232	14.6035	0	0	0	3	0	3	0	0	0	3	1	2	1.2	0	3
Q5MJ10	Sperm protein associated with the nucleus on the X chromosome N2 SPANXN2 - [SPXN2_HUMAN]	12			1	26.5823	4.44	180	19.9056	3.97998	1	1	5	1.28122	0.796664	2.00666	28.5631	1.5864	0.357518	-0.327957	1.0048	4.83608	0.665758		1	1	1	1	1						0	0	3	5	-2	6	0	0	0	0	0	0	0	0	4
Q9BY07	Electrogenic sodium bicarbonate cotransporter 4 SLC4A5 - [S4A5_HUMAN]	12			1	32.5451	0.62	1137	126.174	7.91357	1	1	2	0.341473	0.822239	0.68564	16.8563	0.409659	-1.55016	-0.28237	-0.544478	4.07522	-1.2875		1	1	1	1	1						3	0	0	5	-2	6	0	0	0	0	0	0	0	0	4
P23141	Liver carboxylesterase 1 CES1 - [EST1_HUMAN]	12			1	51.194	1.59	567	62.4812	6.59521	1	1	2	0.249638	1.02298	0.593062	12.4442	0.240717	-2.00209	0.0327816	-0.753746	3.6374	-2.05459		1	1	1	1	1						4	0	1	5	-4	6	0	0	0	0	0	0	0	0	4
O94875	Sorbin and SH3 domain-containing protein 2 SORBS2 - [SRBS2_HUMAN]	12			1	50.05	0.73	1100	124.03	8.30908	1	1	1	0.564388	0.828737	0.767766	10.0241	0.671778	-0.82524	-0.271014	-0.381261	3.32539	-0.573943		1	1	1	1	1						1	0	0	5	0	6	0	0	0	0	0	0	0	0	4
Q68DC2	Ankyrin repeat and SAM domain-containing protein 6 ANKS6 - [ANKS6_HUMAN]	12			1	42.81	1.61	871	92.162	7.38623	1	1	1	0.577027	1.43158	1.52632	7.2562	0.397599	-0.793289	0.517607	0.610054	2.85921	-1.33061		1	1	1	1	1						1	1	2	5	-3	6	0	0	0	0	0	0	0	0	4
Q96HE7	ERO1-like protein alpha ERO1L - [ERO1A_HUMAN]	12			1	55.23	3.63	468	54.3581	5.68115	1	1	1	0.729569	1.54461	0.581112	6.60867	0.46592	-0.454883	0.627245	-0.783111	2.72436	-1.10184		1	1	1	1	1						0	2	1	5	-2	6	0	0	0	0	0	0	0	0	4
Q01469	Fatty acid-binding protein, epidermal FABP5 - [FABP5_HUMAN]	12			1	393.077	21.48	135	15.1546	7.00537	3	3	11	1.71453	0.648692	0.760693	6.17527	2.60718	0.777816	-0.624394	-0.394614	2.6265	1.38249		1	1	1	1	1						2	1	0	5	-4	4	0	0	0	0	0	0	0	2	4
Q9UBX5	Fibulin-5 FBLN5 - [FBLN5_HUMAN]	12			1	42.21	2.46	448	50.1467	4.729	1	1	1	1.10783	1.37189	0.735765	5.1635	0.79656	0.147735	0.456162	-0.442682	2.36835	-0.328144		1	1	1	1	1						0	1	0	5	0	6	0	0	0	0	0	0	0	0	4
Q14118	Dystroglycan DAG1 - [DAG1_HUMAN]	12			1	44.0448	0.89	895	97.3807	8.55811	1	1	2	0.676038	0.612227	0.953311	5.1594	1.08924	-0.564823	-0.70786	-0.0689811	2.3672	0.12332		1	1	1	1	1						0	1	0	5	0	6	0	0	0	0	0	0	0	0	4
Q12797	Aspartyl/asparaginyl beta-hydroxylase ASPH - [ASPH_HUMAN]	12			1	52.51	2.64	758	85.8095	5.0083	1	1	1	1.08521	1.03918	1.35568	3.71486	1.03013	0.11798	0.0554398	0.439021	1.89331	0.0428228		1	1	1	1	1						0	0	1	5	0	6	0	0	0	0	0	0	0	0	4
Q9Y6X9	MORC family CW-type zinc finger protein 2 MORC2 - [MORC2_HUMAN]	12			1	24.68	0.87	1032	117.75	8.38232	1	1	1	1.01562	1.76435	1.05616	3.70929	0.567817	0.0223564	0.81914	0.0788346	1.89114	-0.816501		1	1	1	1	1						0	2	0	5	-1	6	0	0	0	0	0	0	0	0	4
Q9BRG1	Vacuolar protein-sorting-associated protein 25 VPS25 - [VPS25_HUMAN]	12			1	84.26	14.2	176	20.7345	6.34131	2	2	2	0.604539	0.932839	0.766367	3.65175	0.639267	-0.726092	-0.1003	-0.383892	1.86859	-0.645509		1	1	1	1	1						1	0	0	5	-1	5	0	0	0	0	0	0	0	1	4
Q8NBJ4	Golgi membrane protein 1 GOLM1 - [GOLM1_HUMAN]	12			1	32.7219	3.99	401	45.3058	4.97021	1	2	2	0.946075	1.63244	0.995316	3.33737	0.571681	-0.0799737	0.707028	-0.00677298	1.73871	-0.806718		1	1	1	1	1						0	2	0	5	-1	6	0	0	0	0	0	0	0	0	4
Q9NQ69	LIM/homeobox protein Lhx9 LHX9 - [LHX9_HUMAN]	12			1	103.891	1.76	397	43.9477	8.70459	1	1	12	0.34125	1.36743	0.51753	3.32727	0.246167	-1.5511	0.451471	-0.950285	1.73434	-2.02229		1	1	1	1	1						3	1	1	5	-4	6	0	0	0	0	0	0	0	0	4
P00738	Haptoglobin HP - [HPT_HUMAN]	12	1		1	713.693	35.22	406	45.1766	6.58057	15	15	33	1.45864	2.6193	1.69933	3.32108	0.577039	0.544622	1.38918	0.76497	1.73165	-0.793259		23	23	23	23	23	49.6572	32.1389	10.9946	55.7863	45.77	1	4	2	5	-1	11	3	1	1	2	0	1	1	4	2
O75781	Paralemmin-1 PALM - [PALM_HUMAN]	12			1	216.89	10.34	387	42.0502	4.99561	3	3	5	1.0837	0.956282	1.14393	1.86449	1.11786	0.115963	-0.0644916	0.194002	0.898781	0.160738		2	2	2	2	2	20.1574	9.24575	4.9	31.6041	29.8156	0	0	0	2	0	2	0	2	3	3	1	1	2	2	4
P62942	Peptidyl-prolyl cis-trans isomerase FKBP1A FKBP1A - [FKB1A_HUMAN]	12			1	217.678	12.04	108	11.9431	8.1626	1	1	5	1.38505	1.04703	1.17074	1.51843	1.3511	0.469938	0.0663019	0.227419	0.602577	0.43413		4	4	4	4	4	7.94783	9.44433	1.24807	5.95312	6.75213	1	0	0	2	-1	2	1	3	3	3	3	3	3	0	4
P20290	Transcription factor BTF3 BTF3 - [BTF3_HUMAN]	12			1	65.9721	14.56	206	22.1544	9.37842	2	3	3	2.03539	1.31745	1.58644	1.44191	1.52397	1.0253	0.397753	0.665792	0.52798	0.607833		2	2	2	2	2	5.31888	19.9745	91.1446	9.23887	14.5403	3	1	2	1	-2	5	0	3	2	0	3	2	2	1	5
P20962	Parathymosin PTMS - [PTMS_HUMAN]	12			1	371.56	31.37	102	11.5232	4.15771	4	5	24	1.07547	0.76442	1.59507	1.39636	1.48144	0.104974	-0.387563	0.673619	0.481674	0.567001		15	15	15	15	15	123.205	43.6645	31.1012	13.875	28.2935	0	0	2	1	-1	2	3	0	1	1	2	1	1	2	5
P98175	RNA-binding protein 10 RBM10 - [RBM10_HUMAN]	12			1	111.17	2.9	930	103.469	5.97314	1	1	1	1.68568	1.31922	1.49268	1.23778	1.26044	0.753332	0.399689	0.577906	0.307754	0.333927		1	1	1	1	1						2	1	1	0	0	4	0	0	0	0	0	0	0	0	3
Q04446	1,4-alpha-glucan-branching enzyme GBE1 - [GLGB_HUMAN]	12			1	51.5	2.14	702	80.4226	6.31592	1	1	1	0.660516	0.855581	1.48671	1.13042	0.761529	-0.598336	-0.225023	0.572121	0.176864	-0.39303		1	1	1	1	1						1	0	1	0	0	2	0	0	0	0	0	0	0	0	1
P11021	78 kDa glucose-regulated protein HSPA5 - [GRP78_HUMAN]	12			2	4310.08	45.41	654	72.2884	5.16064	25	27	196	1.1866	0.947597	0.97513	1.01845	1.08477	0.246834	-0.0776548	-0.0363341	0.0263772	0.117395		123	123	123	118	123	44.0871	26.9984	17.0799	54.3708	39.9395	0	0	0	0	0	0	3	1	1	2	0	1	1	4	5
Q07157	Tight junction protein ZO-1 TJP1 - [ZO1_HUMAN]	12			1	197.28	1.43	1748	195.34	6.69775	1	1	2	0.993381	0.933422	1.1985	1.01325	1.04979	-0.00958078	-0.0993987	0.261231	0.0189937	0.0701007		2	2	2	2	2	32.5613	0.494154	5.40047	15.3615	32.0291	0	0	0	0	0	0	0	1	3	3	2	1	2	0	1
O60925	Prefoldin subunit 1 PFDN1 - [PFD1_HUMAN]	12			1	44.6624	19.67	122	14.2015	6.81494	2	3	3	1.25932	1.00959	1.46879	1.00295	1.23042	0.332642	0.0137688	0.554627	0.00425258	0.299156		1	1	1	1	1						0	0	1	0	0	1	0	0	0	0	0	0	0	1	1
Q7KZF4	Staphylococcal nuclease domain-containing protein 1 SND1 - [SND1_HUMAN]	12			1	367.289	12.64	910	101.934	7.1665	9	9	17	0.89553	0.837129	0.921395	0.894121	0.912129	-0.159187	-0.256479	-0.118108	-0.161459	-0.132691		13	13	13	13	13	38.2098	20.6204	29.5533	79.7974	48.093	0	0	0	0	0	0	3	1	2	1	0	1	1	4	5
P50991	T-complex protein 1 subunit delta CCT4 - [TCPD_HUMAN]	12			1	273.049	10.95	539	57.8878	7.82568	5	6	11	0.871267	0.89261	0.735647	0.853101	0.934127	-0.198813	-0.163899	-0.442914	-0.229212	-0.0983101		4	4	4	4	4	23.9517	48.5941	38.2962	47.8452	97.2415	0	0	0	0	0	0	1	2	1	1	1	0	1	2	3
P10644	cAMP-dependent protein kinase type I-alpha regulatory subunit PRKAR1A - [KAP0_HUMAN]	12			1	370.721	22.31	381	42.955	5.35107	7	7	12	0.972375	0.78619	1.05139	0.84198	1.16947	-0.0404147	-0.347049	0.0722919	-0.248142	0.22586		7	7	7	7	7	12.975	11.4957	19.614	12.5857	22.0662	0	0	0	0	0	0	2	2	2	2	2	2	2	4	5
O14638	Ectonucleotide pyrophosphatase/phosphodiesterase family member 3 ENPP3 - [ENPP3_HUMAN]	12			1	33.91	1.6	875	100.059	6.56592	1	1	1	0.734232	1.03463	0.15448	0.812241	0.700021	-0.445693	0.0491189	-2.6945	-0.30002	-0.514529		1	1	1	1	1						0	0	4	0	0	4	0	0	0	0	0	0	0	0	3
P29401	Transketolase TKT - [TKT_HUMAN]	12			1	919.717	26.16	623	67.8347	7.66455	13	14	33	0.940424	0.900926	1.07796	0.723757	1.11068	-0.0886171	-0.15052	0.10831	-0.466423	0.151446		29	29	29	28	29	38.2398	33.1992	24.0285	41.5055	51.1255	0	0	0	0	0	0	3	1	1	2	1	0	1	4	5
O14745	Na(+)/H(+) exchange regulatory cofactor NHE-RF1 SLC9A3R1 - [NHRF1_HUMAN]	12			1	68.2	3.91	358	38.8446	5.77002	1	1	1	1.32183	1.1369	1.32598	0.668241	1.14688	0.402534	0.185102	0.407062	-0.581559	0.197715		1	1	1	1	1						1	0	1	0	0	2	0	0	0	0	0	0	0	0	1
Q15056	Eukaryotic translation initiation factor 4H EIF4H - [IF4H_HUMAN]	12			1	190.327	18.15	248	27.3684	7.2251	3	3	8	0.900074	0.976204	0.764872	0.661234	0.909499	-0.151884	-0.0347452	-0.386711	-0.596766	-0.136856		2	2	2	2	2	204.891	16.3083	11.2755	32.9362	266.256	0	0	0	1	0	1	0	0	2	2	1	0	1	2	3
P47985	Cytochrome b-c1 complex subunit Rieske, mitochondrial UQCRFS1 - [UCRI_HUMAN]	12			2	133.21	18.98	274	29.6494	8.32373	4	4	5	0.74745	1.05609	1.13946	0.650568	0.384729	-0.419952	0.0787291	0.188349	-0.620229	-1.37809		3	3	3	3	3	376.7	71.7779	22.5891	2.08629	186.023	0	0	0	1	-3	-2	1	0	0	2	3	0	1	2	1
P12821	Angiotensin-converting enzyme ACE - [ACE_HUMAN]	12			1	36.56	0.54	1306	149.62	6.39209	1	1	1	0.868428	1.70321	0.987938	0.638666	0.502956	-0.203522	0.768256	-0.0175074	-0.646867	-0.991495		1	1	1	1	1						0	2	0	1	-1	2	0	0	0	0	0	0	0	0	1
O14787	Transportin-2 TNPO2 - [TNPO2_HUMAN]	12			2	62.26	1	897	101.322	5.0083	1	1	1	0.22299	4.1421	0.345317	0.632619	0.0531042	-2.16495	2.05036	-1.53401	-0.660592	-4.23503		1	1	1	1	1						4	5	3	1	-4	9	0	0	0	0	0	0	0	0	2
Q9Y3F4	Serine-threonine kinase receptor-associated protein STRAP - [STRAP_HUMAN]	12			1	76.13	3.71	350	38.414	5.12256	1	1	1	0.627135	0.877979	0.931407	0.602682	0.704598	-0.673153	-0.187741	-0.102516	-0.730532	-0.505129		1	1	1	1	1						1	0	0	1	0	2	0	0	0	0	0	0	0	0	1
O75694	Nuclear pore complex protein Nup155 NUP155 - [NU155_HUMAN]	12			1	58.52	1.51	1391	155.1	6.16357	1	1	1	0.593044	0.729494	0.8671	0.591547	0.801918	-0.753789	-0.455033	-0.20573	-0.757435	-0.318474		1	1	1	1	1						1	0	0	1	0	2	0	0	0	0	0	0	0	0	1
Q9UBT2	SUMO-activating enzyme subunit 2 UBA2 - [SAE2_HUMAN]	12			1	67.25	2.19	640	71.1792	5.2876	1	1	1	0.466314	0.691514	1.09921	0.583597	0.665184	-1.10063	-0.532169	0.136471	-0.776955	-0.588175		1	1	1	1	1						2	0	0	1	-1	2	0	0	0	0	0	0	0	0	1
P11474	Steroid hormone receptor ERR1 ESRRA - [ERR1_HUMAN]	12			1	32.84	3.31	423	45.4806	6.37939	1	1	1	1.14777	2.03164	0.634439	0.558809	0.557279	0.198831	1.02264	-0.656447	-0.839573	-0.843528		1	1	1	1	1						0	3	1	1	-1	4	0	0	0	0	0	0	0	0	3
Q9BSJ8	Extended synaptotagmin-1 ESYT1 - [ESYT1_HUMAN]	12			1	81.81	2.26	1104	122.78	5.8335	2	2	2	0.776585	1.07454	0.792714	0.554282	0.712905	-0.364785	0.103716	-0.335127	-0.851308	-0.488217		1	1	1	1	1						0	0	0	1	0	1	0	0	0	0	0	0	0	1	1
Q8N3A8	Poly [ADP-ribose] polymerase 8 PARP8 - [PARP8_HUMAN]	12			1	31.49	0.94	854	95.8104	8.27979	1	1	1	0.382763	1.17764	1.46095	0.48501	0.320613	-1.38548	0.2359	0.546904	-1.04391	-1.64109		1	1	1	1	1						3	0	1	2	-4	2	0	0	0	0	0	0	0	0	1
P27487	Dipeptidyl peptidase 4 DPP4 - [DPP4_HUMAN]	12			1	43.5	1.44	766	88.2225	6.03662	1	1	2	1.21662	1.0899	1.14057	0.477626	1.10112	0.282881	0.124191	0.189753	-1.06605	0.138973		1	1	1	1	1						0	0	0	2	0	2	0	0	0	0	0	0	0	0	1
Q14376	UDP-glucose 4-epimerase GALE - [GALE_HUMAN]	12			1	28.58	4.89	348	38.2573	6.72705	1	1	1	1.15839	1.31124	0.531933	0.45628	0.871439	0.212124	0.390935	-0.910682	-1.13201	-0.198528		1	1	1	1	1						0	1	1	2	0	4	0	0	0	0	0	0	0	0	3
P53680	AP-2 complex subunit sigma AP2S1 - [AP2S1_HUMAN]	12			1	32.53	4.93	142	17.0067	6.17627	1	1	1	0.731888	0.865078	0.976242	0.428748	0.834553	-0.450305	-0.209098	-0.0346886	-1.2218	-0.260924		1	1	1	1	1						0	0	0	2	0	2	0	0	0	0	0	0	0	0	1
Q15046	Lysine--tRNA ligase KARS - [SYK_HUMAN]	12			1	46.47	1.84	597	68.0046	6.354	1	1	1	0.891623	0.843321	1.03153	0.427688	1.04292	-0.165495	-0.245846	0.0447792	-1.22537	0.060634		1	1	1	1	1						0	0	0	2	0	2	0	0	0	0	0	0	0	0	1
Q96DB5	Regulator of microtubule dynamics protein 1 RMDN1 - [RMD1_HUMAN]	12			1	60.88	3.18	314	35.7854	8.49951	1	1	1	0.61982	1.79999	0.888398	0.422747	0.339672	-0.690078	0.84799	-0.170722	-1.24213	-1.55779		1	1	1	1	1						1	2	0	2	-3	2	0	0	0	0	0	0	0	0	1
P20042	Eukaryotic translation initiation factor 2 subunit 2 EIF2S2 - [IF2B_HUMAN]	12			1	24.06	4.8	333	38.3644	5.79541	1	2	2	0.991743	1.05585	0.914735	0.419458	0.926537	-0.0119624	0.0784006	-0.128575	-1.2534	-0.11008		1	1	1	1	1						0	0	0	2	0	2	0	0	0	0	0	0	0	0	1
O95782	AP-2 complex subunit alpha-1 AP2A1 - [AP2A1_HUMAN]	12			1	29.96	0.82	977	107.478	7.03467	1	1	1	1.08571	1.00738	1.03521	0.401689	1.06313	0.118635	0.0106066	0.0499215	-1.31585	0.0883114		1	1	1	1	1						0	0	0	2	0	2	0	0	0	0	0	0	0	0	1
Q99959	Plakophilin-2 PKP2 - [PKP2_HUMAN]	12			1	55.4985	1.7	881	97.3548	9.33447	2	2	3	0.675747	0.343103	0.417181	0.263598	1.94278	-0.565444	-1.54329	-1.26125	-1.92359	0.958124		1	1	1	1	1						0	3	2	4	-2	7	0	0	0	0	0	0	0	1	5
Q8WX93	Palladin PALLD - [PALLD_HUMAN]	11.8			1	65.84	2.02	1383	150.47	7.09326	2	2	3	5.09816	0.716762	1.59154	2.95145	7.01622	2.34998	-0.480434	0.67042	1.56142	2.81069		2	2	2	2	2	222.559	45.4622	38.1145	11.8969	467.614	5	0	2	4	-5	6	0	0	1	1	2	0	0.8	1	5
Q9Y5Z4	Heme-binding protein 2 HEBP2 - [HEBP2_HUMAN]	11.8			1	77.78	19.51	205	22.8612	4.62744	2	2	2	0.694093	1.62456	0.749187	2.70135	0.42145	-0.5268	0.700051	-0.416601	1.43368	-1.24657		2	2	2	2	2	451.411	1.11018	31.4109	118.636	460.726	0	2	0	4	-2	4	0	0	3	1	0	0	0.8	1	4
P52943	Cysteine-rich protein 2 CRIP2 - [CRIP2_HUMAN]	11.8			1	59.54	12.5	208	22.478	8.71924	2	2	2	0.889165	0.876926	0.782379	2.23844	1.00019	-0.169477	-0.189474	-0.354061	1.16249	0.000279586		2	2	2	2	2	40.2632	19.4814	6.14601	1.37417	63.3158	0	0	0	3	0	3	0	1	2	3	3	0	1.8	1	4
P62826	GTP-binding nuclear protein Ran RAN - [RAN_HUMAN]	11.8			1	111.46	13.43	216	24.4076	7.48877	3	3	5	1.1397	1.09587	1.05735	1.35805	1.04157	0.188659	0.132081	0.0804511	0.441531	0.0587539		5	5	5	5	5	24.7718	8.43713	12.6246	99.3693	15.7258	0	0	0	1	0	1	1	2	3	2	0	2	1.8	2	4
O95336	6-phosphogluconolactonase PGLS - [6PGL_HUMAN]	11.8			1	782.457	31.4	258	27.5296	6.04932	5	5	19	0.850835	0.818604	1.20584	1.32794	0.814173	-0.233049	-0.288762	0.270041	0.409192	-0.296593		5	5	5	5	5	15.8978	16.3723	5.57689	26.0727	35.2018	0	0	0	1	0	1	1	2	2	3	1	1	1.8	2	4
Q04837	Single-stranded DNA-binding protein, mitochondrial SSBP1 - [SSBP_HUMAN]	11.8			1	222.48	23.65	148	17.249	9.59814	3	3	6	1.21286	0.892365	0.899901	1.31287	1.22485	0.278419	-0.164295	-0.152162	0.392728	0.292611		6	6	6	6	6	71.133	35.1814	18.9002	36.4424	102.51	0	0	0	1	0	1	2	0	1	2	1	0	0.8	2	4
P07737	Profilin-1 PFN1 - [PROF1_HUMAN]	11.8			1	1603.48	65.71	140	15.0446	8.26514	8	8	51	0.939335	1.18783	0.959837	1.31138	0.95656	-0.0902885	0.248331	-0.0591383	0.39109	-0.0640733		34	34	33	34	34	192.772	41.0505	21.989	37.8611	58.9147	0	0	0	1	0	1	3	0	1	2	1	0	0.8	4	2
O60437	Periplakin PPL - [PEPL_HUMAN]	11.8			1	177.789	1.48	1756	204.623	5.60498	3	3	8	1.38686	0.793314	0.421101	1.30786	1.52542	0.471818	-0.334036	-1.24776	0.387203	0.609207		7	7	7	7	7	21.0131	18.3337	31.2678	12.806	20.0196	1	0	2	1	-2	2	2	2	2	1	2	2	1.8	2	5
P25786	Proteasome subunit alpha type-1 PSMA1 - [PSA1_HUMAN]	11.8			1	86.8806	13.69	263	29.5369	6.60986	4	5	5	0.483569	0.688171	0.912357	1.12732	0.594759	-1.04821	-0.539162	-0.132329	0.172892	-0.749623		3	3	3	3	3	26.1339	3.00721	0.354532	19.4436	55.9744	2	0	0	0	-1	1	1	1	3	3	2	0	1.8	2	4
Q08211	ATP-dependent RNA helicase A DHX9 - [DHX9_HUMAN]	11.8			1	433.398	6.46	1270	140.869	6.84424	5	5	8	0.716539	0.866154	0.950755	1.11115	0.830705	-0.480882	-0.207305	-0.0728549	0.152052	-0.267592		8	8	8	7	8	19.6229	19.4682	8.82081	107.023	22.8112	0	0	0	0	0	0	2	2	2	3	0	2	1.8	2	4
P04406	Glyceraldehyde-3-phosphate dehydrogenase GAPDH - [G3P_HUMAN]	11.8			2	1813.24	57.61	335	36.0304	8.45557	18	18	85	0.815112	1.61244	1.01362	1.09383	0.651212	-0.29493	0.689249	0.0195099	0.129385	-0.618801		60	60	57	60	60	76.0286	40.9889	19.4667	41.9989	139.754	0	2	0	0	-1	1	3	0	1	2	1	0	0.8	4	2
P11142	Heat shock cognate 71 kDa protein HSPA8 - [HSP7C_HUMAN]	11.8			1	3925.19	52.17	646	70.8542	5.51611	15	28	200	1.08597	0.985639	0.982633	1.04846	1.0712	0.118982	-0.0208682	-0.0252759	0.0682652	0.0992277		122	122	122	121	123	51.2474	50.4639	13.0188	49.2319	49.371	0	0	0	0	0	0	3	0	0	2	1	1	0.8	4	5
P48643	T-complex protein 1 subunit epsilon CCT5 - [TCPE_HUMAN]	11.8			1	1233.59	41.4	541	59.6328	5.65576	15	15	36	1.33748	1.10553	0.921395	0.990578	1.38231	0.419515	0.144739	-0.118108	-0.0136577	0.467083		30	30	30	30	30	35.7801	58.0625	13.771	57.9321	28.4018	1	0	0	0	-1	0	3	1	0	2	0	1	0.8	4	5
P06733	Alpha-enolase ENO1 - [ENOA_HUMAN]	11.8			2	1955.61	48.85	434	47.1393	7.38623	17	19	73	1.08905	0.976198	1.02809	0.974704	1.1537	0.123067	-0.0347544	0.0399635	-0.0369644	0.206272		59	59	58	58	59	30.0533	36.2377	26.4499	58.6239	48.9546	0	0	0	0	0	0	3	1	1	1	0	1	0.8	4	5
P50990	T-complex protein 1 subunit theta CCT8 - [TCPQ_HUMAN]	11.8			1	755.277	17.15	548	59.5825	5.60498	9	10	24	0.951134	0.894736	0.874507	0.925627	0.947562	-0.0722801	-0.160466	-0.193458	-0.111497	-0.0777073		17	17	17	17	17	61.022	32.7577	20.0018	49.1035	91.6056	0	0	0	0	0	0	3	0	1	2	1	0	0.8	4	5
Q99623	Prohibitin-2 PHB2 - [PHB2_HUMAN]	11.8			1	433.779	42.14	299	33.2759	9.83252	10	12	21	1.1128	0.800575	0.875729	0.548537	1.39863	0.154197	-0.320891	-0.191443	-0.86634	0.484019		11	11	11	11	11	26.4884	10.7085	1.77082	43.061	24.9316	0	0	0	1	-1	0	2	1	2	3	1	2	1.8	4	5
P83916	Chromobox protein homolog 1 CBX1 - [CBX1_HUMAN]	11.8			1	154.983	14.59	185	21.4046	4.93213	1	2	3	0.674716	0.839624	1.00969	0.540408	0.792686	-0.567647	-0.252185	0.0139136	-0.887878	-0.335179		2	2	2	2	2	110.657	14.4487	23.9691	111.549	139.161	0	0	0	1	0	1	0	0	2	2	0	0	0.8	0	1
P13646	Keratin, type I cytoskeletal 13 KRT13 - [K1C13_HUMAN]	11.8			12	553.689	19.43	458	49.5574	4.95752	4	8	34	1.12258	1.00977	0.487694	0.510703	1.3503	0.166823	0.0140306	-1.03595	-0.969444	0.433279		24	24	24	24	24	21.2502	51.0477	25.7872	69.9034	27.6082	0	0	2	1	-1	2	3	2	0	1	0	1	0.8	2	5
P18085	ADP-ribosylation factor 4 ARF4 - [ARF4_HUMAN]	11.8			1	169.1	23.33	180	20.4977	7.13721	1	3	5	0.800152	1.15456	0.754158	0.473134	0.683629	-0.321655	0.207342	-0.407062	-1.07968	-0.548714		5	5	5	5	5	60.3221	19.5438	37.6298	55.1526	35.2016	0	0	0	2	0	2	1	0	2	1	0	1	0.8	0	3
Q9HCC0	Methylcrotonoyl-CoA carboxylase beta chain, mitochondrial MCCC2 - [MCCB_HUMAN]	11.8			1	163.163	9.95	563	61.2944	7.6792	4	4	5	0.987816	0.690107	0.834047	0.239814	1.39941	-0.0176853	-0.535108	-0.2618	-2.06001	0.484822		4	4	4	4	4	12.264	1.32403	10.918	58.86	13.6045	0	0	0	4	-1	3	1	2	3	2	0	2	1.8	2	5
P49961	Ectonucleoside triphosphate diphosphohydrolase 1 ENTPD1 - [ENTP1_HUMAN]	11.6			1	103.752	1.76	510	57.9271	6.34131	1	1	2	1.26725	0.82587	1.25547	3.13548	1.51362	0.341705	-0.276013	0.328233	1.64869	0.598001		2	2	2	2	2	14.8281	6.82518	7.64699	14.0228	7.94279	0	0	0	5	-2	3	0	2	3	3	2	3	2.6	0	4
P04196	Histidine-rich glycoprotein HRG - [HRG_HUMAN]	11.6			1	351.345	5.71	525	59.5409	7.50342	2	2	10	1.13243	1.91128	0.960097	2.44466	0.599536	0.179421	0.934536	-0.0587481	1.28964	-0.738081		10	10	10	10	9	13.5549	27.8354	12.1612	31.037	11.9218	0	2	0	3	-1	4	2	2	1	2	1	2	1.6	1	2
Q9BPU6	Dihydropyrimidinase-related protein 5 DPYSL5 - [DPYL5_HUMAN]	11.6			1	80.3118	1.24	564	61.3822	7.1958	1	1	9	2.27702	1.0038	0.787714	2.05107	2.28956	1.18714	0.0054672	-0.344256	1.03637	1.19507		7	7	7	7	7	15.6731	12.2204	9.03908	6.15356	7.74436	3	0	0	3	-3	3	2	2	2	3	3	3	2.6	0	5
P05556	Integrin beta-1 ITGB1 - [ITB1_HUMAN]	11.6			1	232.453	8.4	798	88.357	5.38916	5	5	6	0.885999	0.742595	0.961266	1.96679	1.41366	-0.174624	-0.429352	-0.0569918	0.975843	0.499432		5	5	5	5	5	26.3298	10.2414	17.9472	17.9918	32.3635	0	0	0	2	-1	1	1	1	2	2	2	1	1.6	2	4
P07099	Epoxide hydrolase 1 EPHX1 - [HYEP_HUMAN]	11.6			1	58.2298	3.96	455	52.915	7.25439	2	2	3	1.00471	0.89566	0.614929	1.71297	1.10652	0.00677221	-0.158977	-0.701508	0.776498	0.146032		2	2	2	2	2	93.4483	8.03705	7.57917	19.849	106.817	0	0	1	2	0	3	0	0	3	3	2	0	1.6	1	4
P50238	Cysteine-rich protein 1 CRIP1 - [CRIP1_HUMAN]	11.6			1	115.746	9.09	77	8.52701	8.74854	1	1	6	0.55851	0.936686	0.688248	1.69733	0.584392	-0.840344	-0.0943629	-0.539	0.763263	-0.774993		5	5	5	5	5	5.1939	2.02565	21.4765	11.9828	9.10973	1	0	0	2	-1	2	1	3	3	2	2	3	2.6	0	4
P63261	Actin, cytoplasmic 2 ACTG1 - [ACTG_HUMAN]	11.6			5	30093.3	73.87	375	41.7658	5.47803	2	24	938	1.02299	0.824232	1.07273	1.60466	1.34577	0.0327965	-0.278878	0.101285	0.682267	0.428436		720	719	713	716	718	76.7294	57.7255	22.1573	63.2737	33.9114	0	0	0	2	-1	1	3	0	0	2	0	1	0.6	1	4
P60709	Actin, cytoplasmic 1 ACTB - [ACTB_HUMAN]	11.6			5	40466.2	73.6	375	41.7097	5.47803	2	24	1233	1.10067	0.886005	1.0442	1.50023	1.38163	0.138384	-0.174614	0.0624043	0.585183	0.466376		812	812	804	809	811	82.6062	70.9313	18.7113	52.2598	29.8121	0	0	0	2	-1	1	3	0	0	2	0	1	0.6	1	4
P36871	Phosphoglucomutase-1 PGM1 - [PGM1_HUMAN]	11.6			1	167.8	8.9	562	61.4105	6.75635	3	3	5	0.954553	1.20312	0.921395	1.43553	1.17498	-0.0671021	0.26678	-0.118108	0.521588	0.232634		3	3	3	3	3	86.3147	45.5439	1.78596	10.9636	24.4474	0	0	0	1	0	1	1	0	1	3	2	2	1.6	2	4
P62873	Guanine nucleotide-binding protein G(I)/G(S)/G(T) subunit beta-1 GNB1 - [GBB1_HUMAN]	11.6			1	469.073	24.41	340	37.353	5.99854	5	7	14	1.02174	0.867013	0.867018	1.42566	1.07909	0.0310252	-0.205874	-0.205867	0.511633	0.109812		8	8	8	8	8	78.487	34.4213	13.4712	59.6993	107.804	0	0	0	1	0	1	2	0	1	2	0	0	0.6	2	4
Q8IUE6	Histone H2A type 2-B HIST2H2AB - [H2A2B_HUMAN]	11.6			1	163.226	17.69	130	13.9868	10.8872	1	3	15	0.486113	3.29383	1.27723	0.556755	0.125041	-1.04064	1.71977	0.353017	-0.844884	-2.99953		15	15	13	15	15	23.0652	47.2674	13.9845	16.3545	39.7813	2	5	0	1	-4	4	3	2	1	2	2	1	1.6	0	2
P35222	Catenin beta-1 CTNNB1 - [CTNB1_HUMAN]	11.6			1	492.856	11.65	781	85.4422	5.85889	4	5	10	1.21003	0.776477	1.07569	0.359604	1.28658	0.275042	-0.364985	0.105263	-1.47552	0.363541		10	10	10	10	10	70.0797	34.9303	12.128	105.601	84.3398	0	0	0	3	0	3	2	0	1	2	0	0	0.6	2	5
Q6P996	Pyridoxal-dependent decarboxylase domain-containing protein 1 PDXDC1 - [PDXD1_HUMAN]	11.6			1	40.4341	0.89	788	86.6523	5.37646	1	1	4	1.05762	0.667178	0.614443	0.190377	1.71427	0.08082	-0.583857	-0.702649	-2.39307	0.777592		3	3	3	2	3	22.8081	8.90704	14.2444	5.7174	0.752881	0	1	1	4	-2	4	1	2	3	2	3	3	2.6	0	5
P21589	5'-nucleotidase NT5E - [5NTD_HUMAN]	11.4			1	77.99	3.83	574	63.3275	7.03467	2	2	2	0.398371	0.81451	1.02884	2.04611	0.482454	-1.32782	-0.295996	0.0410256	1.03288	-1.05154		2	2	2	2	2	51.504	46.1178	43.0889	64.6723	116.161	3	0	0	3	-2	4	0	0	1	1	0	0	0.4	1	4
P12694	2-oxoisovalerate dehydrogenase subunit alpha, mitochondrial BCKDHA - [ODBA_HUMAN]	11.4			1	75.2989	3.82	445	50.4392	8.26514	2	2	3	1.09487	1.30982	0.806673	1.89527	0.824549	0.130762	0.389367	-0.309944	0.922401	-0.278322		2	2	2	2	2	4.05231	31.5798	17.9093	66.9362	27.2691	0	1	0	2	0	3	0	3	1	2	0	1	1.4	1	4
Q63ZY3	KN motif and ankyrin repeat domain-containing protein 2 KANK2 - [KANK2_HUMAN]	11.4			2	58.9056	2.35	851	91.1179	5.63037	2	2	2	0.386527	0.799164	1.15278	1.56478	0.477099	-1.37136	-0.323437	0.205118	0.645959	-1.06764		2	2	2	2	2	152.698	7.48406	22.5159	13.3157	135.78	3	0	0	2	-2	3	0	0	3	2	2	0	1.4	1	4
P06744	Glucose-6-phosphate isomerase GPI - [G6PI_HUMAN]	11.4			2	341.825	14.34	558	63.1072	8.32373	6	6	14	0.713635	1.40259	0.819469	1.42442	0.551418	-0.486743	0.48809	-0.287239	0.510377	-0.858782		9	9	9	9	9	35.0452	21.0519	12.905	27.0521	28.3477	0	1	0	1	-1	1	2	1	2	2	1	1	1.4	4	2
P68363	Tubulin alpha-1B chain TUBA1B - [TBA1B_HUMAN]	11.4			4	6458.89	48.12	451	50.1196	5.05908	3	18	236	0.923306	0.839491	1.06671	1.36075	1.30066	-0.115119	-0.252413	0.0931639	0.444404	0.379245		165	165	165	164	165	104.226	50.8655	29.0843	28.8895	58.6974	0	0	0	1	-1	0	3	0	0	1	1	0	0.4	2	4
Q9BQE3	Tubulin alpha-1C chain TUBA1C - [TBA1C_HUMAN]	11.4			3	6192.37	47.88	449	49.8635	5.09717	3	18	226	0.924727	0.844181	1.0935	1.30136	1.30066	-0.112901	-0.244376	0.128955	0.380023	0.379245		157	157	157	156	157	105.076	51.8488	26.2348	26.3852	71.9494	0	0	0	1	-1	0	3	0	0	1	1	0	0.4	2	4
P30086	Phosphatidylethanolamine-binding protein 1 PEBP1 - [PEBP1_HUMAN]	11.4			1	370.564	41.18	187	21.0437	7.53271	5	5	12	0.970259	0.851804	1.2447	1.27166	1.05836	-0.0435579	-0.231406	0.315796	0.346709	0.0818342		10	10	10	10	10	20.2459	10.2385	9.38357	68.688	53.0121	0	0	0	0	0	0	2	2	2	3	0	0	1.4	2	4
P31930	Cytochrome b-c1 complex subunit 1, mitochondrial UQCRC1 - [QCR1_HUMAN]	11.4			1	74.02	6.88	480	52.6124	6.3667	3	3	4	0.808161	1.01339	0.918457	1.20501	0.883797	-0.307286	0.0191852	-0.122716	0.269051	-0.178213		3	3	3	3	3	41.4639	17.3916	2.23408	3.63117	1.17234	0	0	0	0	0	0	1	1	2	3	3	3	2.4	2	4
P12814	Alpha-actinin-1 ACTN1 - [ACTN1_HUMAN]	11.4			2	1474.26	30.16	892	102.993	5.41455	11	20	42	0.691468	1.33653	1.06287	1.18525	0.738857	-0.532266	0.41849	0.0879621	0.24519	-0.436632		35	35	35	35	35	120.825	32.6621	30.319	57.7954	251.97	0	1	0	0	0	1	3	0	1	1	0	0	0.4	4	2
Q13451	Peptidyl-prolyl cis-trans isomerase FKBP5 FKBP5 - [FKBP5_HUMAN]	11.4			1	59.57	7.88	457	51.1796	5.89697	2	2	2	0.671884	0.71332	0.340155	1.03271	0.929126	-0.573716	-0.487379	-1.55574	0.0464365	-0.106054		2	2	2	2	2	5.50384	25.1807	36.1958	70.8466	19.476	0	0	3	0	0	3	0	3	1	1	0	2	1.4	1	4
Q9UHD8	Septin-9 SEPT9 - [SEPT9_HUMAN]	11.4			1	196.149	10.75	586	65.3608	8.96826	6	6	10	0.809216	0.722106	0.950427	0.948844	1.11342	-0.305403	-0.469718	-0.0733528	-0.075757	0.154998		8	8	8	8	8	10.8122	39.3025	13.7982	30.2424	41.2844	0	0	0	0	0	0	2	2	1	2	1	1	1.4	4	5
P12270	Nucleoprotein TPR TPR - [TPR_HUMAN]	11.4			1	157.192	1.57	2363	267.131	5.021	3	3	4	1.6735	0.804129	0.930819	0.65436	1.13127	0.742866	-0.314502	-0.103428	-0.611843	0.177945		3	3	3	3	3	115.707	3.82875	6.8615	54.147	25.294	2	0	0	1	0	3	1	0	3	3	0	1	1.4	2	5
Q9Y3I0	tRNA-splicing ligase RtcB homolog RTCB - [RTCB_HUMAN]	11.4			1	122.182	8.91	505	55.1749	7.2251	3	3	3	0.775694	0.658643	1.22732	0.585812	1.16173	-0.36644	-0.602432	0.295511	-0.771491	0.216275		3	3	3	3	3	15.1603	6.88602	14.1362	7.12343	22.2193	0	1	0	1	0	2	1	2	3	2	3	2	2.4	2	5
Q01130	Serine/arginine-rich splicing factor 2 SRSF2 - [SRSF2_HUMAN]	11.4			2	941.715	25.34	221	25.4612	11.854	4	6	22	1.14626	0.793661	1.02799	0.371296	1.38231	0.19693	-0.333405	0.0398226	-1.42936	0.467083		17	17	17	16	17	51.5797	33.8153	26.3086	81.2224	56.0554	0	0	0	3	-1	2	3	0	1	1	0	0	0.4	2	5
P10909	Clusterin CLU - [CLUS_HUMAN]	11.2	1		1	649.066	13.14	449	52.461	6.26514	7	7	22	0.281453	1.83096	1.17926	4.01377	0.145674	-1.82904	0.872598	0.237887	2.00496	-2.77918		17	17	14	17	17	36.5425	20.786	42.0817	30.4704	29.9298	4	2	0	5	-4	7	3	1	2	1	1	1	1.2	4	4
O00159	Unconventional myosin-Ic MYO1C - [MYO1C_HUMAN]	11.2			1	88.5253	0.66	1063	121.606	9.40771	1	1	4	1.15436	0.802684	1.27817	2.86912	1.52612	0.207099	-0.317095	0.354081	1.52061	0.609866		3	3	3	3	3	10.8622	18.0258	5.76914	25.3639	7.06029	0	0	0	4	-2	2	1	2	2	3	1	3	2.2	0	4
Q9NVD7	Alpha-parvin PARVA - [PARVA_HUMAN]	11.2			1	29.7059	5.65	372	42.2174	5.94775	2	2	2	0.584111	1.00303	1.19319	2.57482	0.574443	-0.775685	0.00436291	0.254819	1.36447	-0.799765		2	2	2	2	2	52.6894	84.933	38.6191	100.96	188.721	1	0	0	4	-1	4	0	0	0	1	0	0	0.2	1	4
Q13123	Protein Red IK - [RED_HUMAN]	11.2			1	80.8117	1.97	557	65.5618	6.63916	1	1	3	0.992462	0.84948	1.02063	2.26944	1.15246	-0.0109155	-0.235348	0.0294642	1.18234	0.204715		2	2	2	2	2	10.4451	12.586	2.22037	47.2671	2.12008	0	0	0	3	0	3	0	2	2	3	1	3	2.2	0	4
P07108	Acyl-CoA-binding protein DBI - [ACBP_HUMAN]	11.2			1	127.735	8.05	87	10.038	6.56592	1	1	7	1.11696	0.980078	1.01938	1.99776	1.23116	0.159581	-0.0290312	0.0276879	0.99838	0.300016		6	6	7	6	7	46.9115	32.6609	13.5677	35.7212	27.8511	0	0	0	2	0	2	2	1	1	2	1	1	1.2	0	4
P60981	Destrin DSTN - [DEST_HUMAN]	11.2			1	288.077	18.18	165	18.4935	7.85498	2	3	11	0.663333	1.08193	1.0411	1.87598	0.61567	-0.592194	0.113602	0.0581112	0.907647	-0.699772		4	4	4	4	4	22.2638	64.2617	8.72794	247.797	35.1753	1	0	0	2	-1	2	1	2	0	3	0	1	1.2	1	4
Q92747	Actin-related protein 2/3 complex subunit 1A ARPC1A - [ARC1A_HUMAN]	11.2			1	35.16	2.16	370	41.5427	8.17725	1	1	2	0.471584	0.924659	0.680636	1.53587	0.503086	-1.08441	-0.113007	-0.555046	0.61906	-0.991123		2	2	2	2	2	25.4357	29.2815	7.27841	7.29324	3.64453	2	0	0	2	-1	3	0	1	1	3	3	3	2.2	0	4
O95926	Pre-mRNA-splicing factor SYF2 SYF2 - [SYF2_HUMAN]	11.2			1	84.71	11.52	243	28.7048	8.39697	1	1	3	0.546258	1.54943	2.3817	1.49214	0.510683	-0.872346	0.631738	1.25199	0.577378	-0.9695		3	3	3	3	3	115.391	18.3961	31.4872	5.73803	60.5647	1	2	3	1	-1	6	1	0	2	1	3	0	1.2	0	2
P54652	Heat shock-related 70 kDa protein 2 HSPA2 - [HSP72_HUMAN]	11.2			1	3198.71	22.07	639	69.9779	5.74463	2	13	166	1.06758	1.01167	0.959809	1.15219	1.03917	0.0943398	0.0167402	-0.0591806	0.204376	0.055427		93	93	93	93	94	42.3198	49.831	12.898	33.4842	44.8597	0	0	0	0	0	0	3	1	1	2	1	1	1.2	1	4
P06576	ATP synthase subunit beta, mitochondrial ATP5B - [ATPB_HUMAN]	11.2			1	2214.37	40.64	529	56.5246	5.40186	14	14	71	1.23332	0.966804	0.99372	0.993197	1.38231	0.30255	-0.0487049	-0.00908844	-0.00984775	0.467083		50	49	50	49	49	40.5433	33.1194	21.2385	34.4025	29.2277	0	0	0	0	-1	-1	3	1	1	2	1	1	1.2	4	5
P25705	ATP synthase subunit alpha, mitochondrial ATP5A1 - [ATPA_HUMAN]	11.2			1	3216.12	46.11	553	59.7136	9.12939	22	22	96	1.16282	0.905379	1.01254	0.872204	1.31201	0.217623	-0.143406	0.0179783	-0.197262	0.391784		79	79	79	79	79	34.8769	39.5299	18.2231	48.2213	27.0954	0	0	0	0	-1	-1	3	1	1	2	1	1	1.2	4	5
P68104	Elongation factor 1-alpha 1 EEF1A1 - [EF1A1_HUMAN]	11.2			3	1200.74	24.03	462	50.1091	9.01221	9	10	51	0.997959	0.814833	1.14787	0.784279	1.33896	-0.00294771	-0.295423	0.198955	-0.350561	0.421113		40	40	40	40	40	38.2398	38.4808	14.5587	30.6	33.8415	0	0	0	0	-1	-1	3	1	1	2	1	1	1.2	4	5
P30101	Protein disulfide-isomerase A3 PDIA3 - [PDIA3_HUMAN]	11.2			1	2212.65	38.61	505	56.7468	6.354	21	21	77	1.13284	0.824424	1.18764	0.756364	1.38231	0.179938	-0.278542	0.248093	-0.402848	0.467083		63	63	63	60	63	82.7431	24.9491	13.3646	23.3216	82.9145	0	0	0	0	-1	-1	3	0	2	2	2	0	1.2	4	5
P62820	Ras-related protein Rab-1A RAB1A - [RAB1A_HUMAN]	11.2			18	824.747	64.88	205	22.6634	6.21436	4	12	32	0.929962	0.989248	0.817392	0.619998	1.035	-0.104756	-0.0155956	-0.290899	-0.689665	0.0496246		20	20	20	20	20	42.7723	39.1222	21.6022	29.6924	45.5292	0	0	0	1	0	1	3	1	1	2	1	1	1.2	2	5
P09622	Dihydrolipoyl dehydrogenase, mitochondrial DLD - [DLDH_HUMAN]	11.2			1	355.786	11.98	509	54.143	7.85498	7	7	18	1.0238	0.736931	0.833954	0.612509	1.31074	0.0339327	-0.440398	-0.261961	-0.707198	0.390385		11	11	11	11	11	10.1929	34.3437	10.4957	100.778	27.9496	0	0	0	1	-1	0	2	2	1	2	0	1	1.2	4	5
O15460	Prolyl 4-hydroxylase subunit alpha-2 P4HA2 - [P4HA2_HUMAN]	11.2			1	433.745	8.41	535	60.8636	5.70654	3	3	7	1.37818	0.600333	1.11138	0.393838	2.44191	0.462761	-0.736166	0.152349	-1.34433	1.28801		7	7	7	6	7	36.6432	27.0172	15.3539	101.763	17.2357	1	1	0	3	-3	2	2	1	1	2	0	2	1.2	2	5
Q96FQ6	Protein S100-A16 S100A16 - [S10AG_HUMAN]	11			1	52	10.68	103	11.794	6.78564	1	1	1	0.915251	0.702512	0.829016	12.1182	1.28514	-0.127761	-0.509406	-0.270528	3.5991	0.361928		1	1	1	1	1						0	0	0	5	0	5	0	0	0	0	0	0	0	0	4
P05413	Fatty acid-binding protein, heart FABP3 - [FABPH_HUMAN]	11			1	26.57	6.77	133	14.8487	6.80029	1	1	1	0.961062	1.21528	1.07828	9.11975	0.78008	-0.0572982	0.28129	0.108729	3.18899	-0.358305		1	1	1	1	1						0	0	0	5	0	5	0	0	0	0	0	0	0	0	4
Q6VMQ6	Activating transcription factor 7-interacting protein 1 ATF7IP - [MCAF1_HUMAN]	11			1	60.7748	0.71	1270	136.31	4.70361	1	1	6	0.728212	1.45988	0.91419	5.7587	0.492045	-0.457569	0.545853	-0.129434	2.52574	-1.02314		2	2	2	2	2	179.628	16.0003	1.16398	286.492	231.301	0	1	0	5	-2	4	0	0	2	3	0	0	1	0	4
O43866	CD5 antigen-like CD5L - [CD5L_HUMAN]	11			1	31.51	3.75	347	38.0629	5.46533	1	1	1	0.746756	1.34199	0.800568	4.37019	0.5489	-0.421292	0.424375	-0.320904	2.1277	-0.865384		1	1	1	1	1						0	1	0	5	-1	5	0	0	0	0	0	0	0	0	4
O75947	ATP synthase subunit d, mitochondrial ATP5H - [ATP5H_HUMAN]	11			1	29.48	9.94	161	18.4795	5.30029	1	1	1	34.4593	0.494076	0.803643	4.06447	68.7983	5.10682	-1.0172	-0.315374	2.02307	6.1043		1	1	1	1	1						5	2	0	5	-5	7	0	0	0	0	0	0	0	0	5
P21266	Glutathione S-transferase Mu 3 GSTM3 - [GSTM3_HUMAN]	11			1	43.83	4.89	225	26.5421	5.5415	1	1	1	0.262879	0.797871	1.18455	3.96532	0.325003	-1.92753	-0.325772	0.244344	1.98744	-1.62148		1	1	1	1	1						4	0	0	5	-4	5	0	0	0	0	0	0	0	0	4
Q9Y2D5	A-kinase anchor protein 2 AKAP2 - [AKAP2_HUMAN]	11			1	59.77	1.16	859	94.6028	5.10986	1	1	1	1.03493	0.759934	1.44791	3.77489	1.34338	0.0495319	-0.396055	0.533973	1.91643	0.42587		1	1	1	1	1						0	0	1	5	-1	5	0	0	0	0	0	0	0	0	4
P55290	Cadherin-13 CDH13 - [CAD13_HUMAN]	11			1	26.09	1.26	713	78.2379	4.98291	1	1	1	1.15022	1.0115	1.18683	3.50246	1.1217	0.201906	0.0165005	0.247109	1.80837	0.165689		1	1	1	1	1						0	0	0	5	0	5	0	0	0	0	0	0	0	0	4
Q13418	Integrin-linked protein kinase ILK - [ILK_HUMAN]	11			1	105.198	4.65	452	51.3859	8.07471	2	2	2	1.9359	0.997464	1.39133	2.14785	1.91448	0.953005	-0.00366396	0.476464	1.10289	0.936952		1	1	1	1	1						2	0	1	3	-2	4	0	0	0	0	0	0	0	1	4
Q6ZUX3	Protein FAM179A FAM179A - [F179A_HUMAN]	11			1	54.5326	2.06	1019	111.084	9.42236	2	2	10	0.764728	1.59666	1.00886	2.14324	0.638018	-0.386981	0.675061	0.0127207	1.09979	-0.648331		5	5	5	5	5	3.69403	1.45804	5.09422	65.0714	46.8451	0	2	0	3	-1	4	1	3	3	3	0	1	2	1	2
P0DJI8	Serum amyloid A-1 protein SAA1 - [SAA1_HUMAN]	11	1		2	77.14	11.48	122	13.5235	6.78564	1	1	2	9.66697	10.1254	0.594302	1.83212	0.941767	3.27306	3.3399	-0.750732	0.873512	-0.0865577		2	2	2	2	2	89.7242	210.963	64.8634	51.3314	57.4061	5	5	1	2	0	13	0	0	0	0	0	0	0	0	3
Q9BVG4	Protein PBDC1 PBDC1 - [PBDC1_HUMAN]	11			1	70.37	4.29	233	26.0407	4.79248	1	1	2	0.623224	0.516757	1.33069	1.81338	1.18966	-0.682177	-0.952442	0.41217	0.858684	0.250547		1	1	1	1	1						1	1	1	2	0	5	0	0	0	0	0	0	0	0	4
P62328	Thymosin beta-4 TMSB4X - [TYB4_HUMAN]	11			2	267.103	68.18	44	5.04952	5.05908	2	4	23	0.318847	1.16206	0.654639	1.69019	0.275597	-1.64906	0.216688	-0.611228	0.757184	-1.85937		21	22	22	22	20	40.495	18.5673	31.5315	35.6691	54.2873	4	0	1	2	-4	3	3	1	2	1	1	0	1	1	2
Q9UBN4	Short transient receptor potential channel 4 TRPC4 - [TRPC4_HUMAN]	11			1	42.7475	1.13	977	112.03	7.75244	1	1	3	1.06347	1.3428	1.55221	1.48864	0.784391	0.0887824	0.425242	0.63432	0.57399	-0.350356		3	3	3	3	3	7.79283	8.39398	1.55356	3.0532	0.598219	0	1	2	1	0	4	1	3	3	3	3	3	3	0	2
P62879	Guanine nucleotide-binding protein G(I)/G(S)/G(T) subunit beta-2 GNB2 - [GBB2_HUMAN]	11			3	516.551	18.53	340	37.3071	5.99854	4	6	18	1.11409	0.851788	0.883924	1.47668	1.24527	0.155865	-0.231433	-0.178005	0.562356	0.316461		5	5	5	5	5	958.45	59.5132	2.63479	10.4536	4281.66	0	0	0	1	0	1	1	0	0	3	2	0	1	2	4
Q12792	Twinfilin-1 TWF1 - [TWF1_HUMAN]	11			1	19.81	2.86	350	40.2577	6.96143	1	1	1	1.30075	1.84853	0.262331	1.43553	0.694119	0.379348	0.886375	-1.93054	0.521588	-0.526745		1	1	1	1	1						1	2	4	1	0	8	0	0	0	0	0	0	0	0	2
P13861	cAMP-dependent protein kinase type II-alpha regulatory subunit PRKAR2A - [KAP2_HUMAN]	11			1	281.253	16.34	404	45.49	5.07178	4	4	6	0.697974	1.00547	0.765697	1.43553	0.684753	-0.518755	0.00787235	-0.385155	0.521588	-0.546345		3	3	3	3	3	68.6472	30.411	13.5648	26.8326	33.2654	0	0	0	1	0	1	1	0	1	2	1	1	1	2	4
P25789	Proteasome subunit alpha type-4 PSMA4 - [PSA4_HUMAN]	11			1	86.6262	10.34	261	29.4652	7.72314	3	3	3	1.2129	1.54493	0.947716	1.3801	0.944147	0.278456	0.627542	-0.0774728	0.464776	-0.0829161		3	3	3	3	3	36.8911	6.34776	22.4776	5.84337	47.4471	0	2	0	1	0	3	1	1	3	2	3	1	2	2	2
P55084	Trifunctional enzyme subunit beta, mitochondrial HADHB - [ECHB_HUMAN]	11			1	232.576	12.87	474	51.2615	9.40771	5	5	7	1.15152	1.02784	0.760719	1.24789	1.07287	0.203539	0.0396154	-0.394565	0.319486	0.101482		6	6	6	6	6	15.129	42.0457	26.9105	25.2824	64.4515	0	0	0	0	0	0	2	2	1	1	1	0	1	2	4
O75521	Enoyl-CoA delta isomerase 2, mitochondrial ECI2 - [ECI2_HUMAN]	11			1	32.04	4.31	394	43.5574	8.99756	1	1	1	1.47253	1.70839	0.786694	1.22471	0.850241	0.5583	0.772639	-0.346125	0.292441	-0.234056		1	1	1	1	1						1	2	0	0	0	3	0	0	0	0	0	0	0	0	3
Q86SX6	Glutaredoxin-related protein 5, mitochondrial GLRX5 - [GLRX5_HUMAN]	11			1	57.66	8.92	157	16.6175	6.78564	1	1	1	0.581726	0.488376	1.53343	1.15162	1.17497	-0.781588	-1.03394	0.616765	0.203662	0.23263		1	1	1	1	1						1	2	2	0	0	5	0	0	0	0	0	0	0	0	4
Q9Y2B0	Protein canopy homolog 2 CNPY2 - [CNPY2_HUMAN]	11			1	127.023	24.18	182	20.6392	4.91943	3	3	4	1.06041	0.935849	0.991416	1.14777	1.04917	0.0846226	-0.0956517	-0.0124379	0.198836	0.0692485		4	4	4	4	4	49.0265	22.3119	8.96097	1.6106	25.2256	0	0	0	0	0	0	1	1	2	3	3	1	2	2	4
O60814	Histone H2B type 1-K HIST1H2BK - [H2B1K_HUMAN]	11			10	9069.83	58.73	126	13.8816	10.3159	7	9	457	1.07592	0.801514	1.11088	1.14731	1.32682	0.105565	-0.3192	0.151703	0.198249	0.407976		306	306	307	292	307	39.7322	54.5124	16.8917	45.0521	44.4738	0	0	0	0	-1	-1	3	1	0	2	1	1	1	4	5
P04075	Fructose-bisphosphate aldolase A ALDOA - [ALDOA_HUMAN]	11			1	817.573	34.62	364	39.3953	8.08936	12	12	38	1.06981	1.14787	1.09546	1.08249	0.838293	0.0973518	0.198955	0.13154	0.114348	-0.254473		33	33	33	33	33	26.2301	27.5356	12.9244	26.1658	60.8162	0	0	0	0	0	0	3	1	1	2	1	0	1	4	2
P01833	Polymeric immunoglobulin receptor PIGR - [PIGR_HUMAN]	11			1	483.818	16.1	764	83.2317	5.74463	10	11	25	0.108283	1.23163	0.729202	1.07347	0.0949668	-3.20712	0.300574	-0.45561	0.102288	-3.39643		17	17	15	17	17	47.7348	25.5728	51.0495	47.8705	24.2844	4	0	0	0	-4	0	3	1	1	0	1	2	1	4	2
O14818	Proteasome subunit alpha type-7 PSMA7 - [PSA7_HUMAN]	11			2	154.08	18.15	248	27.8696	8.45557	3	3	4	0.860969	0.945468	0.83185	1.06752	0.884994	-0.215967	-0.0809	-0.265605	0.0942656	-0.176261		4	4	4	4	4	10.1349	14.4848	4.83708	36.3942	12.3629	0	0	0	0	0	0	1	2	2	3	1	2	2	2	4
Q9BUF5	Tubulin beta-6 chain TUBB6 - [TBB6_HUMAN]	11			1	941.912	25.56	446	49.825	4.88135	4	9	44	1.56768	0.639186	1.11823	1.05211	2.4548	0.648633	-0.645693	0.161214	0.0732876	1.2956		26	26	26	26	26	14.9428	10.0577	10.1975	11.8149	16.1719	2	1	0	0	-3	0	3	2	2	2	2	2	2	2	5
Q9H1E3	Nuclear ubiquitous casein and cyclin-dependent kinase substrate 1 NUCKS1 - [NUCKS_HUMAN]	11			1	318.623	12.76	243	27.28	5.08447	4	4	10	0.506133	0.744946	0.911085	1.03356	0.576104	-0.982411	-0.424792	-0.134342	0.0476262	-0.795599		7	7	7	6	7	63.8156	31.9663	12.5353	168.236	22.7151	1	0	0	0	-1	0	2	0	1	2	0	2	1	2	4
Q9H0E2	Toll-interacting protein TOLLIP - [TOLIP_HUMAN]	11			1	56.4691	5.84	274	30.2622	5.97314	2	2	10	1.95664	1.39697	0.758678	1.0208	1.38161	0.968378	0.482306	-0.398441	0.0296966	0.466355		1	1	1	1	1						2	1	0	0	-1	2	0	0	0	0	0	0	0	1	3
Q9Y646	Carboxypeptidase Q CPQ - [CBPQ_HUMAN]	11			1	69.308	1.91	472	51.8545	6.17627	1	1	2	0.967842	0.849381	1.3537	1.01726	1.124	-0.047156	-0.235517	0.43691	0.0246839	0.168643		1	1	1	1	1						0	0	1	0	0	1	0	0	0	0	0	0	0	0	1
Q7RTV0	PHD finger-like domain-containing protein 5A PHF5A - [PHF5A_HUMAN]	11			1	20.05	8.18	110	12.397	8.41162	1	1	1	1.50738	1.38341	1.02591	0.884472	1.07482	0.592047	0.468232	0.0369049	-0.177112	0.104098		1	1	1	1	1						2	1	0	0	0	3	0	0	0	0	0	0	0	0	3
Q9Y680	Peptidyl-prolyl cis-trans isomerase FKBP7 FKBP7 - [FKBP7_HUMAN]	11			1	85.9567	8.49	259	29.9901	6.53662	2	2	6	0.692831	0.650373	1.40215	0.855454	1.22368	-0.529424	-0.62066	0.48764	-0.225238	0.29123		6	6	6	6	6	49.2991	7.72181	14.2733	45.8416	9.74657	0	1	1	0	0	2	2	1	3	2	1	3	2	1	5
Q07444	NKG2-E type II integral membrane protein KLRC3 - [NKG2E_HUMAN]	11			1	30.29	5.83	240	27.0827	8.07471	1	1	1	4.17111	1.52332	0.8799	0.850773	2.701	2.06043	0.60722	-0.184588	-0.233154	1.43349		1	1	1	1	1						5	2	0	0	-4	3	0	0	0	0	0	0	0	0	3
O95571	Persulfide dioxygenase ETHE1, mitochondrial ETHE1 - [ETHE1_HUMAN]	11			1	57.58	5.51	254	27.8551	6.82959	1	1	1	1.72403	1.49215	0.712062	0.81511	1.13972	0.785786	0.577389	-0.489925	-0.294933	0.18868		1	1	1	1	1						2	1	0	0	0	3	0	0	0	0	0	0	0	0	3
O43488	Aflatoxin B1 aldehyde reductase member 2 AKR7A2 - [ARK72_HUMAN]	11			1	63.3665	5.29	359	39.5637	7.1665	2	2	2	0.908338	1.11671	1.21404	0.780595	0.802366	-0.138699	0.159252	0.279817	-0.357354	-0.317668		1	1	1	1	1						0	0	0	0	0	0	0	0	0	0	0	0	0	1	1
Q9HC07	Transmembrane protein 165 TMEM165 - [TM165_HUMAN]	11			1	48.58	5.56	324	34.8835	7.02002	1	1	1	0.947299	0.979699	1.46303	0.766054	0.953803	-0.0781089	-0.0295889	0.548957	-0.384482	-0.0682371		1	1	1	1	1						0	0	1	0	0	1	0	0	0	0	0	0	0	0	1
P02788	Lactotransferrin LTF - [TRFL_HUMAN]	11			1	448.889	15.92	710	78.1319	8.11865	10	10	21	0.743741	3.81399	0.735088	0.73908	0.251508	-0.427128	1.9313	-0.444011	-0.436198	-1.99132		17	17	16	17	17	128.56	138.699	65.905	111.984	76.5165	0	5	0	0	-4	1	3	0	0	0	0	0	0	4	2
Q07065	Cytoskeleton-associated protein 4 CKAP4 - [CKAP4_HUMAN]	11			2	915.252	26.25	602	65.9827	5.92236	13	13	26	1.20288	0.992516	1.1704	0.731815	1.31782	0.266488	-0.0108371	0.227	-0.450449	0.398153		23	23	23	23	23	33.8108	62.3562	13.4329	49.7721	28.8187	0	0	0	0	-1	-1	3	1	0	2	1	1	1	4	5
P53621	Coatomer subunit alpha COPA - [COPA_HUMAN]	11			1	145.985	2.29	1224	138.258	7.66455	1	2	13	1.60466	1.38142	0.888209	0.731385	1.14584	0.682269	0.466149	-0.171028	-0.451297	0.196403		1	1	1	1	1						2	1	0	0	0	3	0	0	0	0	0	0	0	0	3
P54727	UV excision repair protein RAD23 homolog B RAD23B - [RD23B_HUMAN]	11			1	110.864	4.4	409	43.1446	4.84326	2	3	5	1.18414	1.14664	0.78823	0.716504	0.953354	0.243842	0.197419	-0.343311	-0.480953	-0.0689162		4	4	4	4	4	67.2394	19.7379	26.1419	24.463	54.8053	0	0	0	0	0	0	1	0	2	1	2	0	1	1	3
P33241	Lymphocyte-specific protein 1 LSP1 - [LSP1_HUMAN]	11			1	109.766	2.65	339	37.169	4.7417	1	1	3	1.13559	1.28409	0.880961	0.640655	0.87235	0.183443	0.360746	-0.182849	-0.64238	-0.197021		2	2	2	2	2	22.1615	8.58212	5.14348	72.7608	13.3895	0	0	0	1	0	1	0	2	3	3	0	2	2	0	3
P51784	Ubiquitin carboxyl-terminal hydrolase 11 USP11 - [UBP11_HUMAN]	11			3	46.78	0.93	963	109.747	5.45264	1	1	1	0.907629	1.05151	1.0699	0.634852	0.851449	-0.139826	0.0724653	0.0974779	-0.655508	-0.232008		1	1	1	1	1						0	0	0	1	0	1	0	0	0	0	0	0	0	0	1
Q9NZ45	CDGSH iron-sulfur domain-containing protein 1 CISD1 - [CISD1_HUMAN]	11			1	31.64	12.04	108	12.1912	9.08545	1	1	1	0.748881	0.982913	0.772912	0.633255	0.751557	-0.417192	-0.0248649	-0.371624	-0.65914	-0.412045		1	1	1	1	1						0	0	0	1	0	1	0	0	0	0	0	0	0	0	1
O00303	Eukaryotic translation initiation factor 3 subunit F EIF3F - [EIF3F_HUMAN]	11			1	62.91	6.44	357	37.5402	5.45264	2	2	2	0.956611	1.99163	0.656088	0.614755	0.473796	-0.0639959	0.993948	-0.608038	-0.701916	-1.07766		1	1	1	1	1						0	2	1	1	-2	2	0	0	0	0	0	0	0	1	3
O60637	Tetraspanin-3 TSPAN3 - [TSN3_HUMAN]	11			1	30.93	2.77	253	27.9992	5.80811	1	1	1	1.07699	0.989068	1.27153	0.610515	1.07412	0.10701	-0.0158578	0.346568	-0.711902	0.10315		1	1	1	1	1						0	0	0	1	0	1	0	0	0	0	0	0	0	0	1
Q7L014	Probable ATP-dependent RNA helicase DDX46 DDX46 - [DDX46_HUMAN]	11			1	71.582	1.84	1031	117.29	9.29053	1	2	2	0.920591	1	1.01126	0.604397	0.908095	-0.119368	0	0.0161547	-0.726432	-0.139085		1	1	1	1	1						0	0	0	1	0	1	0	0	0	0	0	0	0	0	1
Q86UP2	Kinectin KTN1 - [KTN1_HUMAN]	11			1	22.94	0.52	1357	156.179	5.64307	1	1	1	0.990001	0.888385	1.19783	0.597393	1.09926	-0.0144981	-0.170743	0.260426	-0.743248	0.136528		1	1	1	1	1						0	0	0	1	0	1	0	0	0	0	0	0	0	0	1
Q9NP61	ADP-ribosylation factor GTPase-activating protein 3 ARFGAP3 - [ARFG3_HUMAN]	11			1	37.07	1.55	516	56.893	7.35693	1	1	1	0.864569	1.42697	1.20367	0.587964	0.597655	-0.209946	0.512951	0.267439	-0.766201	-0.742615		1	1	1	1	1						0	1	0	1	-1	1	0	0	0	0	0	0	0	0	1
Q9NVJ2	ADP-ribosylation factor-like protein 8B ARL8B - [ARL8B_HUMAN]	11			1	41.72	4.84	186	21.5251	8.42627	1	1	1	0.725736	0.838633	0.912776	0.573837	0.853633	-0.462483	-0.253889	-0.131668	-0.801286	-0.228312		1	1	1	1	1						0	0	0	1	0	1	0	0	0	0	0	0	0	0	1
Q13614	Myotubularin-related protein 2 MTMR2 - [MTMR2_HUMAN]	11			1	21.47	1.24	643	73.335	7.40088	1	1	1	1.17801	1.88403	0.647086	0.558918	0.616776	0.236355	0.913819	-0.627972	-0.83929	-0.69718		1	1	1	1	1						0	2	1	1	-1	3	0	0	0	0	0	0	0	0	3
Q9UBE0	SUMO-activating enzyme subunit 1 SAE1 - [SAE1_HUMAN]	11			1	52.21	5.78	346	38.4256	5.30029	1	1	1	0.929763	1.41322	0.93775	0.558192	0.648975	-0.105066	0.498982	-0.0927245	-0.841166	-0.623764		1	1	1	1	1						0	1	0	1	-1	1	0	0	0	0	0	0	0	0	1
P57740	Nuclear pore complex protein Nup107 NUP107 - [NU107_HUMAN]	11			1	27.58	0.76	925	106.307	5.42725	1	1	1	0.941574	1.0761	1.17019	0.555138	0.863111	-0.0868537	0.105811	0.226746	-0.849083	-0.212382		1	1	1	1	1						0	0	0	1	0	1	0	0	0	0	0	0	0	0	1
Q9BZZ5	Apoptosis inhibitor 5 API5 - [API5_HUMAN]	11			1	60.54	2.1	524	58.9679	7.34229	1	1	1	0.321097	0.995648	1.19996	0.543636	0.318123	-1.63892	-0.00629297	0.262988	-0.879288	-1.65234		1	1	1	1	1						4	0	0	1	-4	1	0	0	0	0	0	0	0	0	1
O95881	Thioredoxin domain-containing protein 12 TXNDC12 - [TXD12_HUMAN]	11			1	29.7	5.23	172	19.1936	5.40186	1	1	1	1.19527	1.02919	1.10212	0.533251	1.14561	0.257336	0.0415075	0.140276	-0.907114	0.196112		1	1	1	1	1						0	0	0	1	0	1	0	0	0	0	0	0	0	0	1
Q7L266	Isoaspartyl peptidase/L-asparaginase ASRGL1 - [ASGL1_HUMAN]	11			1	363.903	27.27	308	32.0342	6.23975	5	5	8	1.02925	0.679829	0.608093	0.527432	1.36587	0.0415942	-0.556757	-0.717635	-0.922943	0.449815		7	7	7	3	7	15.8697	8.30667	4.99278	583.914	23.0907	0	0	1	1	-1	1	2	2	3	3	0	2	2	2	5
P17096	High mobility group protein HMG-I/HMG-Y HMGA1 - [HMGA1_HUMAN]	11			1	34.27	7.48	107	11.6691	10.3159	1	1	1	0.759537	0.993472	0.728301	0.526477	0.75415	-0.396808	-0.00944906	-0.457394	-0.925558	-0.407076		1	1	1	1	1						0	0	0	1	0	1	0	0	0	0	0	0	0	0	1
P36959	GMP reductase 1 GMPR - [GMPR1_HUMAN]	11			1	43.61	6.38	345	37.3948	7.06396	1	1	1	3.46542	1.29768	0.304564	0.464128	2.63423	1.79303	0.375929	-1.71518	-1.1074	1.39738		1	1	1	1	1						5	0	4	2	-4	7	0	0	0	0	0	0	0	0	5
Q00341	Vigilin HDLBP - [VIGLN_HUMAN]	11			1	233.451	2.92	1268	141.368	6.87354	2	3	7	1.80964	0.733817	1.329	0.450213	2.35075	0.855699	-0.446508	0.410337	-1.15132	1.23312		3	3	3	3	3	1.67226	4.8139	1.72122	2.78905	9.90868	2	0	1	2	-3	2	1	3	3	3	3	3	3	1	5
Q15424	Scaffold attachment factor B1 SAFB - [SAFB1_HUMAN]	11			2	76.16	1.2	915	102.58	5.46533	1	1	1	0.495598	1.23099	1.0126	0.421773	0.397138	-1.01276	0.299815	0.0180576	-1.24546	-1.33229		1	1	1	1	1						2	0	0	2	-3	1	0	0	0	0	0	0	0	0	1
O43865	Putative adenosylhomocysteinase 2 AHCYL1 - [SAHH2_HUMAN]	11			1	36.71	3.02	530	58.9134	6.88818	1	1	1	1.21766	1.06377	0.822657	0.385999	1.12913	0.284109	0.0891842	-0.281637	-1.37333	0.175208		1	1	1	1	1						0	0	0	3	0	3	0	0	0	0	0	0	0	0	3
Q9Y3Z3	Deoxynucleoside triphosphate triphosphohydrolase SAMHD1 SAMHD1 - [SAMH1_HUMAN]	11			1	69.52	3.67	626	72.1548	7.13721	1	1	1	0.888361	1.09921	0.70873	0.382592	0.797214	-0.170782	0.136462	-0.496692	-1.38612	-0.326961		1	1	1	1	1						0	0	0	3	0	3	0	0	0	0	0	0	0	0	3
P49458	Signal recognition particle 9 kDa protein SRP9 - [SRP09_HUMAN]	11			1	145.124	20.93	86	10.1051	7.97217	2	2	8	1.20014	1.55398	1.01587	0.295093	1.73231	0.263204	0.635969	0.0227129	-1.76076	0.792696		7	7	7	7	7	148.395	113.016	57.1068	192.693	63.9871	0	2	0	4	-2	4	2	0	0	0	0	0	0	1	5
Q13740	CD166 antigen ALCAM - [CD166_HUMAN]	11			1	173.347	11.49	583	65.0611	6.25244	3	3	3	0.649412	0.520404	0.69625	0.270608	2.08895	-0.622794	-0.942296	-0.522323	-1.88572	1.06278		3	3	3	3	3	79.8719	40.9787	0.92887	62.4619	42.9034	1	1	0	4	-3	3	1	0	1	3	0	1	1	2	5
Q8IY67	Ribonucleoprotein PTB-binding 1 RAVER1 - [RAVR1_HUMAN]	10.8			1	128.433	7.26	606	63.8372	8.48486	2	2	2	1.49561	1.06832	1.17128	2.01002	1.38096	0.580731	0.0953458	0.228085	1.00721	0.465668		2	2	2	2	2	67.3754	67.1835	36.733	53.1803	0.145419	1	0	0	3	-1	3	0	0	0	1	0	3	0.8	1	4
Q9UMX5	Neudesin NENF - [NENF_HUMAN]	10.8			1	52.98	5.23	172	18.8448	5.69385	1	1	2	0.882852	0.779111	0.991554	1.73169	1.11777	-0.179756	-0.3601	-0.0122368	0.79218	0.160627		2	2	2	2	2	14.4655	7.02359	1.76908	9.6228	7.38571	0	0	0	2	0	2	0	2	3	3	3	3	2.8	0	4
P17655	Calpain-2 catalytic subunit CAPN2 - [CAN2_HUMAN]	10.8			1	64.3297	6	700	79.9448	4.98291	2	2	3	1.56618	1.08152	0.939247	1.48012	1.42846	0.647247	0.113065	-0.0904229	0.565713	0.514465		2	2	2	2	2	58.613	64.8019	2.84569	4.53686	4.87216	2	0	0	1	-1	2	0	0	0	3	3	3	1.8	1	4
P04632	Calpain small subunit 1 CAPNS1 - [CPNS1_HUMAN]	10.8			1	396.368	26.49	268	28.2977	5.19873	4	4	14	1.04757	1.42357	0.909094	1.45174	0.692024	0.0670408	0.509518	-0.137499	0.537786	-0.531105		13	13	13	13	13	64.3464	29.6084	36.3692	24.708	84.0245	0	1	0	1	0	2	3	0	1	1	2	0	0.8	2	2
P20073	Annexin A7 ANXA7 - [ANXA7_HUMAN]	10.8			1	540.87	11.68	488	52.7058	5.68115	6	6	24	1.07057	1.25818	0.93638	1.27351	0.797446	0.098377	0.331337	-0.0948341	0.348808	-0.326542		16	16	16	16	16	27.7204	40.4337	10.3561	83.9291	50.1346	0	0	0	0	0	0	3	1	1	2	0	0	0.8	4	2
P07942	Laminin subunit beta-1 LAMB1 - [LAMB1_HUMAN]	10.8			1	222.238	4.2	1786	197.909	4.94482	5	5	6	0.863031	1.16063	0.968616	1.26992	1.19854	-0.212515	0.214907	-0.0460028	0.344732	0.261284		6	6	6	6	6	140.572	60.1287	10.4271	36.579	30.3257	0	0	0	0	0	0	2	0	0	2	1	1	0.8	2	4
P31946	14-3-3 protein beta/alpha YWHAB - [1433B_HUMAN]	10.8			1	1745.51	54.07	246	28.0648	4.83057	6	14	82	0.792348	1.00355	1.05944	1.17633	0.829203	-0.335795	0.00511631	0.0833009	0.234295	-0.270203		53	53	53	53	52	50.441	36.5511	22.0004	32.4358	62.5029	0	0	0	0	0	0	3	0	1	2	1	0	0.8	4	2
P09211	Glutathione S-transferase P GSTP1 - [GSTP1_HUMAN]	10.8			1	1471.13	52.38	210	23.341	5.64307	8	8	41	0.87303	1.09961	1.07093	1.15793	0.717857	-0.195897	0.13699	0.098867	0.211548	-0.478232		34	34	34	34	34	98.3807	48.233	21.7265	37.364	89.8119	0	0	0	0	0	0	3	0	1	2	1	0	0.8	4	2
P31943	Heterogeneous nuclear ribonucleoprotein H HNRNPH1 - [HNRH1_HUMAN]	10.8			1	1734.78	41.2	449	49.1984	6.30322	6	11	79	1.24747	1.05619	1.09803	1.14324	1.30621	0.31901	0.0788647	0.134921	0.193128	0.385383		48	48	48	48	48	49.5126	51.6166	26.4486	37.5129	35.5777	0	0	0	0	-1	-1	3	1	0	1	1	1	0.8	4	5
P78417	Glutathione S-transferase omega-1 GSTO1 - [GSTO1_HUMAN]	10.8			1	37.3996	7.47	241	27.548	6.59521	2	2	2	1.183	1.28904	0.921037	1.07343	0.905279	0.242449	0.366297	-0.118668	0.102233	-0.143565		2	2	2	2	2	31.5264	5.52385	9.77143	32.337	25.6714	0	0	0	0	0	0	0	1	3	3	1	1	1.8	1	3
O75083	WD repeat-containing protein 1 WDR1 - [WDR1_HUMAN]	10.8			1	247.38	17.49	606	66.1519	6.65381	8	8	12	1.14071	0.734427	0.94912	1.03435	1.42898	0.18993	-0.445309	-0.0753369	0.0487211	0.514983		9	9	9	9	9	20.5911	10.3596	9.76183	39.5257	30.4882	0	0	0	0	-1	-1	2	2	2	3	1	1	1.8	4	5
Q01518	Adenylyl cyclase-associated protein 1 CAP1 - [CAP1_HUMAN]	10.8			1	449.673	20.63	475	51.8687	8.06006	9	9	17	1.23588	0.855115	0.808392	0.992843	1.33807	0.305535	-0.225809	-0.306873	-0.0103624	0.420151		8	8	8	8	8	21.4239	15.4621	6.5398	11.994	59.6193	0	0	0	0	-1	-1	2	2	2	3	2	0	1.8	4	5
P07384	Calpain-1 catalytic subunit CAPN1 - [CAN1_HUMAN]	10.8			1	157.843	14.15	714	81.8382	5.66846	6	6	8	0.899312	1.61244	0.921395	0.936772	1.08164	-0.153106	0.689249	-0.118108	-0.0942302	0.113214		5	5	5	5	5	233.681	37.4479	20.2075	70.1836	37.6018	0	2	0	0	0	2	1	0	1	2	0	1	0.8	4	2
O43852	Calumenin CALU - [CALU_HUMAN]	10.8			1	527.31	22.54	315	37.0835	4.64014	5	5	32	0.973429	0.869147	1.25108	0.934238	1.13545	-0.038853	-0.202327	0.323174	-0.0981374	0.183265		26	26	26	26	26	15.4908	29.5847	10.1999	22.315	18.3414	0	0	0	0	0	0	3	2	1	2	2	2	1.8	2	5
P35579	Myosin-9 MYH9 - [MYH9_HUMAN]	10.8			1	5273.97	30.51	1960	226.392	5.60498	46	55	180	1.44338	0.963201	1.24267	0.929022	1.50088	0.529454	-0.0540913	0.313443	-0.106215	0.585806		132	132	132	131	132	50.7321	35.7176	22.2311	49.8723	51.598	1	0	0	0	-2	-1	3	0	1	2	1	0	0.8	4	5
P07339	Cathepsin D CTSD - [CATD_HUMAN]	10.8			1	284.793	15.78	412	44.5236	6.53662	6	6	12	0.708509	1.36581	0.954197	0.910478	0.751101	-0.497143	0.449753	-0.067641	-0.135304	-0.41292		10	10	10	10	10	52.8667	44.0321	11.2862	48.1529	72.4073	0	1	0	0	0	1	2	0	1	2	1	0	0.8	4	2
P40939	Trifunctional enzyme subunit alpha, mitochondrial HADHA - [ECHA_HUMAN]	10.8			1	351.158	11.01	763	82.9469	9.0415	7	7	12	0.915879	0.963518	0.792503	0.833154	1.02826	-0.126772	-0.0536159	-0.335512	-0.263344	0.0402013		8	8	8	8	8	39.4251	25.6513	29.8585	124.5	49.9229	0	0	0	0	0	0	2	1	1	1	0	1	0.8	4	5
P15153	Ras-related C3 botulinum toxin substrate 2 RAC2 - [RAC2_HUMAN]	10.8			2	78.0916	11.98	192	21.4151	7.60596	1	2	4	1.34072	1.3153	1.05099	0.825907	1.00549	0.423009	0.395389	0.0717531	-0.275949	0.00790263		2	2	2	2	2	99.2905	35.7358	1.7783	59.6886	51.0931	1	1	0	0	0	2	0	0	1	3	0	0	0.8	0	3
P30153	Serine/threonine-protein phosphatase 2A 65 kDa regulatory subunit A alpha isoform PPP2R1A - [2AAA_HUMAN]	10.8			2	530.157	16.13	589	65.2669	5.10986	7	7	23	0.448896	1.6062	1.33249	0.79316	0.214408	-1.15555	0.683649	0.414127	-0.334317	-2.22157		9	9	9	9	9	39.203	33.1988	28.1503	25.6252	107.32	2	2	1	0	-4	1	2	1	1	1	1	0	0.8	4	2
Q9NR45	Sialic acid synthase NANS - [SIAS_HUMAN]	10.8			1	405.17	18.38	359	40.2815	6.7417	4	4	8	1.10674	0.964666	1.02716	0.566519	1.12334	0.146315	-0.0518979	0.0386676	-0.819804	0.167792		8	8	8	8	8	39.6552	19.4011	6.01182	14.4338	41.1119	0	0	0	1	0	1	2	1	2	3	2	1	1.8	2	5
O00515	Ladinin-1 LAD1 - [LAD1_HUMAN]	10.8			1	85.5648	2.32	517	57.0968	9.67139	2	2	3	0.741445	0.717268	0.665068	0.0996446	1.01968	-0.431589	-0.479417	-0.588426	-3.32706	0.0281108		2	2	2	2	2	67.8126	20.3068	10.2547	127.269	97.2886	0	0	1	4	0	5	0	0	2	2	0	0	0.8	1	5
P11171	Protein 4.1 EPB41 - [41_HUMAN]	10.6		1	1	273.03	6.48	864	96.9573	5.57959	4	4	7	2.38826	3.23141	0.832837	0.823167	0.763964	1.25596	1.69216	-0.263894	-0.280743	-0.388423		5	5	5	5	5	49.9941	30.5664	21.4352	7.3412	28.8122	3	5	0	0	0	8	1	1	1	2	3	1	1.6	2	3
P63313	Thymosin beta-10 TMSB10 - [TYB10_HUMAN]	10.6			2	399.889	63.64	44	5.02255	5.36377	1	3	21	0.278242	1.18066	0.597055	1.56151	0.217637	-1.84559	0.239593	-0.744064	0.642943	-2.20001		19	19	18	19	19	31.9466	28.4331	22.1329	22.1678	21.2842	4	0	1	2	-4	3	3	1	1	2	2	2	1.6	0	2
Q13228	Selenium-binding protein 1 SELENBP1 - [SBP1_HUMAN]	10.6			1	240.499	12.29	472	52.3576	6.3667	5	5	8	1.28578	1.71816	1.05222	1.47362	0.753144	0.362647	0.780861	0.0734426	0.559362	-0.409002		8	8	8	8	8	124.838	39.3735	14.3966	84.5697	118.882	0	2	0	1	0	3	2	0	1	2	0	0	0.6	2	2
P43034	Platelet-activating factor acetylhydrolase IB subunit alpha PAFAH1B1 - [LIS1_HUMAN]	10.6			1	81.8	2.68	410	46.6082	7.37158	1	1	3	0.665007	0.821049	0.993548	1.46096	0.798955	-0.588558	-0.28446	-0.00933787	0.546918	-0.323814		3	3	3	3	3	29.4266	44.332	0.857345	56.9556	0.329336	1	0	0	1	0	2	1	1	1	3	0	3	1.6	0	4
Q13404	Ubiquitin-conjugating enzyme E2 variant 1 UBE2V1 - [UB2V1_HUMAN]	10.6			2	365.935	31.97	147	16.4843	7.92822	3	4	11	0.745414	1.53858	0.695811	1.33298	0.641931	-0.423886	0.621601	-0.523233	0.41465	-0.639511		7	7	7	7	7	45.9258	16.9258	19.9997	11.0229	25.1688	0	2	0	1	-1	2	2	1	2	2	2	1	1.6	2	2
P07858	Cathepsin B CTSB - [CATB_HUMAN]	10.6			1	100.61	10.32	339	37.7968	6.30322	2	2	2	0.639187	0.89366	1.01879	1.29926	0.705538	-0.645689	-0.162203	0.0268509	0.377687	-0.503204		2	2	2	2	2	17.9151	21.1376	55.869	4.99217	40.1738	1	0	0	1	0	2	0	2	2	0	3	1	1.6	1	4
P63104	14-3-3 protein zeta/delta YWHAZ - [1433Z_HUMAN]	10.6			1	2686.86	70.61	245	27.7277	4.79248	12	17	90	0.735152	1.09894	1.04711	1.13911	0.69938	-0.443886	0.136113	0.0664197	0.187912	-0.515852		66	66	60	66	64	83.7002	52.8171	19.8757	38.3579	90.5052	0	0	0	0	0	0	3	0	0	2	1	0	0.6	4	2
P00367	Glutamate dehydrogenase 1, mitochondrial GLUD1 - [DHE3_HUMAN]	10.6			2	213.5	11.29	558	61.3592	7.79639	7	7	9	1.03337	0.786867	0.959487	1.05776	1.42311	0.0473604	-0.345808	-0.0596655	0.0810073	0.509046		9	9	9	9	9	43.3472	8.88788	14.2331	34.604	26.9392	0	0	0	0	-1	-1	2	1	3	2	1	1	1.6	4	5
P62249	40S ribosomal protein S16 RPS16 - [RS16_HUMAN]	10.6			1	96.56	6.85	146	16.435	10.2134	1	1	2	0.537838	0.460623	0.660925	0.943958	1.15178	-0.894757	-1.11834	-0.597441	-0.0832061	0.203869		2	2	2	2	2	0.0440142	17.9574	3.77482	6.40599	17.9123	1	2	1	0	0	4	0	3	2	3	3	2	2.6	0	5
P07437	Tubulin beta chain TUBB - [TBB5_HUMAN]	10.6			2	5940.67	59.01	444	49.639	4.89404	4	21	224	1.01796	0.663667	1.15545	0.925903	1.46298	0.0256869	-0.591468	0.208459	-0.111067	0.548912		161	161	163	161	161	41.9342	22.8257	20.9713	23.5748	49.2927	0	1	0	0	-1	0	3	1	2	2	2	1	1.6	2	5
P17987	T-complex protein 1 subunit alpha TCP1 - [TCPA_HUMAN]	10.6			1	697.071	14.03	556	60.3056	6.11279	8	8	24	1.02151	0.771779	0.849341	0.862194	1.33517	0.0307009	-0.37374	-0.235585	-0.213915	0.417022		8	8	8	8	8	29.5217	15.5751	15.4325	23.4197	26.9219	0	0	0	0	-1	-1	2	1	2	2	2	1	1.6	4	5
Q9BS26	Endoplasmic reticulum resident protein 44 ERP44 - [ERP44_HUMAN]	10.6			1	378.19	18.23	406	46.9414	5.26221	5	5	19	0.890621	0.870864	0.940477	0.7839	1.11067	-0.167116	-0.199481	-0.0885357	-0.351259	0.151436		13	13	13	13	13	23.4411	22.0246	16.6534	73.6734	24.8637	0	0	0	0	0	0	3	2	2	2	0	2	1.6	2	5
P11908	Ribose-phosphate pyrophosphokinase 2 PRPS2 - [PRPS2_HUMAN]	10.6			2	158.106	6.92	318	34.747	6.60986	1	2	9	1.06706	1.37745	0.76416	0.705598	0.580389	0.0936475	0.461995	-0.388053	-0.503081	-0.784909		3	3	3	3	3	74.851	26.3568	10.0046	22.4075	2.48856	0	1	0	0	-1	0	1	0	1	2	2	3	1.6	0	3
P43243	Matrin-3 MATR3 - [MATR3_HUMAN]	10.6			1	242.22	9.09	847	94.5648	6.25244	7	7	10	1.26773	0.781124	0.913824	0.617181	1.49576	0.342251	-0.356376	-0.130012	-0.696234	0.580877		10	10	10	10	10	54.9135	17.2181	34.5278	73.2249	87.9728	0	0	0	1	-1	0	2	0	2	1	0	0	0.6	4	5
P20674	Cytochrome c oxidase subunit 5A, mitochondrial COX5A - [COX5A_HUMAN]	10.6			1	137.603	32	150	16.7517	6.78564	4	4	9	1.21049	0.916873	0.852228	0.601282	1.23692	0.275594	-0.125205	-0.230689	-0.733887	0.306748		7	7	7	7	7	42.0724	13.4073	10.4668	37.4956	16.5583	0	0	0	1	0	1	2	1	2	2	1	2	1.6	2	5
Q96AE4	Far upstream element-binding protein 1 FUBP1 - [FUBP1_HUMAN]	10.6			2	261.691	6.06	644	67.5185	7.60596	3	5	10	0.953739	0.844253	1.13626	0.567804	1.20821	-0.0683336	-0.244252	0.184299	-0.816534	0.272865		7	7	7	7	7	17.6433	19.3979	10.1398	39.5134	31.6512	0	0	0	1	0	1	2	2	2	2	1	1	1.6	2	5
Q8NBJ7	Sulfatase-modifying factor 2 SUMF2 - [SUMF2_HUMAN]	10.4			1	213.986	12.29	301	33.8218	8.00146	3	3	5	0.871872	1.41178	0.644456	1.44778	0.804998	-0.197813	0.497519	-0.633847	0.533847	-0.312942		5	5	5	5	5	43.1513	45.1243	19.1618	5.80215	58.9619	0	1	1	1	0	3	1	1	1	2	3	0	1.4	2	2
Q13409	Cytoplasmic dynein 1 intermediate chain 2 DYNC1I2 - [DC1I2_HUMAN]	10.4			1	207.571	6.27	638	71.4121	5.19873	3	3	8	0.670988	1.61244	0.993555	1.43553	0.530881	-0.57564	0.689249	-0.00932878	0.521588	-0.91354		8	8	8	8	8	164.442	4.68987	44.8394	1.48872	180.651	0	2	0	1	-1	2	2	0	3	1	3	0	1.4	2	2
Q16543	Hsp90 co-chaperone Cdc37 CDC37 - [CDC37_HUMAN]	10.4			1	46.2833	4.23	378	44.44	5.24951	2	2	3	0.424704	1.61244	1.05712	1.43553	0.406157	-1.23547	0.689249	0.0801381	0.521588	-1.29989		3	3	3	3	3	12.5949	0	24.3282	0	11.7292	2	2	0	1	-2	3	1	2	3	2	3	2	2.4	1	2
P51149	Ras-related protein Rab-7a RAB7A - [RAB7A_HUMAN]	10.4			1	222.806	18.36	207	23.4748	6.69775	4	4	7	1.21628	0.926923	0.886043	1.08937	1.21102	0.282477	-0.109479	-0.174552	0.12349	0.276226		6	6	6	6	6	13.9393	6.33699	9.05964	10.445	11.8439	0	0	0	0	0	0	2	2	3	3	2	2	2.4	2	5
P40925	Malate dehydrogenase, cytoplasmic MDH1 - [MDHC_HUMAN]	10.4			1	269.5	24.85	334	36.403	7.35693	8	8	11	0.895501	1.16249	1.04713	1.08318	0.688747	-0.159233	0.217221	0.0664464	0.115277	-0.537954		9	9	9	9	9	80.6706	38.0607	4.79718	12.1128	47.4	0	0	0	0	0	0	2	0	1	3	2	1	1.4	4	2
P68371	Tubulin beta-4B chain TUBB4B - [TBB4B_HUMAN]	10.4			3	5291.11	58.88	445	49.799	4.89404	4	21	205	1.04708	0.654038	1.10839	0.937344	1.4958	0.066373	-0.612554	0.148466	-0.0933496	0.580915		138	138	140	138	139	38.9937	19.7614	21.1481	30.1759	46.2743	0	1	0	0	-1	0	3	1	2	2	1	1	1.4	2	5
Q99832	T-complex protein 1 subunit eta CCT7 - [TCPH_HUMAN]	10.4			1	317.203	10.87	543	59.3289	7.6499	4	4	8	1.92124	0.943328	0.976498	0.932945	1.35161	0.94204	-0.0841691	-0.0343109	-0.100136	0.434674		7	7	7	7	7	65.7045	16.2341	8.26766	32.074	40.1402	2	0	0	0	-1	1	2	0	2	3	1	1	1.4	2	5
P61978	Heterogeneous nuclear ribonucleoprotein K HNRNPK - [HNRPK_HUMAN]	10.4			1	1794.69	46.22	463	50.9444	5.5415	18	18	73	0.778752	1.14784	0.923119	0.875087	0.734477	-0.360765	0.198918	-0.115412	-0.192502	-0.445211		46	46	44	46	46	69.8828	35.0687	39.6557	81.2216	108.871	0	0	0	0	0	0	3	0	1	1	0	0	0.4	4	2
P23434	Glycine cleavage system H protein, mitochondrial GCSH - [GCSH_HUMAN]	10.4			1	146.2	11.56	173	18.8726	4.88135	1	1	2	0.725203	1.00095	1.13731	0.799704	0.714681	-0.463542	0.00136902	0.185621	-0.322462	-0.484628		2	2	2	2	2	88.1881	80.5142	11.7103	105.926	275.006	0	0	0	0	0	0	0	0	0	2	0	0	0.4	0	1
P60900	Proteasome subunit alpha type-6 PSMA6 - [PSA6_HUMAN]	10.4			1	409.313	17.48	246	27.3818	6.75635	4	4	13	1.16121	0.931111	1.06636	0.698914	1.27285	0.21563	-0.102975	0.0926958	-0.516812	0.348067		8	8	8	8	8	12.1914	18.1147	4.34274	9.08764	20.4519	0	0	0	0	0	0	2	2	2	3	3	2	2.4	2	5
P43304	Glycerol-3-phosphate dehydrogenase, mitochondrial GPD2 - [GPDM_HUMAN]	10.4			1	278.437	8.39	727	80.8016	7.69385	4	4	8	0.918222	0.769929	0.848773	0.532243	1.2071	-0.123085	-0.377202	-0.23655	-0.909844	0.271541		8	8	8	8	8	37.4588	10.2384	10.9367	70.8545	20.8665	0	0	0	1	0	1	2	1	2	2	0	2	1.4	2	5
Q9UII2	ATPase inhibitor, mitochondrial ATPIF1 - [ATIF1_HUMAN]	10.4			1	235.68	14.15	106	12.2413	9.34912	3	3	12	1.01399	0.887758	0.834664	0.506404	1.19367	0.0200424	-0.171762	-0.260732	-0.981638	0.255404		9	9	9	9	9	102.736	6.59021	7.49455	28.3726	68.7164	0	0	0	1	0	1	2	0	3	3	1	0	1.4	2	5
O75170	Serine/threonine-protein phosphatase 6 regulatory subunit 2 PPP6R2 - [PP6R2_HUMAN]	10.4			1	74.8688	0.72	966	104.876	4.86865	1	1	10	0.922509	0.785479	0.58417	0.450369	1.1291	-0.116365	-0.348356	-0.775539	-1.15082	0.175175		4	4	4	4	4	6.97513	3.15506	24.6002	32.4556	2.32344	0	0	1	2	0	3	1	3	3	2	1	3	2.4	0	5
Q96TA1	Niban-like protein 1 FAM129B - [NIBL1_HUMAN]	10.4			1	79.02	3.62	746	84.0847	6.18896	2	2	2	0.960861	0.881757	0.534902	0.343038	1.07492	-0.057601	-0.181547	-0.902652	-1.54356	0.104229		2	2	2	2	2	42.6947	21.4441	43.904	32.1975	19.9101	0	0	1	3	0	4	0	1	2	1	1	2	1.4	1	5
Q15836	Vesicle-associated membrane protein 3 VAMP3 - [VAMP3_HUMAN]	10.2			3	88.5727	36	100	11.302	8.79248	3	3	5	1.22499	0.85199	0.871268	1.88252	1.41828	0.292768	-0.231092	-0.198811	0.912667	0.504143		2	2	2	2	2	780.794	21.0632	24.6953	24.6423	1224.23	0	0	0	2	-1	1	0	0	2	2	2	0	1.2	2	4
P49327	Fatty acid synthase FASN - [FAS_HUMAN]	10.2			1	216.74	1.39	2511	273.254	6.44287	2	2	5	1.17896	0.573682	0.819399	1.81062	1.78781	0.237517	-0.801677	-0.287363	0.85648	0.838196		3	3	3	3	3	7.96909	47.7676	38.1061	30.15	71.1012	0	1	0	2	-2	1	1	3	1	1	1	0	1.2	1	4
P04899	Guanine nucleotide-binding protein G(i) subunit alpha-2 GNAI2 - [GNAI2_HUMAN]	10.2			10	327.601	6.76	355	40.4251	5.5415	1	2	9	0.670697	0.805391	0.794481	1.74671	0.621553	-0.576267	-0.312239	-0.331915	0.804644	-0.686052		3	3	3	3	3	20.3878	14.2785	13.3707	1.85437	19.712	0	0	0	2	-1	1	1	2	2	2	3	2	2.2	0	4
Q99829	Copine-1 CPNE1 - [CPNE1_HUMAN]	10.2			1	136.863	3.72	537	59.0215	5.8335	1	1	3	0.998909	0.928474	1.45473	1.4696	1.02744	-0.00157425	-0.107067	0.54075	0.555425	0.0390525		3	3	3	3	3	4.80436	0.752685	83.5799	70.3896	63.1983	0	0	1	1	0	2	1	3	3	0	0	0	1.2	0	4
Q14683	Structural maintenance of chromosomes protein 1A SMC1A - [SMC1A_HUMAN]	10.2			1	181.268	3.65	1233	143.144	7.63525	2	3	3	0.714318	0.643861	1.27008	1.35464	1.09437	-0.485362	-0.635179	0.344918	0.437913	0.1301		2	2	2	2	2	1.13805	44.9532	27.7529	220.424	43.6523	0	1	0	1	0	2	0	3	1	1	0	1	1.2	1	4
Q9Y3D6	Mitochondrial fission 1 protein FIS1 - [FIS1_HUMAN]	10.2			1	394.755	15.13	152	16.927	8.79248	2	2	10	1.17366	0.951026	1.01678	1.33349	1.34611	0.231009	-0.072444	0.0240059	0.415208	0.428796		8	8	8	8	8	49.2206	87.8563	12.7575	25.9668	17.1985	0	0	0	1	-1	0	2	1	0	2	1	2	1.2	1	4
Q9BQ04	RNA-binding protein 4B RBM4B - [RBM4B_HUMAN]	10.2			2	72.8441	4.74	359	40.1244	6.7417	2	2	3	0.939463	0.999913	1.17595	1.28456	0.926791	-0.0900923	-0.00012566	0.233827	0.361273	-0.109684		3	3	3	2	3	9.58683	45.2059	6.85496	8.99559	25.4591	0	0	0	0	0	0	1	3	1	3	3	1	2.2	1	4
P23919	Thymidylate kinase DTYMK - [KTHY_HUMAN]	10.2			1	145.42	9.91	212	23.8045	8.26514	2	2	5	0.864046	0.898498	0.949314	1.23067	0.997221	-0.210821	-0.154412	-0.0750423	0.299445	-0.00401428		5	5	5	5	5	18.3241	13.3563	4.22438	35.0764	7.42074	0	0	0	0	0	0	1	2	2	3	1	3	2.2	1	4
P54725	UV excision repair protein RAD23 homolog A RAD23A - [RD23A_HUMAN]	10.2			1	198.252	12.95	363	39.5847	4.57666	2	3	6	1.15326	1.045	0.904712	1.17152	1.09803	0.205713	0.0635002	-0.14447	0.228387	0.134916		6	6	6	6	6	23.2032	41.9799	23.1118	52.2453	25.1405	0	0	0	0	0	0	2	2	1	2	0	1	1.2	1	4
Q07954	Prolow-density lipoprotein receptor-related protein 1 LRP1 - [LRP1_HUMAN]	10.2			1	75.31	0.48	4544	504.276	5.38916	2	2	3	1.23152	1.14893	0.854369	1.13994	1.05733	0.30044	0.200297	-0.227069	0.188962	0.0804264		2	2	2	2	2	72.9729	45.6102	15.8326	36.6004	22.1288	0	0	0	0	0	0	0	0	1	2	1	2	1.2	1	3
Q14152	Eukaryotic translation initiation factor 3 subunit A EIF3A - [EIF3A_HUMAN]	10.2			1	94.3927	2.1	1382	166.468	6.78564	3	3	4	0.766593	0.85296	1.04136	1.11048	0.990424	-0.383467	-0.22945	0.0584734	0.151181	-0.0138813		4	4	4	4	4	64.9748	17.0076	10.2113	24.7739	65.6941	0	0	0	0	0	0	1	0	2	2	2	0	1.2	2	4
P48637	Glutathione synthetase GSS - [GSHB_HUMAN]	10.2			1	132.613	8.65	474	52.3523	5.92236	4	4	5	1.30707	1.04043	1.01794	1.10281	1.21819	0.386332	0.0571778	0.0256551	0.141178	0.284743		4	4	4	4	4	7.59967	12.1102	2.02708	46.7049	22.4686	1	0	0	0	0	1	1	3	2	3	1	2	2.2	2	5
P62081	40S ribosomal protein S7 RPS7 - [RS7_HUMAN]	10.2			1	200.062	35.57	194	22.1133	10.0962	6	6	9	1.26813	1.012	0.937494	1.07911	1.31522	0.342697	0.0172141	-0.0931187	0.109847	0.395305		7	7	7	7	7	40.9424	21.9752	16.3134	55.7367	30.634	0	0	0	0	-1	-1	2	1	2	2	0	1	1.2	4	5
P21980	Protein-glutamine gamma-glutamyltransferase 2 TGM2 - [TGM2_HUMAN]	10.2			2	3116.12	20.09	687	77.2797	5.22412	13	13	112	0.768153	1.05341	0.773345	0.908668	0.94878	-0.380534	0.0750709	-0.370816	-0.138175	-0.0758538		26	26	26	26	26	214.118	75.5057	37.5735	66.8728	129.104	0	0	0	0	0	0	3	0	0	1	0	0	0.2	4	2
P52272	Heterogeneous nuclear ribonucleoprotein M HNRNPM - [HNRPM_HUMAN]	10.2			1	785.86	19.18	730	77.4643	8.70459	12	13	30	1.00377	0.72318	0.925086	0.776722	1.66889	0.00542637	-0.467573	-0.112341	-0.364531	0.738888		23	23	23	23	23	37.27	27.8941	24.5502	47.7383	27.3458	0	0	0	0	-2	-2	3	1	1	2	1	1	1.2	4	5
P30048	Thioredoxin-dependent peroxide reductase, mitochondrial PRDX3 - [PRDX3_HUMAN]	10.2			1	146.08	14.45	256	27.6752	7.78174	4	4	9	1.06105	0.930221	1.01677	0.693986	1.16663	0.0854876	-0.104354	0.0239945	-0.527022	0.222342		7	7	6	7	7	11.4741	22.7187	8.89279	17.0809	19.7155	0	0	0	0	0	0	2	2	2	3	2	2	2.2	2	5
Q9Y230	RuvB-like 2 RUVBL2 - [RUVB2_HUMAN]	10.2			1	227.62	7.34	463	51.1246	5.64307	3	3	7	1.21749	0.915628	1.01068	0.569547	1.20201	0.283915	-0.127166	0.0153262	-0.812114	0.265446		5	5	5	5	5	15.2383	16.2422	8.85957	19.922	24.7026	0	0	0	1	0	1	1	2	2	3	2	2	2.2	2	5
Q15233	Non-POU domain-containing octamer-binding protein NONO - [NONO_HUMAN]	10.2			1	486.736	14.65	471	54.1973	8.95361	5	6	16	1.36922	0.788768	1.10607	0.532756	1.67577	0.453352	-0.342327	0.145442	-0.908453	0.744823		14	14	14	14	14	31.2662	27.4167	18.0028	52.3176	17.3746	1	0	0	1	-2	0	3	1	1	2	0	2	1.2	2	5
P51571	Translocon-associated protein subunit delta SSR4 - [SSRD_HUMAN]	10.2			1	148.32	12.14	173	18.9866	6.15088	2	2	5	1.29133	1.06258	0.932353	0.474777	1.24221	0.368856	0.087566	-0.101052	-1.07468	0.312907		5	5	5	5	5	18.262	23.7113	9.92545	33.3015	5.33467	0	0	0	2	0	2	1	2	2	3	1	3	2.2	1	5
Q93052	Lipoma-preferred partner LPP - [LPP_HUMAN]	10			1	69.88	2.61	612	65.7038	7.37158	1	1	1	0.998868	0.546969	0.808607	12.4896	1.8014	-0.00163386	-0.870469	-0.306489	3.64266	0.849118		1	1	1	1	1						0	1	0	5	-2	4	0	0	0	0	0	0	0	0	4
A4D2P6	Delphilin GRID2IP - [GRD2I_HUMAN]	10			1	40.5056	0.58	1211	132.194	7.40088	1	1	3	0.827926	3.6342	0.632672	3.44508	0.224723	-0.272427	1.86164	-0.66047	1.78454	-2.15378		1	1	1	1	1						0	5	1	5	-4	7	0	0	0	0	0	0	0	0	2
P29590	Protein PML PML - [PML_HUMAN]	10			1	46.37	2.61	882	97.4889	6.21436	1	1	1	1.55018	0.602291	0.979574	3.26992	2.53887	0.632436	-0.731468	-0.029773	1.70926	1.34419		1	1	1	1	1						2	1	0	5	-4	4	0	0	0	0	0	0	0	0	4
O00479	High mobility group nucleosome-binding domain-containing protein 4 HMGN4 - [HMGN4_HUMAN]	10			1	29.28	8.89	90	9.53323	10.4771	1	1	1	1.07905	1.08477	0.821699	2.97973	0.981227	0.109767	0.117392	-0.283318	1.57518	-0.0273418		1	1	1	1	1						0	0	0	4	0	4	0	0	0	0	0	0	0	0	4
O60524	Nuclear export mediator factor NEMF NEMF - [NEMF_HUMAN]	10			1	22.22	0.93	1076	122.878	6.354	1	1	1	0.906655	0.694395	0.707123	2.50697	1.28795	-0.141374	-0.526172	-0.499967	1.32594	0.365081		1	1	1	1	1						0	0	0	4	0	4	0	0	0	0	0	0	0	0	4
Q9BW30	Tubulin polymerization-promoting protein family member 3 TPPP3 - [TPPP3_HUMAN]	10			1	314.203	16.48	176	18.9736	9.12939	3	3	5	2.51049	0.640431	0.761559	2.45949	3.86679	1.32797	-0.642884	-0.392973	1.29836	1.95114		2	2	2	2	2	184.57	0.306779	24.4667	65.6518	183.68	4	1	0	3	-5	3	0	0	3	2	0	0	1	2	5
Q9H3S7	Tyrosine-protein phosphatase non-receptor type 23 PTPN23 - [PTN23_HUMAN]	10			1	53.05	1.28	1636	178.861	6.91748	1	1	1	0.251086	1.59216	1.73055	2.22913	0.155561	-1.99375	0.670983	0.79123	1.15648	-2.68445		1	1	1	1	1						4	2	2	3	-4	7	0	0	0	0	0	0	0	0	2
Q5EBL4	RILP-like protein 1 RILPL1 - [RIPL1_HUMAN]	10			1	96.45	5.71	403	47.079	5.21143	1	1	1	0.868822	0.667925	0.898712	2.20009	1.28312	-0.202867	-0.582242	-0.154069	1.13757	0.359659		1	1	1	1	1						0	1	0	3	0	4	0	0	0	0	0	0	0	0	4
Q9NQP4	Prefoldin subunit 4 PFDN4 - [PFD4_HUMAN]	10			1	98.6309	8.96	134	15.3046	4.52588	1	1	2	1.10994	0.891189	1.33447	2.1001	1.22856	0.150488	-0.166196	0.416262	1.07046	0.296967		1	1	1	1	1						0	0	1	3	0	4	0	0	0	0	0	0	0	0	4
P05204	Non-histone chromosomal protein HMG-17 HMGN2 - [HMGN2_HUMAN]	10			1	79.0954	8.89	90	9.38706	9.99365	1	1	2	0.588012	1.26177	0.740332	1.97736	0.459695	-0.766082	0.335451	-0.433756	0.983579	-1.12125		2	2	2	2	2	7.11387	1.77695	7.70771	6.20282	5.33187	1	0	0	2	-2	1	0	3	3	3	3	3	3	0	4
Q13541	Eukaryotic translation initiation factor 4E-binding protein 1 EIF4EBP1 - [4EBP1_HUMAN]	10			1	25.81	10.17	118	12.5721	5.47803	1	1	1	1.39102	1.20875	1.448	1.83471	1.13517	0.476144	0.273516	0.534061	0.875551	0.182911		1	1	1	1	1						1	0	1	2	0	4	0	0	0	0	0	0	0	0	4
P62851	40S ribosomal protein S25 RPS25 - [RS25_HUMAN]	10			1	147.31	8.8	125	13.7337	10.1108	1	1	6	1.18302	1.88393	0.587591	1.79932	0.952828	0.24248	0.913748	-0.767116	0.84745	-0.0697117		5	5	5	5	5	83.6993	9.03938	177.814	29.5255	47.4316	0	2	1	2	0	5	1	0	3	0	1	1	1	0	2
O43837	Isocitrate dehydrogenase [NAD] subunit beta, mitochondrial IDH3B - [IDH3B_HUMAN]	10			1	126.973	4.16	385	42.1566	8.45557	1	1	3	0.839394	0.664286	0.806361	1.78668	1.24645	-0.25258	-0.590123	-0.310502	0.83728	0.317826		2	2	2	2	2	51.2624	66.1848	8.284	70.6752	12.013	0	1	0	2	0	3	0	0	0	3	0	2	1	0	4
P14543	Nidogen-1 NID1 - [NID1_HUMAN]	10			1	282.99	5.29	1247	136.291	5.2876	3	4	14	1.42515	0.670865	0.759722	1.74411	2.15879	0.511118	-0.575906	-0.396457	0.802489	1.11022		10	10	10	10	10	22.8915	21.9748	15.7492	22.7853	11.7657	1	0	0	2	-3	0	2	2	2	2	2	2	2	2	5
Q9Y6C2	EMILIN-1 EMILIN1 - [EMIL1_HUMAN]	10			1	145.33	3.05	1016	106.601	5.14795	2	2	4	1.77842	0.94584	1.14197	1.56738	1.85474	0.830599	-0.0803325	0.191523	0.648356	0.891215		3	3	3	3	3	22.6515	2.60866	29.5564	1.87793	25.3716	2	0	0	2	-2	2	1	2	3	1	3	1	2	1	5
Q9NQG5	Regulation of nuclear pre-mRNA domain-containing protein 1B RPRD1B - [RPR1B_HUMAN]	10			1	102.14	4.6	326	36.8772	5.97314	1	1	1	0.228208	0.542845	1.2946	1.47093	0.414686	-2.13158	-0.881389	0.372505	0.556724	-1.26991		1	1	1	1	1						4	1	0	1	-2	4	0	0	0	0	0	0	0	0	4
Q13200	26S proteasome non-ATPase regulatory subunit 2 PSMD2 - [PSMD2_HUMAN]	10			1	86.5344	4.85	908	100.136	5.19873	3	3	3	0.252582	1.61244	1.75679	1.43553	0.154519	-1.98517	0.689249	0.812945	0.521588	-2.69414		1	1	1	1	1						4	2	2	1	-4	5	0	0	0	0	0	0	0	2	2
Q96PE7	Methylmalonyl-CoA epimerase, mitochondrial MCEE - [MCEE_HUMAN]	10			1	31.6	6.82	176	18.7371	9.08545	1	1	1	1.56474	1.13003	0.967121	1.39273	1.36589	0.645924	0.176361	-0.0482311	0.477917	0.449846		1	1	1	1	1						2	0	0	1	-1	2	0	0	0	0	0	0	0	0	3
Q14247	Src substrate cortactin CTTN - [SRC8_HUMAN]	10			1	80.3773	5.45	550	61.5485	5.40186	2	2	2	1.22454	0.9587	0.726009	1.3748	1.25996	0.292243	-0.0608485	-0.46194	0.45922	0.333375		2	2	2	2	2	20.7004	26.6317	37.5653	6.46734	5.69781	0	0	0	1	0	1	0	2	1	1	3	3	2	1	4
Q9BUJ2	Heterogeneous nuclear ribonucleoprotein U-like protein 1 HNRNPUL1 - [HNRL1_HUMAN]	10			1	30.05	1.64	856	95.6793	6.91748	1	1	1	0.462699	0.523472	1.19815	1.36469	0.871906	-1.11185	-0.933815	0.260808	0.448569	-0.197756		1	1	1	1	1						2	1	0	1	0	4	0	0	0	0	0	0	0	0	4
Q99613	Eukaryotic translation initiation factor 3 subunit C EIF3C - [EIF3C_HUMAN]	10			2	115.19	2.08	913	105.278	5.68115	1	1	2	1.09384	0.786046	0.316129	1.34848	1.37268	0.129396	-0.347314	-1.66141	0.431335	0.456992		1	1	1	1	1						0	0	4	1	-1	4	0	0	0	0	0	0	0	0	4
P62993	Growth factor receptor-bound protein 2 GRB2 - [GRB2_HUMAN]	10			1	96.14	11.06	217	25.1904	6.31592	2	2	2	1.14572	0.958609	0.966319	1.24846	1.17896	0.196249	-0.0609851	-0.0494284	0.320148	0.237517		2	2	2	2	2	5.61753	0.527788	1.68171	4.06163	6.14669	0	0	0	0	0	0	0	3	3	3	3	3	3	1	4
Q6DRA6	Putative histone H2B type 2-D HIST2H2BD PE=5 SV=3 - [H2B2D_HUMAN]	10			2	915.219	23.78	164	18.0065	10.5796	3	5	60	0.985086	1.25956	1.14941	1.23044	0.792398	-0.0216787	0.332921	0.200896	0.299172	-0.335702		43	43	43	36	43	16.6417	22.3667	8.75549	37.3241	11.527	0	0	0	0	0	0	3	2	2	3	1	2	2	2	2
Q9Y281	Cofilin-2 CFL2 - [COF2_HUMAN]	10			1	235.077	18.07	166	18.7249	7.88428	1	3	9	0.755392	0.849725	1.09299	1.15938	0.806533	-0.404702	-0.234933	0.128277	0.213357	-0.310195		9	9	9	9	9	12.6728	40.6492	3.22179	23.34	20.9206	0	0	0	0	0	0	2	2	1	3	2	2	2	0	4
Q8NBS9	Thioredoxin domain-containing protein 5 TXNDC5 - [TXND5_HUMAN]	10			1	257.129	14.12	432	47.5987	5.97314	6	6	11	1.32518	0.888124	1.18893	1.08261	1.60711	0.406189	-0.171167	0.249669	0.114513	0.684466		9	9	9	9	9	155.263	16.0191	6.05042	52.2907	110.845	1	0	0	0	-2	-1	2	0	2	3	0	0	1	4	5
Q9Y266	Nuclear migration protein nudC NUDC - [NUDC_HUMAN]	10			1	518.482	9.06	331	38.2191	5.37646	3	3	17	0.482596	1.0434	0.760231	1.06626	0.4864	-1.05111	0.0612964	-0.395491	0.0925534	-1.03979		13	13	13	13	13	16.7554	11.1822	10.3014	38.5803	6.08635	2	0	0	0	-2	0	3	2	2	2	1	3	2	2	2
O43708	Maleylacetoacetate isomerase GSTZ1 - [MAAI_HUMAN]	10			1	31.05	9.26	216	24.1967	8.54346	1	1	1	1.19452	1.63566	0.742189	1.05873	0.720389	0.256435	0.709868	-0.430141	0.0823342	-0.473151		1	1	1	1	1						0	2	0	0	0	2	0	0	0	0	0	0	0	0	3
P01034	Cystatin-C CST3 - [CYTC_HUMAN]	10			1	49.68	11.64	146	15.7891	8.74854	1	1	1	1.77373	1.3146	0.912429	1.04688	1.33094	0.826788	0.394625	-0.132216	0.0661009	0.412446		1	1	1	1	1						2	1	0	0	-1	2	0	0	0	0	0	0	0	0	3
Q13162	Peroxiredoxin-4 PRDX4 - [PRDX4_HUMAN]	10			1	382.897	18.45	271	30.5208	6.29053	2	5	23	1.16445	0.874253	0.953588	1.0291	1.24173	0.219643	-0.193878	-0.0685618	0.0413814	0.312349		19	19	19	19	18	15.3643	20.7824	6.30347	34.7285	16.1694	0	0	0	0	0	0	3	2	2	3	1	2	2	1	5
Q92499	ATP-dependent RNA helicase DDX1 DDX1 - [DDX1_HUMAN]	10			1	80.7888	6.62	740	82.3798	7.2251	3	3	3	2.2332	0.938794	1.23083	0.975331	1.38231	1.15912	-0.0911194	0.299626	-0.0360364	0.467083		3	3	3	3	3	19.6573	26.7364	13.1299	64.517	126.845	3	0	0	0	-1	2	1	2	1	2	0	0	1	2	5
P53597	Succinyl-CoA ligase [ADP/GDP-forming] subunit alpha, mitochondrial SUCLG1 - [SUCA_HUMAN]	10			1	43.18	6.94	346	36.2268	8.79248	2	2	2	1.26654	1.20206	0.988607	0.96186	1.03934	0.340895	0.265513	-0.0165309	-0.0561005	0.0556647		2	2	2	2	2	62.0264	35.6347	45.4665	39.116	22.7647	0	0	0	0	0	0	0	0	1	1	1	2	1	1	3
P07919	Cytochrome b-c1 complex subunit 6, mitochondrial UQCRH - [QCR6_HUMAN]	10			1	76.38	19.78	91	10.7319	4.43701	1	1	2	0.414908	0.462111	1.00851	0.894311	0.885666	-1.26914	-1.11369	0.012229	-0.161151	-0.175166		1	1	1	1	1						2	2	0	0	0	4	0	0	0	0	0	0	0	0	4
P26885	Peptidyl-prolyl cis-trans isomerase FKBP2 FKBP2 - [FKBP2_HUMAN]	10			1	38.02	9.15	142	15.6393	9.12939	1	1	1	1.10217	1.15881	1.08971	0.880326	0.938207	0.140343	0.212648	0.123944	-0.18389	-0.092022		1	1	1	1	1						0	0	0	0	0	0	0	0	0	0	0	0	0	0	1
Q9P0J0	NADH dehydrogenase [ubiquinone] 1 alpha subcomplex subunit 13 NDUFA13 - [NDUAD_HUMAN]	10			1	50.17	6.25	144	16.6876	8.42627	1	1	1	1.5317	1.17033	0.937406	0.859827	1.29101	0.615133	0.226919	-0.0932543	-0.217882	0.368497		1	1	1	1	1						2	0	0	0	0	2	0	0	0	0	0	0	0	0	3
O00233	26S proteasome non-ATPase regulatory subunit 9 PSMD9 - [PSMD9_HUMAN]	10			1	43.12	5.38	223	24.6665	6.94678	1	1	1	2.31255	1.49221	0.954469	0.857352	1.52871	1.20949	0.577451	-0.0672301	-0.22204	0.612317		1	1	1	1	1						3	1	0	0	-2	2	0	0	0	0	0	0	0	0	3
Q15631	Translin TSN - [TSN_HUMAN]	10			1	44.25	6.58	228	26.1668	6.44287	1	1	1	0.824379	0.830841	1.11098	0.788031	0.978755	-0.27862	-0.267356	0.15183	-0.343676	-0.0309808		1	1	1	1	1						0	0	0	0	0	0	0	0	0	0	0	0	0	0	1
O00182	Galectin-9 LGALS9 - [LEG9_HUMAN]	10			3	56.65	3.38	355	39.4929	9.17334	1	1	1	0.750336	1.056	1.25507	0.747641	0.700899	-0.414391	0.0786146	0.327771	-0.419582	-0.512722		1	1	1	1	1						0	0	0	0	0	0	0	0	0	0	0	0	0	0	1
P0C7V7	Putative signal peptidase complex catalytic subunit SEC11B SEC11B PE=5 SV=1 - [SC11B_HUMAN]	10			2	45.01	5.42	166	19.1473	9.65674	1	1	1	0.788542	1.1211	0.896441	0.73662	0.693819	-0.34274	0.164911	-0.157719	-0.441008	-0.527368		1	1	1	1	1						0	0	0	0	0	0	0	0	0	0	0	0	0	0	1
P56537	Eukaryotic translation initiation factor 6 EIF6 - [IF6_HUMAN]	10			1	53.8	3.27	245	26.5822	4.67822	1	1	4	0.739331	0.793887	0.936077	0.736355	0.918638	-0.435708	-0.332995	-0.0953004	-0.441527	-0.122431		1	1	1	1	1						0	0	0	0	0	0	0	0	0	0	0	0	0	0	1
P43487	Ran-specific GTPase-activating protein RANBP1 - [RANG_HUMAN]	10			1	332.871	5.47	201	23.2956	5.2876	1	1	6	1.32172	1.01164	1.23731	0.732739	1.26675	0.402418	0.016692	0.307209	-0.448629	0.341131		6	6	6	6	6	2.77155	4.48354	7.41792	3.55723	6.03783	1	0	0	0	0	1	2	3	3	3	3	3	3	0	5
Q99622	Protein C10 C12orf57 - [C10_HUMAN]	10			1	27.89	14.29	126	13.1697	5.13525	1	1	1	1.3699	1.33801	1.08387	0.710885	1.00994	0.454074	0.420089	0.116186	-0.492312	0.0142679		1	1	1	1	1						1	1	0	0	0	2	0	0	0	0	0	0	0	0	3
O00170	AH receptor-interacting protein AIP - [AIP_HUMAN]	10			1	58.85	4.55	330	37.6121	6.29053	1	1	1	0.908339	1.05041	0.919187	0.6946	0.853012	-0.138698	0.0709471	-0.12157	-0.525746	-0.229362		1	1	1	1	1						0	0	0	0	0	0	0	0	0	0	0	0	0	0	1
P62310	U6 snRNA-associated Sm-like protein LSm3 LSM3 - [LSM3_HUMAN]	10			1	319.213	32.35	102	11.838	4.70361	2	2	8	1.23047	1.35856	0.983644	0.6825	0.893421	0.299206	0.442076	-0.0237922	-0.551099	-0.162588		1	1	1	1	1						0	1	0	0	0	1	0	0	0	0	0	0	0	1	3
P31153	S-adenosylmethionine synthase isoform type-2 MAT2A - [METK2_HUMAN]	10			1	35.44	3.8	395	43.6333	6.48096	1	1	1	0.922261	0.931831	1.05988	0.677269	0.976295	-0.116753	-0.10186	0.0838995	-0.562199	-0.0346103		1	1	1	1	1						0	0	0	0	0	0	0	0	0	0	0	0	0	0	1
O75718	Cartilage-associated protein CRTAP - [CRTAP_HUMAN]	10			1	21.88	2.74	401	46.5319	5.73193	1	1	1	0.949838	1.18108	1.05005	0.67213	0.793297	-0.0742468	0.240103	0.0704515	-0.573188	-0.334067		1	1	1	1	1						0	0	0	0	0	0	0	0	0	0	0	0	0	0	1
P62330	ADP-ribosylation factor 6 ARF6 - [ARF6_HUMAN]	10			1	58.64	6.29	175	20.0694	8.95361	1	1	1	0.895374	1.15938	0.506974	0.6148	0.761806	-0.159438	0.213349	-0.980016	-0.70181	-0.392504		1	1	1	1	1						0	0	1	1	0	2	0	0	0	0	0	0	0	0	3
Q15181	Inorganic pyrophosphatase PPA1 - [IPYR_HUMAN]	10			1	472.904	21.45	289	32.6392	5.85889	5	5	24	1.10068	0.760742	0.814738	0.610973	1.07637	0.138393	-0.394522	-0.295592	-0.710818	0.106175		10	10	10	10	10	25.075	11.7359	11.9928	100.796	51.4574	0	0	0	1	0	1	2	1	2	2	0	0	1	2	5
P37108	Signal recognition particle 14 kDa protein SRP14 - [SRP14_HUMAN]	10			1	241.631	16.91	136	14.5608	10.0376	3	3	7	0.823192	0.621047	1.06056	0.58372	1.30158	-0.280699	-0.687226	0.084825	-0.776652	0.380267		5	5	5	5	5	16.6311	2.95408	3.8735	75.3733	20.1817	0	1	0	1	-1	1	1	2	3	3	0	2	2	2	5
Q14839	Chromodomain-helicase-DNA-binding protein 4 CHD4 - [CHD4_HUMAN]	10			1	93.67	1.15	1912	217.867	5.85889	1	1	1	2.29139	1.39016	1.60354	0.467024	1.62593	1.19623	0.475246	0.681257	-1.09843	0.701262		1	1	1	1	1						3	1	2	2	-2	6	0	0	0	0	0	0	0	0	5
A0AV96	RNA-binding protein 47 RBM47 - [RBM47_HUMAN]	10			1	56.5	2.7	593	64.0582	7.6792	1	1	1	0.7401	0.670122	0.286468	0.430945	1.08943	-0.434208	-0.577503	-1.80355	-1.21442	0.123579		1	1	1	1	1						0	0	4	2	0	6	0	0	0	0	0	0	0	0	5
Q16576	Histone-binding protein RBBP7 RBBP7 - [RBBP7_HUMAN]	10			1	192.383	4.71	425	47.7902	5.04639	2	3	6	0.975868	0.530981	1.11337	0.359862	1.41359	-0.0352426	-0.913269	0.15493	-1.47449	0.499362		4	4	4	4	4	55.3412	54.9768	7.59975	25.4634	45.1976	0	1	0	3	-1	3	1	0	0	3	1	1	1	1	5
P22234	Multifunctional protein ADE2 PAICS - [PUR6_HUMAN]	10			1	182.326	3.29	425	47.0491	7.2251	1	1	6	0.74857	0.627007	0.774663	0.355905	1.17767	-0.417791	-0.673446	-0.36836	-1.49044	0.235938		3	3	3	3	3	125.015	162.955	4.32905	151.122	16.9594	0	1	0	3	0	4	1	0	0	3	0	2	1	0	5
P62314	Small nuclear ribonucleoprotein Sm D1 SNRPD1 - [SMD1_HUMAN]	10			1	33.17	16.81	119	13.2734	11.561	1	1	1	2.61168	1.18541	1.34955	0.175241	2.17327	1.38498	0.245392	0.432483	-2.51258	1.11987		1	1	1	1	1						4	0	1	4	-3	6	0	0	0	0	0	0	0	0	5
Q9GZU8	Protein FAM192A FAM192A - [F192A_HUMAN]	10			1	246.41	5.91	254	28.8945	5.45264	1	1	4	1.32248	0.774655	1.08563	0.170141	1.7513	0.40325	-0.368375	0.118536	-2.55519	0.808425		4	4	4	3	4	18.4635	12.2253	5.80046	181.462	5.81306	1	0	0	4	-2	3	1	2	2	3	0	3	2	0	5
Q14244	Ensconsin MAP7 - [MAP7_HUMAN]	10			1	54.9299	0.93	749	84.0015	9.61279	1	1	2	0.929074	0.823376	0.455398	0.137977	1.11305	-0.106135	-0.280376	-1.1348	-2.8575	0.154524		1	1	1	1	1						0	0	2	4	0	6	0	0	0	0	0	0	0	0	5
Q2M3D2	Exocyst complex component 3-like protein 2 EXOC3L2 - [EX3L2_HUMAN]	10			1	54.2699	1.96	409	45.8301	7.7085	1	1	2	0.853915	0.714408	0.456759	0.073236	1.17905	-0.227836	-0.485181	-1.1305	-3.7713	0.237627		1	1	1	1	1						0	0	2	4	0	6	0	0	0	0	0	0	0	0	5
P07602	Proactivator polypeptide PSAP - [SAP_HUMAN]	9.8			1	66.3109	4.39	524	58.0739	5.17334	2	3	3	0.140207	0.934867	1.21166	1.88056	0.14794	-2.83437	-0.0971669	0.27698	0.911163	-2.75692		2	2	1	2	2	53.3903	53.0845		38.8386	0.253886	4	0	0	2	-4	2	0	0	0	0	1	3	0.8	1	4
O43633	Charged multivesicular body protein 2a CHMP2A - [CHM2A_HUMAN]	9.8			1	254.589	8.11	222	25.0879	5.97314	1	1	5	1.36863	1.59824	1.02835	1.82181	0.868557	0.452728	0.67648	0.0403247	0.865376	-0.203308		4	4	4	4	4	53.3139	20.3966	17.5457	69.0515	109.787	1	2	0	2	0	5	1	0	2	2	0	0	0.8	0	2
P28289	Tropomodulin-1 TMOD1 - [TMOD1_HUMAN]	9.8			1	209.671	5.29	359	40.5439	5.09717	2	2	3	0.744471	1.98485	0.66086	1.6322	0.446485	-0.425713	0.989033	-0.597584	0.706818	-1.16332		3	3	3	3	3	70.6311	3.77877	8.65818	19.3156	28.4144	0	2	1	2	-2	3	1	0	3	3	2	1	1.8	1	2
Q96CN7	Isochorismatase domain-containing protein 1 ISOC1 - [ISOC1_HUMAN]	9.8			1	245.525	9.4	298	32.2161	7.38623	2	2	6	0.867888	1.35261	1.3441	1.50825	0.632931	-0.20442	0.435743	0.426638	0.592874	-0.65988		5	5	5	5	5	31.7096	23.2126	5.79249	55.6021	5.14369	0	1	1	2	-1	3	1	1	2	3	0	3	1.8	1	2
P63172	Dynein light chain Tctex-type 1 DYNLT1 - [DYLT1_HUMAN]	9.8			1	423.99	19.47	113	12.444	5.08447	1	1	10	1.17883	1.61069	1.18036	1.46906	0.883968	0.237357	0.687677	0.239221	0.554897	-0.177934		7	7	7	7	7	47.9636	1.93623	33.8925	3.42401	47.3533	0	2	0	1	0	3	2	1	3	1	3	1	1.8	0	2
P47755	F-actin-capping protein subunit alpha-2 CAPZA2 - [CAZA2_HUMAN]	9.8			1	267.568	11.19	286	32.9286	5.84619	3	3	8	2.12623	0.842859	1.20241	1.39665	2.1688	1.0883	-0.246637	0.265932	0.481972	1.1169		7	7	7	7	7	1537.21	38.5224	70.384	9.48231	5869.67	3	0	0	1	-3	1	2	0	1	0	3	0	0.8	2	5
P51159	Ras-related protein Rab-27A RAB27A - [RB27A_HUMAN]	9.8			1	31.22	4.52	221	24.8523	5.22412	1	1	2	1.23857	1.27311	0.894037	0.927573	0.959659	0.30867	0.348359	-0.161593	-0.108467	-0.0594062		2	2	2	2	2	13.3879	4.48409	46.8534	48.8999	17.9525	0	0	0	0	0	0	0	2	3	1	1	2	1.8	0	3
P30042	ES1 protein homolog, mitochondrial C21orf33 - [ES1_HUMAN]	9.8			1	337.444	10.07	268	28.1527	8.26514	3	3	18	1.01996	0.770911	0.987127	0.759523	1.3239	0.0285164	-0.375363	-0.0186928	-0.396834	0.404796		14	14	14	14	14	11.6908	16.9865	15.8325	34.8098	10.7152	0	0	0	0	-1	-1	3	2	2	2	1	2	1.8	2	5
P27824	Calnexin CANX - [CALX_HUMAN]	9.8			1	1217.63	21.11	592	67.5259	4.60205	13	13	67	0.364579	1.18746	0.812753	0.67722	0.25642	-1.45569	0.247876	-0.299112	-0.562304	-1.96342		52	52	52	52	52	63.0886	22.6573	28.6967	30.6701	83.4805	3	0	0	0	-4	-1	3	0	2	1	1	0	0.8	4	2
P14314	Glucosidase 2 subunit beta PRKCSH - [GLU2B_HUMAN]	9.8			1	546.943	8.9	528	59.3878	4.41162	5	6	23	1.22622	0.851492	1.24675	0.677048	1.42073	0.294215	-0.231936	0.318167	-0.562671	0.506637		18	18	18	18	18	25.7094	20.0335	7.8839	36.5824	22.7093	0	0	0	0	-1	-1	3	1	2	3	1	2	1.8	2	5
Q9H0U4	Ras-related protein Rab-1B RAB1B - [RAB1B_HUMAN]	9.8			19	841.258	57.21	201	22.1572	5.73193	2	10	34	0.989498	0.905618	0.823293	0.662744	1.24609	-0.0152318	-0.143025	-0.280522	-0.593476	0.317408		25	25	25	25	25	51.7468	49.7899	26.4689	33.0591	49.7015	0	0	0	1	0	1	3	0	1	1	1	1	0.8	1	5
Q92841	Probable ATP-dependent RNA helicase DDX17 DDX17 - [DDX17_HUMAN]	9.8			1	165.85	6.45	729	80.222	8.26514	3	4	4	1.05503	0.828959	1.05798	0.63824	1.23779	0.0772838	-0.270627	0.0813121	-0.64783	0.307769		4	4	4	4	4	36.3506	9.29881	7.36658	26.3298	28.6098	0	0	0	1	0	1	1	1	3	3	1	1	1.8	2	5
P61204	ADP-ribosylation factor 3 ARF3 - [ARF3_HUMAN]	9.8			2	346.958	35.36	181	20.5877	7.43018	3	5	11	0.264647	1.21722	0.63481	0.636131	0.265539	-1.91786	0.283592	-0.655604	-0.652604	-1.913		9	9	8	9	9	212.957	43.5662	14.6519	41.574	283.11	4	0	1	1	-4	2	2	0	1	2	1	0	0.8	2	2
Q9Y265	RuvB-like 1 RUVBL1 - [RUVB1_HUMAN]	9.8			1	238.139	16.23	456	50.1963	6.41748	4	4	8	0.999609	0.876	1.00049	0.635028	1.07148	-0.00056377	-0.190997	0.000703074	-0.655107	0.0996076		5	5	5	5	5	17.051	24.3963	0.917992	44.1015	29.9013	0	0	0	1	0	1	1	2	2	3	1	1	1.8	2	5
Q92769	Histone deacetylase 2 HDAC2 - [HDAC2_HUMAN]	9.8			3	100.439	10.04	488	55.3288	5.90967	5	5	5	1.08425	0.757708	1.00745	0.61862	1.10803	0.116701	-0.400286	0.0107109	-0.692875	0.148001		4	4	4	4	4	10.4643	32.9538	9.29656	28.2412	23.0662	0	0	0	1	0	1	1	2	1	3	1	2	1.8	2	5
P30040	Endoplasmic reticulum resident protein 29 ERP29 - [ERP29_HUMAN]	9.8			1	156.286	16.86	261	28.9752	7.31299	4	4	5	1.24817	0.917759	0.998673	0.566066	1.26856	0.319818	-0.123813	-0.00191524	-0.820957	0.343196		4	4	4	4	4	18.2018	28.0273	10.9869	23.4954	19.3825	0	0	0	1	0	1	1	2	1	2	2	2	1.8	2	5
P02787	Serotransferrin TF - [TRFE_HUMAN]	9.6	1		1	2076.85	49.86	698	77.0136	7.12256	29	29	75	0.778118	1.50139	1.18361	3.28528	0.502835	-0.36194	0.586295	0.243191	1.71602	-0.991843		65	66	66	66	66	69.0292	47.7416	17.1195	58.0726	57.7098	0	2	0	5	-1	6	3	0	1	2	0	0	0.6	4	4
P50454	Serpin H1 SERPINH1 - [SERPH_HUMAN]	9.6	1		1	2077.52	42.58	418	46.4112	8.68994	17	17	82	0.955226	0.962963	1.53927	0.67761	0.904324	-0.0660867	-0.054447	0.622246	-0.561472	-0.145088		59	59	58	57	59	70.8176	44.2179	20.7991	105.872	182.243	0	0	2	0	0	2	3	0	1	2	0	0	0.6	4	1
Q99536	Synaptic vesicle membrane protein VAT-1 homolog VAT1 - [VAT1_HUMAN]	9.6			1	258.646	6.87	393	41.8934	6.29053	1	2	6	1.1617	0.767411	1.06993	1.83872	1.3675	0.216235	-0.381929	0.0975198	0.8787	0.451546		5	5	5	5	5	27.6874	23.7974	8.86439	52.5801	13.0968	0	0	0	2	-1	1	1	1	2	3	0	2	1.6	0	4
O75368	SH3 domain-binding glutamic acid-rich-like protein SH3BGRL - [SH3L1_HUMAN]	9.6			1	154.551	26.32	114	12.7664	5.24951	3	3	5	0.794798	1.54281	1.47343	1.77927	0.498982	-0.331339	0.625562	0.559183	0.831285	-1.00294		4	4	4	4	4	73.0434	72.521	9.91464	85.8746	220.915	0	2	1	2	-2	3	1	0	0	3	0	0	0.6	2	2
Q92522	Histone H1x H1FX - [H1X_HUMAN]	9.6			1	80.4767	8.45	213	22.4735	10.7554	1	1	3	0.772663	0.706732	0.811696	1.65902	1.38231	-0.372088	-0.500764	-0.300988	0.730335	0.467083		3	3	3	3	3	46.3304	134.411	3.79075	21.7012	20.9098	0	0	0	2	-1	1	1	1	0	3	2	2	1.6	0	4
Q00005	Serine/threonine-protein phosphatase 2A 55 kDa regulatory subunit B beta isoform PPP2R2B - [2ABB_HUMAN]	9.6			4	43.2207	4.74	443	51.6776	6.44287	2	2	2	0.971062	0.888805	0.75185	1.46301	1.07772	-0.0423649	-0.170062	-0.411484	0.548943	0.10798		2	2	2	2	2	36.32	25.7531	66.5663	7.37545	9.88413	0	0	0	1	0	1	0	1	1	0	3	3	1.6	1	4
P11216	Glycogen phosphorylase, brain form PYGB - [PYGB_HUMAN]	9.6			1	67.9717	1.9	843	96.6345	6.85889	2	2	2	0.882439	0.800468	1.01964	1.32191	1.08744	-0.180431	-0.321085	0.0280592	0.402628	0.120937		2	2	2	2	2	34.411	20.1183	2.07306	53.7847	13.596	0	0	0	1	0	1	0	1	2	3	0	2	1.6	1	4
Q9P2R7	Succinyl-CoA ligase [ADP-forming] subunit beta, mitochondrial SUCLA2 - [SUCB1_HUMAN]	9.6			1	151.759	6.26	463	50.2852	7.41553	3	3	4	0.499437	1.02056	0.63316	1.1675	0.540926	-1.00162	0.0293581	-0.659358	0.223423	-0.886497		4	4	3	4	4	33.209	48.2915	3.47627	13.9024	29.5244	2	0	1	0	-1	2	1	1	1	3	2	1	1.6	2	2
P61224	Ras-related protein Rap-1b RAP1B - [RAP1B_HUMAN]	9.6			3	690.546	51.09	184	20.8116	5.78271	8	8	29	0.639418	1.6455	1.0059	1.02991	0.283174	-0.64517	0.718523	0.00848873	0.0425245	-1.82024		25	25	25	25	25	196.943	28.2494	18.5127	54.9645	155.679	1	2	0	0	-4	-1	3	0	1	2	0	0	0.6	4	2
P14550	Alcohol dehydrogenase [NADP(+)] AKR1A1 - [AK1A1_HUMAN]	9.6			1	173.103	25.54	325	36.5499	6.78564	4	5	6	0.921594	0.838749	1.09104	1.01524	1.08386	-0.117797	-0.253689	0.12571	0.0218209	0.116175		3	3	3	3	3	11.6276	11.766	2.08134	3.29498	0.13706	0	0	0	0	0	0	1	2	2	3	3	3	2.6	2	5
P47756	F-actin-capping protein subunit beta CAPZB - [CAPZB_HUMAN]	9.6			1	260.879	34.66	277	31.3308	5.59229	6	6	10	1.00159	0.896075	0.909089	1.01457	0.685508	0.00229334	-0.158309	-0.137507	0.0208713	-0.544755		7	7	7	7	7	172.559	74.8621	20.7019	46.7473	139.401	0	0	0	0	0	0	2	0	0	2	1	0	0.6	4	2
P31942	Heterogeneous nuclear ribonucleoprotein H3 HNRNPH3 - [HNRH3_HUMAN]	9.6			1	635.034	16.47	346	36.9031	6.87354	4	4	43	1.2394	0.850107	1.12099	0.986808	1.2587	0.309647	-0.234283	0.164771	-0.0191592	0.331939		10	10	11	9	11	18.5898	29.3632	14.3654	46.125	12.6068	0	0	0	0	0	0	2	2	1	2	1	2	1.6	2	5
P43686	26S protease regulatory subunit 6B PSMC4 - [PRS6B_HUMAN]	9.6			1	292.009	26.32	418	47.3365	5.21143	6	7	12	1.15799	0.848806	1.04859	0.944693	1.51593	0.211617	-0.236493	0.068452	-0.0820828	0.600207		11	11	11	11	11	23.1939	20.9436	26.2034	36.6709	12.1189	0	0	0	0	-2	-2	2	2	2	1	1	2	1.6	4	5
P63220	40S ribosomal protein S21 RPS21 - [RS21_HUMAN]	9.6			1	196.821	71.08	83	9.10557	8.49951	5	5	8	0.821994	0.819402	1.12208	0.875757	1.10853	-0.2828	-0.287357	0.166178	-0.191398	0.148651		6	6	6	6	6	43.2116	12.829	6.10924	14.7606	50.8562	0	0	0	0	0	0	2	1	2	3	2	0	1.6	2	5
P35268	60S ribosomal protein L22 RPL22 - [RL22_HUMAN]	9.6			1	214.827	32.03	128	14.7778	9.18799	2	2	3	1.31384	0.480774	0.727635	0.708787	1.28536	0.393786	-1.05657	-0.458712	-0.496575	0.362177		3	3	3	3	3	30.233	21.5176	50.3529	109.514	150.763	1	2	0	0	0	3	1	1	2	0	0	0	0.6	1	5
P61026	Ras-related protein Rab-10 RAB10 - [RAB10_HUMAN]	9.6			16	768.935	22.5	200	22.5266	8.38232	2	4	25	0.944662	0.919141	0.90279	0.698372	1.03174	-0.0821293	-0.121641	-0.147537	-0.517933	0.045086		14	14	14	14	14	15.9089	16.5855	15.772	28.2062	26.8691	0	0	0	0	0	0	3	2	2	2	1	1	1.6	1	5
Q99584	Protein S100-A13 S100A13 - [S10AD_HUMAN]	9.6			1	177.351	50	98	11.4641	6.16357	3	3	7	0.443547	2.04608	1.39419	0.670351	0.177254	-1.17284	1.03286	0.47943	-0.57701	-2.49611		3	3	3	3	3	28.3645	49.9871	7.42572	32.3761	19.5939	2	3	1	0	-4	2	1	1	1	3	1	2	1.6	2	2
P04844	Dolichyl-diphosphooligosaccharide--protein glycosyltransferase subunit 2 RPN2 - [RPN2_HUMAN]	9.6			1	420.841	6.02	631	69.241	5.69385	3	3	14	0.466043	2.09461	0.993677	0.66995	0.217409	-1.10146	1.06668	-0.00915141	-0.577874	-2.20151		10	10	10	10	10	15.621	13.3349	10.6664	54.4262	17.7085	2	3	0	0	-4	1	2	2	2	2	0	2	1.6	2	2
P62857	40S ribosomal protein S28 RPS28 - [RS28_HUMAN]	9.6			1	257.83	36.23	69	7.8362	10.6968	3	3	8	0.932793	0.689352	1.01167	0.53322	1.41375	-0.100371	-0.536687	0.0167322	-0.907197	0.499531		6	6	6	6	6	69.0074	23.1601	4.33084	43.0564	11.1036	0	0	0	1	-1	0	2	0	2	3	1	2	1.6	2	5
P27694	Replication protein A 70 kDa DNA-binding subunit RPA1 - [RFA1_HUMAN]	9.6			1	110.8	6.33	616	68.0953	7.21045	3	3	3	0.913061	0.901243	0.780613	0.517485	0.999362	-0.131216	-0.150013	-0.35732	-0.95041	-0.000920719		3	3	3	3	3	8.71407	31.4027	26.0059	34.6833	22.2375	0	0	0	1	0	1	1	3	1	1	1	2	1.6	2	5
P05141	ADP/ATP translocase 2 SLC25A5 - [ADT2_HUMAN]	9.6			4	133.913	18.12	298	32.8312	9.68604	5	5	9	1.11016	0.691937	1.11129	0.440255	1.4244	0.150767	-0.531288	0.152231	-1.18359	0.510358		8	8	8	8	8	42.0061	189.874	22.4945	122.807	118.397	0	0	0	2	-1	1	2	1	0	2	0	0	0.6	2	5
Q1KMD3	Heterogeneous nuclear ribonucleoprotein U-like protein 2 HNRNPUL2 - [HNRL2_HUMAN]	9.6			1	156.915	5.62	747	85.0522	4.90674	4	4	6	1.17631	0.633384	0.878736	0.351404	1.83197	0.234264	-0.658847	-0.186498	-1.5088	0.873393		5	5	5	4	5	39.7661	90.7042	35.7096	82.1707	36.3026	0	1	0	3	-2	2	1	1	0	1	0	1	0.6	2	5
Q9H910	Hematological and neurological expressed 1-like protein HN1L - [HN1L_HUMAN]	9.6			1	116.29	7.37	190	20.051	9.26123	1	1	2	1.7139	0.964015	1.01423	0.192688	1.75375	0.777285	-0.052873	0.0203879	-2.37566	0.810441		2	2	2	2	2	42.6311	36.2293	18.7865	30.6919	5.7508	2	0	0	4	-2	4	0	1	1	2	1	3	1.6	0	5
Q02878	60S ribosomal protein L6 RPL6 - [RL6_HUMAN]	9.4			1	121.187	9.38	288	32.7076	10.5796	2	2	6	6.02974	0.953657	0.964693	1.8379	6.23692	2.5921	-0.068457	-0.051858	0.878058	2.64083		3	3	3	3	3	130.015	5.04805	21.7048	10.3939	101.471	5	0	0	2	-5	2	1	0	3	2	2	0	1.4	1	5
P61163	Alpha-centractin ACTR1A - [ACTZ_HUMAN]	9.4			1	39.4254	2.13	376	42.5869	6.63916	1	1	3	0.931042	1.65387	0.622801	1.43553	0.591992	-0.103082	0.725847	-0.683157	0.521588	-0.75635		3	3	3	3	3	36.7759	3.01144	3.28483	0	12.5446	0	2	1	1	-1	3	1	1	3	3	3	2	2.4	0	2
O60884	DnaJ homolog subfamily A member 2 DNAJA2 - [DNJA2_HUMAN]	9.4			1	50.32	8.01	412	45.7166	6.48096	2	2	2	0.979086	0.876721	0.755517	1.35342	1.1016	-0.0304921	-0.18981	-0.404463	0.436611	0.139601		2	2	2	2	2	43.6789	14.2502	48.5105	0.21445	60.6474	0	0	0	1	0	1	0	1	2	1	3	0	1.4	1	4
P29692	Elongation factor 1-delta EEF1D - [EF1D_HUMAN]	9.4			1	486.476	39.5	281	31.1028	5.0083	7	7	11	1.27185	0.788911	1.21534	1.14063	1.62117	0.346924	-0.342065	0.281356	0.189831	0.697039		7	7	7	7	7	58.72	36.8888	9.14632	39.7063	15.9567	0	0	0	0	-2	-2	2	0	1	3	1	2	1.4	4	5
P28072	Proteasome subunit beta type-6 PSMB6 - [PSB6_HUMAN]	9.4			1	194.97	8.79	239	25.3414	4.91943	2	2	8	1.0369	0.963742	1.19781	1.07546	1.14506	0.0522796	-0.0532806	0.260402	0.104957	0.195425		7	7	7	7	7	6.06299	10.5283	4.45254	24.0326	21.7513	0	0	0	0	0	0	2	3	2	3	2	2	2.4	1	5
Q6IBS0	Twinfilin-2 TWF2 - [TWF2_HUMAN]	9.4			1	106.978	9.74	349	39.5233	6.84424	3	3	4	0.924136	0.830668	0.934176	1.02808	1.09742	-0.113823	-0.267656	-0.0982337	0.0399575	0.134115		4	4	4	4	4	20.1816	6.98393	6.2426	17.4203	13.0603	0	0	0	0	0	0	1	2	3	3	2	2	2.4	2	5
P59998	Actin-related protein 2/3 complex subunit 4 ARPC4 - [ARPC4_HUMAN]	9.4			1	78.2422	16.07	168	19.6543	8.42627	3	3	4	0.879235	0.931532	0.819439	0.972637	0.931047	-0.185679	-0.102322	-0.287292	-0.0400261	-0.103074		2	2	2	2	2	27.4981	19.8542	24.6766	33.2635	49.32	0	0	0	0	0	0	0	1	2	2	1	1	1.4	2	4
Q15717	ELAV-like protein 1 ELAVL1 - [ELAV1_HUMAN]	9.4			1	259.737	15.64	326	36.0692	9.17334	4	4	11	1.12572	0.926153	0.954409	0.766957	1.02863	0.170851	-0.110678	-0.0673203	-0.382782	0.0407181		6	6	6	6	6	21.0357	43.7453	10.3804	48.2645	33.1762	0	0	0	0	0	0	2	2	1	2	1	1	1.4	2	5
P11940	Polyadenylate-binding protein 1 PABPC1 - [PABP1_HUMAN]	9.4			3	228.581	7.55	636	70.6259	9.49561	4	4	10	0.945472	0.811286	1.12029	0.723866	1.10288	-0.0808929	-0.301718	0.16387	-0.466205	0.141275		6	6	6	6	6	32.2547	17.6579	11.542	63.0949	16.2987	0	0	0	0	0	0	2	1	2	2	0	2	1.4	2	5
P63000	Ras-related C3 botulinum toxin substrate 1 RAC1 - [RAC1_HUMAN]	9.4			2	56.4703	11.98	192	21.4362	8.49951	1	2	4	1.21906	1.10727	0.993686	0.703424	1.08601	0.285764	0.147012	-0.00913823	-0.507533	0.119035		2	2	2	2	2	77.697	9.16206	6.5417	32.1948	65.2818	0	0	0	0	0	0	0	0	3	3	1	0	1.4	0	3
Q99798	Aconitate hydratase, mitochondrial ACO2 - [ACON_HUMAN]	9.4			1	390.407	12.69	780	85.3719	7.60596	6	6	11	1.06971	0.75732	0.921395	0.703019	1.53839	0.097226	-0.401025	-0.118108	-0.508363	0.621423		11	11	11	11	11	38.3598	48.1071	4.70454	87.2726	13.0804	0	0	0	0	-2	-2	2	1	1	3	0	2	1.4	4	5
P43307	Translocon-associated protein subunit alpha SSR1 - [SSRA_HUMAN]	9.4			1	116.959	8.04	286	32.2153	4.48779	2	2	4	0.443487	2.1689	1.55912	0.699894	0.201294	-1.17304	1.11696	0.640731	-0.514792	-2.31262		4	4	4	4	4	22.4548	22.3136	16.0993	62.9522	46.13	2	3	2	0	-4	3	1	2	2	2	0	1	1.4	1	2
P22087	rRNA 2'-O-methyltransferase fibrillarin FBL - [FBRL_HUMAN]	9.4			2	105.46	7.48	321	33.7634	10.1841	2	2	4	1.29569	0.871887	1.37564	0.470421	1.4659	0.373719	-0.197787	0.460102	-1.08798	0.55179		3	3	3	2	3	16.9089	67.6778	7.81418	32.3269	29.7243	0	0	1	2	-1	2	1	2	0	3	1	1	1.4	1	5
P19404	NADH dehydrogenase [ubiquinone] flavoprotein 2, mitochondrial NDUFV2 - [NDUV2_HUMAN]	9.4			1	95.8385	4.02	249	27.374	8.06006	1	1	3	0.298916	1.44821	0.741318	0.46823	0.203602	-1.74219	0.534269	-0.431836	-1.09471	-2.29617		3	3	3	3	3	5.58294	6.17685	5.56548	37.972	11.7902	4	1	0	2	-4	3	1	3	3	3	1	2	2.4	0	2
P01011	Alpha-1-antichymotrypsin SERPINA3 - [AACT_HUMAN]	9.4	1		1	933.232	15.37	423	47.6205	5.51611	7	7	34	0.731224	1.05564	1.01323	3.25736	0.716115	-0.451615	0.0781159	0.0189566	1.7037	-0.481737		23	23	23	23	23	15.6633	27.4093	13.5007	70.8428	11.9416	0	0	0	5	0	5	3	2	1	2	0	2	1.4	4	4
Q9H3Q1	Cdc42 effector protein 4 CDC42EP4 - [BORG4_HUMAN]	9.2			1	185.472	5.34	356	37.9566	5.18604	1	1	2	1.21862	0.727094	1.32476	1.55565	1.65327	0.285252	-0.459787	0.405735	0.637515	0.725322		2	2	2	2	2	14.4657	7.91762	54.2681	9.71962	6.49241	0	0	1	2	-2	1	0	2	3	0	3	3	2.2	0	4
P04921	Glycophorin-C GYPC - [GLPC_HUMAN]	9.2		1	1	365.928	20.31	128	13.8017	4.84326	1	1	6	2.28069	2.06885	0.929007	1.55482	0.982825	1.18947	1.04883	-0.106239	0.636749	-0.0249929		4	4	4	4	4	8.29235	23.5921	7.75584	22.8205	26.1803	3	3	0	2	0	8	1	3	2	3	2	1	2.2	0	3
P63208	S-phase kinase-associated protein 1 SKP1 - [SKP1_HUMAN]	9.2			1	553.415	10.43	163	18.6462	4.53857	2	2	18	0.403709	1.39755	0.665529	1.3965	0.292273	-1.30861	0.4829	-0.587427	0.481811	-1.77461		14	14	14	14	14	28.0582	26.9815	34.0115	37.3081	15.0244	2	1	1	1	-4	1	3	1	1	1	1	2	1.2	1	2
Q04917	14-3-3 protein eta YWHAH - [1433F_HUMAN]	9.2			1	1373.39	40.65	246	28.201	4.84326	5	10	64	0.680776	1.00355	1.03672	1.20034	0.668579	-0.554748	0.00511631	0.052031	0.26344	-0.58083		33	33	33	33	32	25.5112	25.2055	23.4945	35.6872	46.0562	0	0	0	0	0	0	3	1	1	2	1	1	1.2	2	2
P57735	Ras-related protein Rab-25 RAB25 - [RAB25_HUMAN]	9.2			1	112.207	7.51	213	23.481	5.96045	1	2	6	0.95415	0.988669	1.04493	1.07681	0.954551	-0.0677122	-0.01644	0.0634027	0.10677	-0.0671061		5	5	5	5	5	31.0442	12.1017	4.87937	5.96491	13.9715	0	0	0	0	0	0	1	1	2	3	3	2	2.2	0	4
P60983	Glia maturation factor beta GMFB - [GMFB_HUMAN]	9.2			1	159.85	25.35	142	16.7025	5.2876	3	3	5	1.03057	0.74757	0.905209	0.841027	1.21885	0.0434361	-0.41972	-0.143677	-0.249776	0.285524		5	5	5	5	5	19.4774	37.3756	5.30817	12.7567	9.89594	0	0	0	0	0	0	1	2	1	3	2	3	2.2	2	5
P46782	40S ribosomal protein S5 RPS5 - [RS5_HUMAN]	9.2			1	337.23	26.47	204	22.8621	9.71533	4	4	9	1.26694	0.801359	1.17513	0.766724	1.28255	0.341344	-0.31948	0.232818	-0.383221	0.359017		7	7	7	7	7	90.7101	29.6092	7.84221	44.9963	46.6001	0	0	0	0	0	0	2	0	1	3	1	1	1.2	2	5
P36776	Lon protease homolog, mitochondrial LONP1 - [LONM_HUMAN]	9.2			1	170.29	2.09	959	106.422	6.39209	2	2	7	0.824474	0.801981	0.840382	0.587919	1.08034	-0.278453	-0.31836	-0.250883	-0.76631	0.111489		5	5	5	5	5	21.6863	23.2414	7.69661	16.9012	12.0991	0	0	0	1	0	1	1	2	2	3	2	2	2.2	1	5
O60506	Heterogeneous nuclear ribonucleoprotein Q SYNCRIP - [HNRPQ_HUMAN]	9.2			1	195.737	8.83	623	69.5596	8.5874	2	5	7	1.34343	1.1273	1.24285	0.512002	1.34639	0.425926	0.172869	0.313648	-0.965779	0.4291		5	5	5	5	5	12.5731	15.9603	6.47597	0.779605	37.1738	1	0	0	1	-1	1	1	2	2	3	3	1	2.2	1	5
P51659	Peroxisomal multifunctional enzyme type 2 HSD17B4 - [DHB4_HUMAN]	9.2			1	200.423	3.26	736	79.6363	8.83643	2	2	6	0.942047	0.972683	0.745831	0.489098	1.17632	-0.0861298	-0.0399587	-0.42308	-1.0318	0.234281		4	4	4	4	4	23.5245	40.303	16.4559	111.609	44.7679	0	0	0	2	0	2	1	2	1	2	0	1	1.2	1	5
Q09028	Histone-binding protein RBBP4 RBBP4 - [RBBP4_HUMAN]	9.2			1	328.853	4.94	425	47.6261	4.89404	1	2	10	1.28416	0.867858	1.08184	0.32148	1.52195	0.360823	-0.204469	0.113485	-1.6372	0.60592		8	8	8	8	8	21.923	27.6853	16.8532	75.9912	27.0477	0	0	0	4	-2	2	2	2	1	2	0	1	1.2	0	5
Q9UNZ2	NSFL1 cofactor p47 NSFL1C - [NSF1C_HUMAN]	9			1	54.21	3.24	370	40.5483	5.09717	1	1	1	0.180581	1.71718	0.840674	2.88092	0.103734	-2.46928	0.780044	-0.250381	1.52653	-3.26904		1	1	1	1	1						4	2	0	4	-4	6	0	0	0	0	0	0	0	0	2
P05164	Myeloperoxidase MPO - [PERM_HUMAN]	9			1	41.43	1.21	745	83.8148	8.96826	1	1	1	1.02261	8.62088	1.45164	2.85168	0.11701	0.0322527	3.10783	0.537686	1.51181	-3.0953		1	1	1	1	1						0	5	1	4	-4	6	0	0	0	0	0	0	0	0	2
Q9BX67	Junctional adhesion molecule C JAM3 - [JAM3_HUMAN]	9			1	29.84	2.58	310	34.9978	7.59131	1	1	1	1.366	0.897161	1.30425	2.45307	1.50192	0.449963	-0.156561	0.383217	1.29459	0.586807		1	1	1	1	1						1	0	1	3	-2	3	0	0	0	0	0	0	0	0	4
Q96C19	EF-hand domain-containing protein D2 EFHD2 - [EFHD2_HUMAN]	9			1	62.04	5	240	26.6805	5.19873	1	1	1	1.02244	0.942747	0.933212	2.21651	1.06981	0.0320154	-0.0850581	-0.0997231	1.14829	0.0973564		1	1	1	1	1						0	0	0	3	0	3	0	0	0	0	0	0	0	0	4
O60763	General vesicular transport factor p115 USO1 - [USO1_HUMAN]	9			1	42.6344	2.29	962	107.828	4.90674	1	2	2	0.448166	1.03362	0.790713	2.19266	0.427704	-1.1579	0.0477031	-0.338775	1.13268	-1.22532		1	1	1	1	1						2	0	0	3	-2	3	0	0	0	0	0	0	0	0	4
Q9BSL1	Ubiquitin-associated domain-containing protein 1 UBAC1 - [UBAC1_HUMAN]	9			1	52.64	4.94	405	45.31	4.91943	1	1	1	11.0507	1.75852	0.977486	2.06384	6.19881	3.46607	0.814363	-0.0328521	1.04533	2.63199		1	1	1	1	1						5	2	0	3	-5	5	0	0	0	0	0	0	0	0	5
P46108	Adapter molecule crk CRK - [CRK_HUMAN]	9			1	70.5	6.58	304	33.81	5.5542	2	2	2	0.573707	0.89588	0.939806	1.99207	0.631692	-0.801613	-0.158623	-0.0895649	0.994269	-0.662707		1	1	1	1	1						1	0	0	2	-1	2	0	0	0	0	0	0	0	1	4
O43920	NADH dehydrogenase [ubiquinone] iron-sulfur protein 5 NDUFS5 - [NDUS5_HUMAN]	9			1	49.58	11.32	106	12.5094	9.14404	1	1	1	0.299108	0.747466	0.788124	1.90203	0.39473	-1.74126	-0.41992	-0.343505	0.92754	-1.34106		1	1	1	1	1						4	0	0	2	-3	3	0	0	0	0	0	0	0	0	4
P46976	Glycogenin-1 GYG1 - [GLYG_HUMAN]	9			1	49.66	2.86	350	39.3586	5.52881	1	1	1	1.36524	1.16999	1.02485	1.81907	1.15104	0.449153	0.226492	0.035412	0.863197	0.202944		1	1	1	1	1						1	0	0	2	0	3	0	0	0	0	0	0	0	0	4
Q13586	Stromal interaction molecule 1 STIM1 - [STIM1_HUMAN]	9			1	29.71	2.34	685	77.3753	6.66846	1	1	1	0.868043	0.864043	1.34715	1.81497	0.990993	-0.204162	-0.210825	0.42991	0.859943	-0.0130537		1	1	1	1	1						0	0	1	2	0	3	0	0	0	0	0	0	0	0	4
P02511	Alpha-crystallin B chain CRYAB - [CRYAB_HUMAN]	9			1	34.2572	10.86	175	20.1464	7.32764	2	2	2	0.997544	1.25072	1.02963	1.80092	0.786748	-0.00354811	0.322762	0.0421247	0.848736	-0.346027		1	1	1	1	1						0	0	0	2	0	2	0	0	0	0	0	0	0	1	4
P61758	Prefoldin subunit 3 VBP1 - [PFD3_HUMAN]	9			1	76.97	6.6	197	22.6434	7.10791	1	1	1	0.264711	0.668417	1.2693	1.77782	0.390651	-1.91751	-0.581181	0.344037	0.830111	-1.35605		1	1	1	1	1						4	0	0	2	-3	3	0	0	0	0	0	0	0	0	4
P10768	S-formylglutathione hydrolase ESD - [ESTD_HUMAN]	9			1	70.23	15.6	282	31.4425	7.02002	2	2	2	1.1251	1.29325	1.3732	1.67771	0.858167	0.170052	0.371004	0.457546	0.746493	-0.220669		2	2	2	2	2	3.01878	31.2963	1.31169	21.2756	34.556	0	0	1	2	0	3	0	3	1	3	2	1	2	1	2
Q13449	Limbic system-associated membrane protein LSAMP - [LSAMP_HUMAN]	9			1	99.404	4.73	338	37.3702	6.97607	1	1	2	0.749191	1.01475	0.757657	1.67441	0.728277	-0.416594	0.0211298	-0.400383	0.743651	-0.457441		2	2	2	2	2	5.1932	94.3976	57.0445	20.3141	102.955	0	0	0	2	0	2	0	3	0	0	2	0	1	0	4
Q9BR76	Coronin-1B CORO1B - [COR1B_HUMAN]	9			1	34.89	4.7	489	54.2003	5.88428	1	2	2	14.2248	0.364541	0.681516	1.65621	38.4913	3.83033	-1.45585	-0.55318	0.727882	5.26646		1	1	1	1	1						5	3	0	2	-5	5	0	0	0	0	0	0	0	0	5
P05091	Aldehyde dehydrogenase, mitochondrial ALDH2 - [ALDH2_HUMAN]	9			3	312.829	10.25	517	56.3456	7.04932	4	5	13	0.497985	1.43459	0.950931	1.59563	0.31216	-1.00583	0.520639	-0.0725867	0.674128	-1.67964		10	10	10	10	10	48.4682	35.1203	21.2861	31.0611	64.9312	2	1	0	2	-4	1	2	1	1	2	1	0	1	2	2
O75937	DnaJ homolog subfamily C member 8 DNAJC8 - [DNJC8_HUMAN]	9			1	24.14	10.67	253	29.8234	9.05615	1	1	1	1.56922	1.62903	1.02056	1.50132	0.95021	0.650044	0.704009	0.0293563	0.586227	-0.0736822		1	1	1	1	1						2	2	0	2	0	6	0	0	0	0	0	0	0	0	2
Q9Y4E1	WASH complex subunit FAM21C FAM21C - [FA21C_HUMAN]	9			1	21.53	1.52	1318	144.581	4.79248	1	1	1	0.514322	0.512742	1.20305	1.4843	0.989465	-0.959256	-0.963694	0.266696	0.569779	-0.0152792		1	1	1	1	1						1	1	0	1	0	3	0	0	0	0	0	0	0	0	4
P36955	Pigment epithelium-derived factor SERPINF1 - [PEDF_HUMAN]	9	1		1	505.51	12.44	418	46.2833	6.37939	4	4	14	2.22423	1.58711	1.171	1.45775	1.38127	1.15331	0.666398	0.227736	0.543747	0.465991		12	12	12	12	12	29.9052	58.2615	36.2371	78.3569	0.531454	3	2	0	1	-1	5	3	1	0	1	0	3	1	2	3
Q13492	Phosphatidylinositol-binding clathrin assembly protein PICALM - [PICAL_HUMAN]	9			1	67.89	6.9	652	70.71	7.89893	2	2	4	1.16386	1.2279	0.614071	1.4103	0.934982	0.218922	0.296195	-0.703522	0.496001	-0.0969893		1	1	1	1	1						0	0	1	1	0	2	0	0	0	0	0	0	0	1	4
O60749	Sorting nexin-2 SNX2 - [SNX2_HUMAN]	9			2	84.6235	3.66	519	58.4347	5.12256	2	2	2	0.856847	0.943576	0.936377	1.36465	0.895758	-0.22289	-0.0837891	-0.0948388	0.448534	-0.158818		2	2	2	2	2	81.3206	31.0528	27.8895	5.98541	134.412	0	0	0	1	0	1	0	0	1	1	3	0	1	1	4
Q9Y4G6	Talin-2 TLN2 - [TLN2_HUMAN]	9			1	233.253	2.16	2542	271.443	5.56689	1	7	11	1.22259	0.939541	1.18151	1.32336	1.30815	0.289945	-0.0899722	0.240628	0.404202	0.387532		8	8	8	8	8	71.3936	33.5439	14.9704	56.6328	23.9137	0	0	0	1	-1	0	2	0	1	2	0	2	1	0	4
P18124	60S ribosomal protein L7 RPL7 - [RL7_HUMAN]	9			1	88.9551	5.65	248	29.2072	10.6528	1	2	6	3.07607	1.36522	1.00959	1.29843	2.28853	1.62109	0.449134	0.0137686	0.376766	1.19442		4	4	4	4	4	54.1236	10.425	12.7766	28.6597	79.917	5	1	0	0	-3	3	1	0	2	2	1	0	1	0	5
Q15067	Peroxisomal acyl-coenzyme A oxidase 1 ACOX1 - [ACOX1_HUMAN]	9			1	90.24	3.33	660	74.3762	8.1626	1	1	1	0.511236	0.305927	0.734805	1.29112	1.64842	-0.967939	-1.70874	-0.444567	0.368627	0.721085		1	1	1	1	1						1	4	0	0	-2	3	0	0	0	0	0	0	0	0	4
Q6UXH9	Inactive serine protease PAMR1 PAMR1 - [PAMR1_HUMAN]	9			1	31.9151	1.39	720	80.1464	7.45947	1	1	2	0.332255	2.77128	1.51834	1.27778	0.118265	-1.58964	1.47055	0.6025	0.353639	-3.07991		1	1	1	1	1						4	4	2	0	-4	6	0	0	0	0	0	0	0	0	2
Q9BYG4	Partitioning defective 6 homolog gamma PARD6G - [PAR6G_HUMAN]	9			1	25.87	2.66	376	40.8582	8.22119	1	1	1	1.84976	1.23711	0.863657	1.21024	1.47493	0.887338	0.306975	-0.21147	0.275297	0.560646		1	1	1	1	1						2	0	0	0	-1	1	0	0	0	0	0	0	0	0	3
Q13442	28 kDa heat- and acid-stable phosphoprotein PDAP1 - [HAP28_HUMAN]	9			1	86.0026	16.02	181	20.6176	8.86572	2	2	2	0.992218	0.894991	1.03695	1.07301	1.09359	-0.0112704	-0.160056	0.0523454	0.101663	0.129068		2	2	2	2	2	19.9152	10.4304	10.6161	9.49348	30.8206	0	0	0	0	0	0	0	2	2	2	3	1	2	1	4
P50995	Annexin A11 ANXA11 - [ANX11_HUMAN]	9			1	152.421	4.16	505	54.3551	7.6499	2	2	7	1.08914	0.90014	0.776344	1.02689	1.19354	0.123187	-0.151779	-0.365232	0.0382792	0.255249		4	4	4	4	4	4.33582	3.67101	7.71956	5.79292	7.47184	0	0	0	0	0	0	1	3	3	3	3	3	3	1	5
P46940	Ras GTPase-activating-like protein IQGAP1 IQGAP1 - [IQGA1_HUMAN]	9			1	288.561	5.67	1657	189.134	6.48096	5	5	6	0.412651	0.854755	0.999346	0.989896	0.738319	-1.27701	-0.226418	-0.000943602	-0.0146505	-0.437684		4	4	4	4	4	34.0955	72.5265	12.9245	31.9828	45.9027	2	0	0	0	0	2	1	1	0	2	1	1	1	2	2
P11177	Pyruvate dehydrogenase E1 component subunit beta, mitochondrial PDHB - [ODPB_HUMAN]	9			1	167.75	11.98	359	39.208	6.65381	3	3	4	0.988815	0.859545	0.927694	0.976124	1.01224	-0.016227	-0.218355	-0.10828	-0.0348637	0.0175502		4	4	4	4	4	17.0643	24.8502	4.65686	13.8839	30.2889	0	0	0	0	0	0	1	2	2	3	2	1	2	2	5
P27105	Erythrocyte band 7 integral membrane protein STOM - [STOM_HUMAN]	9		1	1	138.123	10.42	288	31.7107	7.88428	2	2	5	3.04985	3.05798	1.03338	0.940815	0.983805	1.60874	1.61258	0.0473763	-0.0880171	-0.023556		1	1	1	1	1						5	5	0	0	0	10	0	0	0	0	0	0	0	1	3
O43396	Thioredoxin-like protein 1 TXNL1 - [TXNL1_HUMAN]	9			1	142.632	18.34	289	32.2307	4.95752	3	3	4	0.971262	0.904641	0.943877	0.906146	1.06582	-0.0420681	-0.144582	-0.083329	-0.142185	0.0919636		4	4	4	4	4	25.0102	0.942018	3.92127	10.8475	34.5285	0	0	0	0	0	0	1	1	3	3	2	1	2	2	5
P84090	Enhancer of rudimentary homolog ERH - [ERH_HUMAN]	9			1	136.058	26.92	104	12.251	5.92236	2	2	3	0.55123	0.751955	0.95404	0.892969	0.723112	-0.859274	-0.411282	-0.0678777	-0.163318	-0.467708		2	2	2	2	2	62.5164	63.1042	17.068	74.7995	0.459108	1	0	0	0	0	1	0	0	0	2	0	3	1	1	4
O00217	NADH dehydrogenase [ubiquinone] iron-sulfur protein 8, mitochondrial NDUFS8 - [NDUS8_HUMAN]	9			1	47.1	4.29	210	23.6896	6.34131	1	1	1	0.481763	0.516382	0.949255	0.836491	0.920295	-1.0536	-0.953489	-0.0751329	-0.257578	-0.119832		1	1	1	1	1						2	1	0	0	0	3	0	0	0	0	0	0	0	0	4
O75369	Filamin-B FLNB - [FLNB_HUMAN]	9			1	168.246	3.07	2602	277.99	5.73193	4	6	8	1.01062	0.722874	1.33012	0.798976	1.37523	0.0152343	-0.468185	0.411553	-0.323776	0.459671		7	7	7	7	7	40.0323	42.5119	33.9891	101.303	22.7514	0	0	1	0	-1	0	2	1	1	1	0	2	1	2	5
P48506	Glutamate--cysteine ligase catalytic subunit GCLC - [GSH1_HUMAN]	9			1	35.4	2.51	637	72.7193	6.0874	1	1	1	2.8916	1.43191	1.71369	0.770594	1.99198	1.53187	0.517944	0.777105	-0.375958	0.994206		1	1	1	1	1						4	1	2	0	-2	5	0	0	0	0	0	0	0	0	5
O15523	ATP-dependent RNA helicase DDX3Y DDX3Y - [DDX3Y_HUMAN]	9			3	120.541	5.61	660	73.1081	7.54736	3	3	3	1.34338	1.09673	1.21088	0.747501	1.20827	0.425872	0.133209	0.276056	-0.419853	0.272946		3	3	3	3	3	53.173	24.0356	14.9806	37.8459	125.098	1	0	0	0	0	1	1	0	2	2	1	0	1	2	5
P53396	ATP-citrate synthase ACLY - [ACLY_HUMAN]	9			1	114.497	2.09	1101	120.762	7.32764	2	2	3	1.70539	1.10101	0.805546	0.682445	1.49189	0.770099	0.138831	-0.311962	-0.551215	0.577141		3	3	3	3	3	15.4856	28.607	5.05179	14.8379	19.101	2	0	0	0	-1	1	1	2	1	3	2	2	2	1	5
P40616	ADP-ribosylation factor-like protein 1 ARL1 - [ARL1_HUMAN]	9			1	41.6	7.73	181	20.4044	5.71924	1	1	1	0.127645	2.09261	1.61172	0.665553	0.0601701	-2.96979	1.0653	0.688604	-0.587375	-4.05481		1	1	1	1	1						4	3	2	1	-4	6	0	0	0	0	0	0	0	0	2
Q6NVY1	3-hydroxyisobutyryl-CoA hydrolase, mitochondrial HIBCH - [HIBCH_HUMAN]	9			1	37.06	1.81	386	43.4544	8.19189	1	1	1	0.924635	0.950881	0.737776	0.650194	0.959199	-0.113045	-0.0726635	-0.438746	-0.621059	-0.0600984		1	1	1	1	1						0	0	0	1	0	1	0	0	0	0	0	0	0	0	3
Q9BY32	Inosine triphosphate pyrophosphatase ITPA - [ITPA_HUMAN]	9			1	34.63	5.15	194	21.4319	5.65576	1	1	1	0.871334	1.16085	0.798719	0.639149	0.740409	-0.198702	0.215186	-0.324241	-0.645775	-0.433606		1	1	1	1	1						0	0	0	1	0	1	0	0	0	0	0	0	0	0	3
Q13510	Acid ceramidase ASAH1 - [ASAH1_HUMAN]	9			1	75.04	2.78	395	44.6308	7.62061	1	1	1	1.00013	1.25515	0.802739	0.598262	0.786008	0.000189241	0.327856	-0.316997	-0.741152	-0.347384		1	1	1	1	1						0	0	0	1	0	1	0	0	0	0	0	0	0	0	3
P16452	Erythrocyte membrane protein band 4.2 EPB42 - [EPB42_HUMAN]	9		1	1	227.63	2.75	691	76.9607	8.08936	1	1	15	2.722	2.84428	0.827066	0.573044	0.944016	1.44467	1.50806	-0.273926	-0.803281	-0.0831169		3	3	3	3	3	83.4411	30.6997	61.3033	19.1115	16.9977	4	4	0	1	0	9	1	0	1	0	2	2	1	0	3
P12956	X-ray repair cross-complementing protein 6 XRCC6 - [XRCC6_HUMAN]	9			1	285.523	7.06	609	69.7991	6.63916	5	5	9	0.260161	1.2826	0.895964	0.523032	0.17805	-1.94252	0.359069	-0.158488	-0.935029	-2.48964		8	8	5	8	8	642.447	11.7338	13.9285	44.8397	898.032	4	0	0	1	-4	1	2	0	2	2	1	0	1	2	2
Q9Y5S9	RNA-binding protein 8A RBM8A - [RBM8A_HUMAN]	9			1	412.719	26.44	174	19.8767	5.71924	3	3	8	1.11664	1.25521	0.888007	0.522882	1.34576	0.159167	0.327926	-0.171357	-0.935443	0.428425		6	6	6	6	6	74.2811	48.8858	15.9494	130.09	11.9285	0	0	0	1	-1	0	2	0	1	2	0	2	1	2	5
Q8TCN5	Zinc finger protein 507 ZNF507 - [ZN507_HUMAN]	9			1	32.89	1.15	953	105.7	5.71924	1	1	1	5.02146	0.781192	0.53264	0.172426	6.34069	2.32811	-0.35625	-0.908769	-2.53595	2.66464		1	1	1	1	1						5	0	1	4	-5	5	0	0	0	0	0	0	0	0	5
Q15459	Splicing factor 3A subunit 1 SF3A1 - [SF3A1_HUMAN]	9			1	44.7	1.89	793	88.8305	5.22412	1	1	1	1.56003	1.05505	1.22841	0.087404	1.45855	0.64157	0.0773138	0.296789	-3.51616	0.544539		1	1	1	1	1						2	0	0	4	-1	5	0	0	0	0	0	0	0	0	5
P02766	Transthyretin TTR - [TTHY_HUMAN]	8.8	1		1	1021.86	69.39	147	15.877	5.75732	8	8	23	0.974055	1.93821	1.29335	4.22553	0.495733	-0.0379251	0.954723	0.371111	2.07913	-1.01237		19	19	18	19	19	59.1217	17.1853	14.6107	52.7445	99.6875	0	2	0	5	-2	5	3	0	2	2	0	0	0.8	4	4
O95677	Eyes absent homolog 4 EYA4 - [EYA4_HUMAN]	8.8			1	118.92	1.72	639	69.4615	5.19873	1	1	6	0.520609	1.53334	0.464633	1.48358	0.334918	-0.941728	0.616677	-1.10584	0.569086	-1.57812		2	2	2	2	2	0.75991	0.507179	13.8955	3.52442	0.252723	1	2	2	1	-3	3	0	3	3	2	3	3	2.8	0	2
Q9H008	Phospholysine phosphohistidine inorganic pyrophosphate phosphatase LHPP - [LHPP_HUMAN]	8.8			1	112.549	7.78	270	29.1469	6.15088	1	1	2	1.06884	1.0145	1.18496	1.38558	1.03927	0.0960482	0.0207638	0.244837	0.470486	0.0555673		2	2	2	2	2	3.35483	56.0336	6.01213	5.40019	51.9755	0	0	0	1	0	1	0	3	0	3	3	0	1.8	0	4
O00299	Chloride intracellular channel protein 1 CLIC1 - [CLIC1_HUMAN]	8.8			1	231.297	32.37	241	26.9057	5.17334	5	5	10	0.445248	1.52497	0.992822	1.36815	0.324005	-1.16732	0.608779	-0.0103933	0.452229	-1.62591		10	10	10	10	10	123.576	58.263	20.4446	10.3671	101.55	2	2	0	1	-4	1	2	0	0	2	2	0	0.8	2	2
P06132	Uroporphyrinogen decarboxylase UROD - [DCUP_HUMAN]	8.8			1	263.557	5.99	367	40.7608	6.13818	1	1	3	0.869082	0.979159	1.10864	1.29824	0.793918	-0.202436	-0.0303842	0.148787	0.376554	-0.332939		3	3	3	3	3	36.611	26.659	3.65907	23.434	14.5841	0	0	0	0	0	0	1	1	1	3	2	2	1.8	0	4
P31949	Protein S100-A11 S100A11 - [S10AB_HUMAN]	8.8			1	790.859	49.52	105	11.7328	7.12256	5	5	31	0.557297	1.16537	0.691711	1.29105	0.555137	-0.843482	0.220793	-0.531758	0.368546	-0.849084		25	25	24	25	25	56.1781	29.7297	25.2734	40.9127	49.5886	1	0	0	0	-1	0	3	0	1	1	1	1	0.8	2	2
Q92896	Golgi apparatus protein 1 GLG1 - [GSLG1_HUMAN]	8.8			1	168.31	2.37	1179	134.464	6.90283	2	2	3	0.807224	0.677549	0.770675	1.25657	1.26415	-0.30896	-0.561603	-0.375805	0.329493	0.338169		3	3	3	2	3	70.3688	10.8471	36.0504	48.4214	56.4659	0	0	0	0	0	0	1	0	2	1	1	0	0.8	1	4
P27348	14-3-3 protein theta YWHAQ - [1433T_HUMAN]	8.8			1	1392.76	46.94	245	27.7468	4.77979	5	10	57	0.706902	1.01745	1.12191	1.20034	0.693107	-0.500418	0.0249558	0.165957	0.26344	-0.52885		38	36	37	37	36	39.0532	43.8127	29.8503	31.8596	58.3912	0	0	0	0	0	0	3	1	1	1	1	0	0.8	2	2
Q9UI30	tRNA methyltransferase 112 homolog TRMT112 - [TR112_HUMAN]	8.8			1	150.097	22.4	125	14.1903	5.26221	2	2	3	1.31884	0.947506	1.04798	0.999545	1.38231	0.399264	-0.0777932	0.0676079	-0.000656621	0.467083		3	3	3	3	3	6.86623	9.35693	16.5943	3.31077	1.00124	1	0	0	0	-1	0	1	3	3	2	3	3	2.8	1	5
P49773	Histidine triad nucleotide-binding protein 1 HINT1 - [HINT1_HUMAN]	8.8			1	176.456	35.71	126	13.7931	6.94678	3	3	8	0.523704	1.23011	0.705618	0.966975	0.418477	-0.933175	0.298789	-0.503041	-0.0484488	-1.25678		8	8	8	8	8	9.21791	7.22713	17.9549	8.51909	6.52457	1	0	0	0	-2	-1	2	3	3	2	3	3	2.8	2	2
P28070	Proteasome subunit beta type-4 PSMB4 - [PSB4_HUMAN]	8.8			1	284.256	22.35	264	29.1855	5.97314	4	4	7	0.882501	1.30892	1.10605	0.946354	0.768466	-0.180331	0.38838	0.145411	-0.0795487	-0.379946		6	6	6	6	6	34.6753	51.8805	23.1424	44.6313	92.6224	0	1	0	0	0	1	2	1	0	2	1	0	0.8	2	2
P55795	Heterogeneous nuclear ribonucleoprotein H2 HNRNPH2 - [HNRH2_HUMAN]	8.8			1	1010.69	29.84	449	49.2323	6.30322	5	9	53	1.20998	0.793064	0.959002	0.922492	1.30177	0.274988	-0.334492	-0.0603935	-0.116392	0.380477		15	15	15	15	15	25.4108	28.8372	25.1582	61.8028	29.7505	0	0	0	0	-1	-1	3	1	1	1	0	1	0.8	2	5
P61158	Actin-related protein 3 ACTR3 - [ARP3_HUMAN]	8.8			3	237.768	22.97	418	47.341	5.88428	5	5	9	1.16753	0.912462	1.03205	0.82721	1.33281	0.223455	-0.132163	0.0455079	-0.273675	0.414472		8	8	8	8	8	18.975	15.9136	9.12487	36.1342	38.7857	0	0	0	0	-1	-1	2	2	2	3	1	1	1.8	2	5
P14854	Cytochrome c oxidase subunit 6B1 COX6B1 - [CX6B1_HUMAN]	8.8			1	183.674	22.09	86	10.1857	7.04932	2	2	12	1.5203	0.864462	1.00941	0.822729	1.58266	0.604356	-0.210125	0.0135068	-0.28151	0.662352		6	6	6	6	6	16.0966	28.83	10.6125	17.088	16.2386	2	0	0	0	-2	0	2	2	1	2	2	2	1.8	1	5
P23229	Integrin alpha-6 ITGA6 - [ITA6_HUMAN]	8.8			1	348.904	2.65	1130	126.526	6.60986	2	2	9	0.549199	1.15384	0.619268	0.656986	0.473476	-0.864599	0.206438	-0.691364	-0.606065	-1.07864		7	7	7	7	7	23.3002	25.039	19.7964	48.896	5.31265	1	0	1	1	-2	1	2	2	1	2	1	3	1.8	1	2
O75915	PRA1 family protein 3 ARL6IP5 - [PRAF3_HUMAN]	8.8			1	114.214	13.83	188	21.6004	9.77393	2	2	3	1.08349	1.01844	0.842485	0.637746	1.12543	0.115692	0.0263605	-0.247278	-0.648946	0.17047		3	3	3	3	3	15.1744	5.99285	22.8769	43.7565	32.2332	0	0	0	1	0	1	1	2	3	2	1	1	1.8	1	5
O75223	Gamma-glutamylcyclotransferase GGCT - [GGCT_HUMAN]	8.8			1	141.415	5.32	188	20.9943	5.13525	1	1	4	0.893991	0.869237	0.570417	0.610057	1.01452	-0.161668	-0.202179	-0.809912	-0.712983	0.0207937		2	2	2	2	2	7.739	5.73655	8.88577	15.2697	1.99581	0	0	1	1	0	2	0	3	3	3	2	3	2.8	0	5
O00483	NADH dehydrogenase [ubiquinone] 1 alpha subcomplex subunit 4 NDUFA4 - [NDUA4_HUMAN]	8.8			1	95.7353	37.04	81	9.36391	9.37842	3	3	3	0.812089	0.713936	0.991477	0.593346	1.12204	-0.30029	-0.486133	-0.0123492	-0.753054	0.166126		2	2	2	2	2	19.1482	0.686323	10.8044	59.9701	18.4438	0	0	0	1	0	1	0	2	3	2	0	2	1.8	2	5
Q14240	Eukaryotic initiation factor 4A-II EIF4A2 - [IF4A2_HUMAN]	8.8			1	526.103	12.78	407	46.3728	5.47803	1	4	17	1.21777	0.776365	1.12371	0.590132	1.38425	0.284247	-0.365194	0.168264	-0.760891	0.469102		13	13	13	13	13	17.3269	9.88308	14.1996	36.5802	31.8698	0	0	0	1	-1	0	3	2	3	2	1	1	1.8	0	5
P61626	Lysozyme C LYZ - [LYSC_HUMAN]	8.8			1	85.1233	6.08	148	16.5263	9.15869	1	1	3	1.1536	4.56486	1.28673	0.457852	0.249282	0.20614	2.19057	0.363705	-1.12705	-2.00415		2	2	2	2	2	6.3149	4.01108	1.88925	11.9192	2.29945	0	5	0	2	-4	3	0	3	3	3	2	3	2.8	0	2
P01009	Alpha-1-antitrypsin SERPINA1 - [A1AT_HUMAN]	8.6	1		2	1712.67	33.01	418	46.707	5.59229	14	14	75	0.437548	1.87849	1.14406	4.48285	0.202172	-1.19249	0.909575	0.194163	2.16442	-2.30635		59	58	58	59	59	73.305	37.2906	24.2724	63.6048	118.065	2	2	0	5	-4	5	3	0	1	2	0	0	0.6	4	4
P09455	Retinol-binding protein 1 RBP1 - [RET1_HUMAN]	8.6	1		1	290.482	48.15	135	15.8399	5.10986	6	6	8	0.425439	1.69678	1.73133	0.749249	0.287188	-1.23298	0.762798	0.791877	-0.416484	-1.79993		6	6	5	6	6	375.177	39.3683	20.508	110.839	1338.15	2	2	2	0	-4	2	2	0	1	2	0	0	0.6	4	1
O94832	Unconventional myosin-Id MYO1D - [MYO1D_HUMAN]	8.6			1	74.1279	0.7	1006	116.129	9.39307	1	1	7	0.764953	2.25443	0.979156	3.90832	0.334705	-0.386557	1.17277	-0.0303895	1.96655	-1.57904		2	2	2	2	2	52.8151	20.3158	73.3355	80.9099	30.1442	0	3	0	5	-3	5	0	0	2	0	0	1	0.6	0	2
P57105	Synaptojanin-2-binding protein SYNJ2BP - [SYJ2B_HUMAN]	8.6			1	83.1835	9.66	145	15.9182	6.30322	1	1	2	0.670524	1.14539	0.7223	2.07401	0.577463	-0.576639	0.195844	-0.469329	1.05243	-0.7922		2	2	2	2	2	18.5255	47.9554	50.8938	337.108	70.9671	0	0	0	3	-1	2	0	2	1	0	0	0	0.6	0	4
P49711	Transcriptional repressor CTCF CTCF - [CTCF_HUMAN]	8.6			1	219.503	2.48	727	82.7324	6.96143	1	1	3	2.1982	1.23815	1.46933	1.4502	1.75129	1.13632	0.308188	0.555163	0.536257	0.808419		2	2	2	2	2	4.08407	40.7104	78.3583	1.50747	36.1849	3	0	1	1	-2	3	0	3	1	0	3	1	1.6	0	5
Q06323	Proteasome activator complex subunit 1 PSME1 - [PSME1_HUMAN]	8.6			1	139.597	10.84	249	28.705	6.02393	3	3	6	0.923052	1.38914	0.900839	1.21232	0.702343	-0.115517	0.47419	-0.150659	0.277766	-0.509752		5	5	5	5	5	40.3754	17.4161	6.60491	34.5611	28.0589	0	1	0	0	0	1	1	1	2	3	1	1	1.6	2	2
P20810	Calpastatin CAST - [ICAL_HUMAN]	8.6			1	377.006	6.92	708	76.5263	5.07178	4	4	8	0.609285	1.32737	0.787256	1.18235	0.520755	-0.714812	0.408571	-0.345095	0.241663	-0.941322		6	6	6	6	6	168.008	56.5556	11.1515	45.1696	385.296	1	1	0	0	-1	1	2	0	0	2	1	0	0.6	2	2
Q5SSJ5	Heterochromatin protein 1-binding protein 3 HP1BP3 - [HP1B3_HUMAN]	8.6			1	119.56	2.89	553	61.1693	9.67139	1	1	3	4.0122	1.09231	1.50397	1.12487	3.62327	2.0044	0.127384	0.588778	0.169762	1.85729		2	2	2	2	2	8.56921	11.1377	5.77972	13.6721	2.55023	5	0	2	0	-5	2	0	3	2	3	2	3	2.6	0	5
Q16658	Fascin FSCN1 - [FSCN1_HUMAN]	8.6			1	120.12	8.72	493	54.4961	7.23975	4	4	5	1.12462	0.926819	1.22987	1.08319	1.28644	0.169441	-0.10964	0.298512	0.115284	0.363387		5	5	5	5	5	10.7206	33.5652	44.8534	13.6747	18.2498	0	0	0	0	0	0	1	2	1	1	2	2	1.6	2	5
O43707	Alpha-actinin-4 ACTN4 - [ACTN4_HUMAN]	8.6			2	1640.57	43.14	911	104.788	5.43994	20	29	59	0.687017	1.1763	1.00587	1.05897	0.471226	-0.541582	0.234259	0.00844678	0.0826563	-1.08551		45	45	43	45	45	97.6726	71.7051	20.793	47.3521	199.143	0	0	0	0	-2	-2	3	0	0	2	1	0	0.6	4	2
Q9NY33	Dipeptidyl peptidase 3 DPP3 - [DPP3_HUMAN]	8.6			1	124.82	6.24	737	82.5378	5.09717	3	3	4	1.22145	0.97728	1.1098	1.0001	1.18211	0.288598	-0.0331557	0.150303	0.000150248	0.241361		3	3	3	3	3	6.2414	10.9855	38.1711	10.5646	87.5768	0	0	0	0	0	0	1	3	2	1	2	0	1.6	2	5
Q8NFI4	Putative protein FAM10A5 ST13P5 PE=5 SV=1 - [F10A5_HUMAN]	8.6			3	187.692	11.92	369	41.3513	5.04639	4	5	14	0.703906	1.1439	1.26634	0.976495	0.713822	-0.506545	0.193958	0.340664	-0.0343147	-0.486364		6	6	6	6	6	26.5992	52.3768	7.63037	13.1265	13.0064	0	0	0	0	0	0	2	1	0	3	2	2	1.6	2	2
P55060	Exportin-2 CSE1L - [XPO2_HUMAN]	8.6			1	658.552	3.6	971	110.346	5.77002	4	4	89	1.10728	0.787392	1.07546	0.816661	1.2035	0.147025	-0.344846	0.104958	-0.292191	0.267237		6	6	6	6	6	135.197	17.1004	27.7866	136.425	90.4933	0	0	0	0	0	0	2	0	2	1	0	0	0.6	2	5
Q13435	Splicing factor 3B subunit 2 SF3B2 - [SF3B2_HUMAN]	8.6			1	113.46	3.46	895	100.165	5.66846	3	3	4	0.802891	0.874458	0.983375	0.816626	1.06209	-0.316724	-0.193539	-0.0241867	-0.292253	0.0869002		3	3	3	3	3	25.9441	23.949	7.24319	98.4815	13.1552	0	0	0	0	0	0	1	1	2	3	0	2	1.6	2	5
P04439	HLA class I histocompatibility antigen, A-3 alpha chain HLA-A - [1A03_HUMAN]	8.6			17	133.722	10.68	365	40.8152	5.99854	2	3	6	1.38201	0.982176	1.36053	0.724003	1.38799	0.466771	-0.025946	0.444168	-0.465933	0.472999		4	4	4	4	4	29.96	5.35586	10.0989	42.8602	29.8756	1	0	1	0	-1	1	1	1	3	2	1	1	1.6	1	5
Q16762	Thiosulfate sulfurtransferase TST - [THTR_HUMAN]	8.6			1	124.92	18.86	297	33.4078	7.25439	3	3	4	0.999898	0.762825	0.96791	0.674788	0.877861	-0.000147626	-0.390575	-0.0470552	-0.567494	-0.187935		3	3	3	3	3	131.163	17.4036	2.64794	11.6206	25.7677	0	0	0	0	0	0	1	0	2	3	2	1	1.6	2	5
P38606	V-type proton ATPase catalytic subunit A ATP6V1A - [VATA_HUMAN]	8.6			1	166.63	7.13	617	68.2605	5.51611	3	3	5	1.41115	0.920002	0.897829	0.667321	1.55038	0.496874	-0.120292	-0.155487	-0.583548	0.632625		4	4	4	4	4	55.0491	19.5641	5.61552	4.43401	86.0552	1	0	0	1	-2	0	1	0	2	3	3	0	1.6	2	5
P38919	Eukaryotic initiation factor 4A-III EIF4A3 - [IF4A3_HUMAN]	8.6			1	105.521	10.46	411	46.8412	6.72705	3	4	4	1.24817	0.945798	1.01893	0.587516	1.30179	0.319813	-0.0803964	0.0270554	-0.767301	0.380492		3	3	3	2	3	28.6642	15.1204	18.3336	29.3674	13.1211	0	0	0	1	-1	0	1	1	2	2	1	2	1.6	2	5
P60842	Eukaryotic initiation factor 4A-I EIF4A1 - [IF4A1_HUMAN]	8.6			1	522.163	11.08	406	46.1246	5.47803	1	4	17	1.15621	0.775856	1.12954	0.564758	1.44354	0.209404	-0.366139	0.175734	-0.824295	0.529614		14	14	14	14	14	23.6226	11.0917	15.915	35.8201	25.9852	0	0	0	1	-1	0	3	2	2	2	1	1	1.6	0	5
Q9Y2W1	Thyroid hormone receptor-associated protein 3 THRAP3 - [TR150_HUMAN]	8.6			1	135.777	6.28	955	108.601	10.1548	5	5	6	1.20945	0.832888	1.08206	0.476259	1.5824	0.274355	-0.263805	0.113784	-1.07018	0.662118		5	5	5	5	5	26.44	17.3693	10.4616	29.3027	11.2653	0	0	0	2	-2	0	1	1	2	2	1	2	1.6	2	5
Q86V81	THO complex subunit 4 ALYREF - [THOC4_HUMAN]	8.6			1	94.1875	9.34	257	26.8716	11.1509	2	2	2	2.9239	0.835035	1.13526	0.162654	3.454	1.54789	-0.260092	0.183026	-2.62012	1.78827		2	2	2	2	2	128.779	41.0266	22.5498	718.154	240.32	4	0	0	4	-5	3	0	0	1	2	0	0	0.6	1	5
Q4VC31	Coiled-coil domain-containing protein 58 CCDC58 - [CCD58_HUMAN]	8.4			1	82.74	13.89	144	16.6095	7.81104	1	1	2	1.4049	1.64339	0.930036	1.48736	0.843274	0.490463	0.716673	-0.104642	0.572757	-0.245927		2	2	2	2	2	75.3325	3.87546	47.1824	1.18411	70.0277	1	2	0	1	0	4	0	0	3	1	3	0	1.4	0	2
P35611	Alpha-adducin ADD1 - [ADDA_HUMAN]	8.4			1	245.507	3.26	737	80.9047	5.8335	2	2	10	1.23334	1.26171	1.20405	1.25626	0.92949	0.30257	0.335376	0.267893	0.329137	-0.105488		7	7	7	7	7	12.0429	12.8327	7.24598	24.1965	6.19222	0	0	0	0	0	0	2	2	2	3	2	3	2.4	1	2
P40227	T-complex protein 1 subunit zeta CCT6A - [TCPZ_HUMAN]	8.4			2	161.987	15.07	531	57.9876	6.68311	5	5	7	1.20033	0.860053	0.789408	1.01117	1.18278	0.263433	-0.217502	-0.341156	0.0160198	0.242186		5	5	5	5	5	26.121	17.4494	26.5079	24.1673	41.4607	0	0	0	0	0	0	1	1	2	1	2	1	1.4	2	5
P17844	Probable ATP-dependent RNA helicase DDX5 DDX5 - [DDX5_HUMAN]	8.4			1	181.857	7	614	69.1047	8.92432	2	3	5	1.3731	0.870091	1.41495	0.756658	1.43689	0.457437	-0.200762	0.500751	-0.402287	0.522945		5	5	5	5	5	52.3289	16.6965	11.2691	16.8761	26.7646	1	0	1	0	-1	1	1	0	2	2	2	1	1.4	1	5
Q7Z406	Myosin-14 MYH14 - [MYH14_HUMAN]	8.4			1	449.073	6.02	1995	227.732	5.60498	4	9	17	0.961136	0.728609	1.06319	0.642907	1.46168	-0.057188	-0.456783	0.0884054	-0.637319	0.547627		11	11	11	11	11	30.2354	50.6387	55.0206	234.003	35.4683	0	0	0	1	-1	0	2	1	0	0	0	1	0.4	2	5
P34932	Heat shock 70 kDa protein 4 HSPA4 - [HSP74_HUMAN]	8.4			1	187.352	5.71	840	94.2712	5.18604	5	5	7	0.9905	0.790204	1.02561	0.517533	1.30161	-0.0137704	-0.339702	0.0364817	-0.950277	0.380297		5	5	5	5	5	39.7004	16.9997	18.5295	12.5927	50.3363	0	0	0	1	-1	0	1	1	2	2	2	0	1.4	2	5
Q9UHG3	Prenylcysteine oxidase 1 PCYOX1 - [PCYOX_HUMAN]	8.2			1	151.16	10.5	505	56.6037	6.17627	5	5	5	0.587658	1.11892	0.775731	1.43553	0.617453	-0.766952	0.162112	-0.366371	0.521588	-0.695599		5	5	5	5	5	654.16	26.465	13.5192	3.66414	5473.46	1	0	0	1	-1	1	1	0	1	2	3	0	1.2	2	2
P61457	Pterin-4-alpha-carbinolamine dehydratase PCBD1 - [PHS_HUMAN]	8.2			1	94.6403	38.46	104	11.992	6.80029	3	3	4	0.646551	0.982147	0.979817	1.32743	0.649368	-0.629163	-0.025989	-0.029416	0.408638	-0.622891		3	3	3	3	3	2.67143	63.3551	35.7426	15.6971	87.868	1	0	0	1	-1	1	1	3	0	1	2	0	1.2	2	2
Q8WVM8	Sec1 family domain-containing protein 1 SCFD1 - [SCFD1_HUMAN]	8.2			1	59.5233	3.74	642	72.3341	6.26514	2	2	3	0.695461	0.81403	0.991283	1.08808	0.842746	-0.523958	-0.296845	-0.0126311	0.121784	-0.24683		2	2	2	2	2	54.088	39.0284	2.57076	57.3539	13.0591	0	0	0	0	0	0	0	0	1	3	0	2	1.2	1	4
Q9H4B7	Tubulin beta-1 chain TUBB1 - [TBB1_HUMAN]	8.2			1	620.341	11.97	451	50.2946	5.17334	1	5	33	1.60024	0.650894	1.14807	1.01224	2.5507	0.678287	-0.619505	0.199206	0.0175575	1.35089		23	23	23	23	23	11.9694	13.8375	11.2022	8.00649	10.5804	2	1	0	0	-4	-1	3	2	2	2	3	2	2.2	0	5
P32969	60S ribosomal protein L9 RPL9 - [RL9_HUMAN]	8.2			1	195.313	9.9	192	21.8498	9.94971	2	2	12	1.48368	1.06854	1.13949	0.895347	1.36475	0.569175	0.0956438	0.18839	-0.15948	0.448638		9	9	9	9	9	39.1136	13.0708	25.4766	59.6232	21.1235	1	0	0	0	-1	0	2	1	2	1	0	2	1.2	1	5
P00505	Aspartate aminotransferase, mitochondrial GOT2 - [AATM_HUMAN]	8.2			1	363.182	18.14	430	47.4873	9.01221	5	5	10	0.951384	0.709802	0.907312	0.769436	1.49595	-0.0719002	-0.494512	-0.14033	-0.378128	0.581064		7	7	7	7	7	95.5021	18.4642	10.5066	38.069	30.2428	0	0	0	0	-1	-1	2	0	2	2	1	1	1.2	2	5
P62306	Small nuclear ribonucleoprotein F SNRPF - [RUXF_HUMAN]	8.2			1	2941.7	15.12	86	9.71878	4.66553	1	1	75	1.67418	0.815728	0.939761	0.759504	1.91118	0.743454	-0.293841	-0.0896338	-0.39687	0.934461		56	56	56	56	56	42.2865	17.1195	14.9511	117.736	31.1178	2	0	0	0	-2	0	3	1	2	2	0	1	1.2	0	5
P62888	60S ribosomal protein L30 RPL30 - [RL30_HUMAN]	8.2			1	146.103	37.39	115	12.7757	9.62744	5	5	6	1.96295	0.896183	1.06731	0.710725	2.03005	0.973023	-0.158135	0.0939859	-0.492637	1.02151		6	6	6	6	6	259.692	21.5721	21.16	14.233	272.166	2	0	0	0	-3	-1	2	0	2	2	2	0	1.2	2	5
O43390	Heterogeneous nuclear ribonucleoprotein R HNRNPR - [HNRPR_HUMAN]	8.2			1	189.751	9	633	70.8993	8.1333	2	5	6	1.34343	0.868837	1.2036	0.512002	1.63093	0.425926	-0.202842	0.267353	-0.965779	0.705692		5	5	5	5	5	14.7474	20.4979	4.76025	0.779605	41.3407	1	0	0	1	-2	0	1	2	2	3	3	1	2.2	1	5
P13073	Cytochrome c oxidase subunit 4 isoform 1, mitochondrial COX4I1 - [COX41_HUMAN]	8.2			1	73.9479	15.38	169	19.564	9.51025	2	3	4	1.204	0.756374	0.886905	0.445196	1.67416	0.267836	-0.402829	-0.173148	-1.16749	0.74344		3	3	3	3	3	22.0351	9.5266	13.126	16.2723	12.3157	0	0	0	2	-2	0	1	2	3	2	2	2	2.2	1	5
Q99615	DnaJ homolog subfamily C member 7 DNAJC7 - [DNJC7_HUMAN]	8			1	57.96	5.06	494	56.4047	6.96143	1	1	1	1.44559	0.696302	0.883405	2.84691	2.04791	0.531657	-0.522216	-0.178853	1.5094	1.03416		1	1	1	1	1						1	0	0	4	-3	2	0	0	0	0	0	0	0	0	4
O95208	Epsin-2 EPN2 - [EPN2_HUMAN]	8			1	70.2571	1.25	641	68.4393	7.51807	1	1	2	1.05531	0.652329	1.27111	2.23246	1.5958	0.077668	-0.616329	0.346089	1.15863	0.67428		1	1	1	1	1						0	1	0	3	-2	2	0	0	0	0	0	0	0	0	4
Q9Y3B8	Oligoribonuclease, mitochondrial REXO2 - [ORN_HUMAN]	8			1	26.19	6.75	237	26.8156	6.87354	1	1	1	7.00515	0.616319	1.24445	2.10191	11.2118	2.80842	-0.698251	0.315503	1.0717	3.48695		1	1	1	1	1						5	1	0	3	-5	4	0	0	0	0	0	0	0	0	5
P14209	CD99 antigen CD99 - [CD99_HUMAN]	8			1	101.473	7.57	185	18.8363	4.75439	1	1	3	0.523755	1.98429	0.452328	2.04278	0.260368	-0.933037	0.988623	-1.14456	1.03054	-1.94138		2	2	2	2	2	37.1095	99.4099	49.3458	14.5348	49.6968	1	2	2	3	-4	4	0	1	0	1	2	1	1	0	2
P62829	60S ribosomal protein L23 RPL23 - [RL23_HUMAN]	8			1	42.95	7.14	140	14.8561	10.5063	1	1	1	1.20405	0.922339	0.865267	1.96455	1.28771	0.267897	-0.116631	-0.208783	0.974196	0.36481		1	1	1	1	1						0	0	0	2	0	2	0	0	0	0	0	0	0	0	4
Q15291	Retinoblastoma-binding protein 5 RBBP5 - [RBBP5_HUMAN]	8			1	49.99	3.72	538	59.1157	5.09717	1	1	1	0.862871	1.18275	0.734939	1.95576	0.719642	-0.212783	0.242147	-0.444303	0.967727	-0.474648		1	1	1	1	1						0	0	0	2	0	2	0	0	0	0	0	0	0	0	4
O14561	Acyl carrier protein, mitochondrial NDUFAB1 - [ACPM_HUMAN]	8			1	27.27	12.18	156	17.406	4.93213	1	1	1	14.1935	0.470517	0.805182	1.95206	29.7562	3.82716	-1.08768	-0.312614	0.964994	4.89512		1	1	1	1	1						5	2	0	2	-5	4	0	0	0	0	0	0	0	0	5
P51608	Methyl-CpG-binding protein 2 MECP2 - [MECP2_HUMAN]	8			1	31.28	1.44	486	52.4087	9.94971	1	1	1	0.615594	1.59842	2.03962	1.81222	0.3799	-0.699948	0.676644	1.0283	0.857758	-1.39631		1	1	1	1	1						1	2	3	2	-3	5	0	0	0	0	0	0	0	0	2
P31937	3-hydroxyisobutyrate dehydrogenase, mitochondrial HIBADH - [3HIDH_HUMAN]	8			1	76.69	4.17	336	35.3058	8.1333	1	1	2	0.8916	0.9607	0.913557	1.79592	0.915476	-0.165531	-0.0578422	-0.130433	0.844722	-0.127406		1	1	1	1	1						0	0	0	2	0	2	0	0	0	0	0	0	0	0	4
P62699	Protein yippee-like 5 YPEL5 - [YPEL5_HUMAN]	8			1	22.2	11.57	121	13.8328	7.31299	1	1	1	0.81984	0.593401	1.1353	1.76587	1.36284	-0.286585	-0.752922	0.183073	0.820381	0.446619		1	1	1	1	1						0	1	0	2	-1	2	0	0	0	0	0	0	0	0	4
O43175	D-3-phosphoglycerate dehydrogenase PHGDH - [SERA_HUMAN]	8			1	49.09	2.06	533	56.6144	6.7124	1	1	2	1.06662	1.24735	0.911049	1.73438	0.843501	0.0930455	0.318867	-0.134399	0.794422	-0.245538		1	1	1	1	1						0	0	0	2	0	2	0	0	0	0	0	0	0	0	4
Q9NUU7	ATP-dependent RNA helicase DDX19A DDX19A - [DD19A_HUMAN]	8			1	46.74	3.56	478	53.9408	6.58057	1	1	1	0.798925	0.920682	1.18962	1.70291	0.855974	-0.323869	-0.119225	0.250497	0.768006	-0.224361		1	1	1	1	1						0	0	0	2	0	2	0	0	0	0	0	0	0	0	4
O75351	Vacuolar protein sorting-associated protein 4B VPS4B - [VPS4B_HUMAN]	8			1	35.52	2.03	444	49.2715	7.2251	1	1	2	0.885076	0.700615	1.21082	1.6691	1.24614	-0.176127	-0.513306	0.275984	0.73907	0.317462		1	1	1	1	1						0	0	0	2	0	2	0	0	0	0	0	0	0	0	4
Q460N5	Poly [ADP-ribose] polymerase 14 PARP14 - [PAR14_HUMAN]	8			1	54.37	0.61	1801	202.672	7.18115	1	1	1	0.898158	1.49044	2.26399	1.61209	0.594434	-0.154958	0.575736	1.17886	0.688931	-0.750412		1	1	1	1	1						0	1	3	2	-1	5	0	0	0	0	0	0	0	0	2
Q04941	Proteolipid protein 2 PLP2 - [PLP2_HUMAN]	8			1	67.19	8.55	152	16.6797	7.23975	1	1	1	1.00332	0.886408	0.856815	1.59802	1.11653	0.00478172	-0.173957	-0.222944	0.676287	0.159021		1	1	1	1	1						0	0	0	2	0	2	0	0	0	0	0	0	0	0	4
P19971	Thymidine phosphorylase TYMP - [TYPH_HUMAN]	8			1	73.63	3.11	482	49.9242	5.52881	1	1	2	0.811808	0.89158	0.864496	1.5522	0.898168	-0.300789	-0.165564	-0.210069	0.634311	-0.154943		1	1	1	1	1						0	0	0	2	0	2	0	0	0	0	0	0	0	0	4
P49006	MARCKS-related protein MARCKSL1 - [MRP_HUMAN]	8			1	34.79	4.1	195	19.5172	4.66553	1	1	1	0.843449	0.941645	1.28308	1.54963	0.883561	-0.245626	-0.0867447	0.359606	0.63192	-0.178599		1	1	1	1	1						0	0	0	2	0	2	0	0	0	0	0	0	0	0	4
Q9H2D6	TRIO and F-actin-binding protein TRIOBP - [TARA_HUMAN]	8			1	123.162	0.72	2365	261.217	8.48486	1	1	3	0.872174	0.678195	1.08106	1.5235	1.26857	-0.197311	-0.560228	0.112448	0.607389	0.343199		1	1	1	1	1						0	0	0	2	0	2	0	0	0	0	0	0	0	0	4
O43813	LanC-like protein 1 LANCL1 - [LANC1_HUMAN]	8			1	36.55	3.01	399	45.2536	7.75244	1	1	1	1.28591	1.57736	1.56576	1.46649	0.804164	0.36279	0.65751	0.646866	0.552369	-0.314438		1	1	1	1	1						0	2	2	1	0	5	0	0	0	0	0	0	0	0	2
P30044	Peroxiredoxin-5, mitochondrial PRDX5 - [PRDX5_HUMAN]	8			1	111.21	16.36	214	22.0725	8.70459	3	3	5	0.886699	1.25629	0.928828	1.43553	0.696882	-0.173484	0.329164	-0.106517	0.521588	-0.521014		4	4	4	4	4	79.3136	38.3081	9.18932	38.7488	84.0049	0	0	0	1	0	1	1	0	1	3	1	0	1	2	2
Q9Y639	Neuroplastin NPTN - [NPTN_HUMAN]	8			1	63.51	2.51	398	44.3595	7.98682	1	1	1	0.526106	0.774599	0.925668	1.40594	0.669979	-0.926575	-0.368479	-0.111433	0.49154	-0.577812		1	1	1	1	1						1	0	0	1	0	2	0	0	0	0	0	0	0	0	4
Q9H9B4	Sideroflexin-1 SFXN1 - [SFXN1_HUMAN]	8			1	97.88	10.56	322	35.5963	9.0708	1	1	1	0.636331	0.668493	0.9454	1.37468	0.938968	-0.652152	-0.581017	-0.0810029	0.459092	-0.0908521		1	1	1	1	1						1	0	0	1	0	2	0	0	0	0	0	0	0	0	4
Q9Y241	HIG1 domain family member 1A, mitochondrial HIGD1A - [HIG1A_HUMAN]	8			1	39.72	19.35	93	10.1362	9.78857	1	1	1	1.10815	0.738115	0.427432	1.34128	1.48094	0.14815	-0.438082	-1.22623	0.423608	0.566515		1	1	1	1	1						0	0	2	1	-1	2	0	0	0	0	0	0	0	0	4
Q9BVC6	Transmembrane protein 109 TMEM109 - [TM109_HUMAN]	8			1	69.1594	8.64	243	26.1936	10.4771	2	2	2	0.760408	0.933823	0.98497	1.33272	0.803242	-0.395155	-0.0987794	-0.0218481	0.414377	-0.316093		1	1	1	1	1						0	0	0	1	0	1	0	0	0	0	0	0	0	1	4
Q9NR28	Diablo homolog, mitochondrial DIABLO - [DBLOH_HUMAN]	8			1	249.871	27.2	239	27.1137	5.89697	4	4	6	0.727494	1.1764	0.921395	1.313	0.77624	-0.458992	0.234379	-0.118108	0.392863	-0.365425		5	5	5	5	5	360.155	36.899	24.1873	16.9387	170.523	0	0	0	1	0	1	1	0	1	2	2	0	1	2	2
P36405	ADP-ribosylation factor-like protein 3 ARL3 - [ARL3_HUMAN]	8			1	37.05	4.4	182	20.4428	7.23975	1	1	1	0.596277	0.789864	1.4676	1.24958	0.744664	-0.745945	-0.340323	0.553458	0.321441	-0.425339		1	1	1	1	1						1	0	1	0	0	2	0	0	0	0	0	0	0	0	4
Q12874	Splicing factor 3A subunit 3 SF3A3 - [SF3A3_HUMAN]	8			1	243.433	5.99	501	58.8123	5.37646	2	2	6	0.902033	1.61037	1.14502	1.18612	0.926188	-0.148748	0.687392	0.195375	0.246253	-0.110622		3	3	3	3	3	42.7829	172.776	6.449	33.0521	57.6889	0	2	0	0	0	2	1	1	0	3	1	0	1	1	2
Q9Y2Q3	Glutathione S-transferase kappa 1 GSTK1 - [GSTK1_HUMAN]	8			1	29.22	3.54	226	25.4803	8.41162	1	1	1	0.422992	0.758216	0.56659	1.13157	0.550305	-1.2413	-0.39932	-0.819624	0.17833	-0.861695		1	1	1	1	1						2	0	1	0	-1	2	0	0	0	0	0	0	0	0	4
P62333	26S protease regulatory subunit 10B PSMC6 - [PRS10_HUMAN]	8			1	217.029	13.62	389	44.1451	7.48877	3	3	5	1.35447	0.831183	1.1575	1.11165	1.42844	0.43773	-0.266761	0.21101	0.152699	0.514445		4	4	4	4	4	50.3702	26.8292	26.5131	40.3299	19.4329	1	0	0	0	-1	0	1	0	1	1	1	2	1	2	5
P51570	Galactokinase GALK1 - [GALK1_HUMAN]	8			1	123.085	2.81	392	42.2456	6.45557	1	1	3	0.969206	0.879809	0.844937	1.10896	1.08666	-0.0451252	-0.184738	-0.243084	0.149202	0.119895		2	2	2	2	2	25.5629	16.6518	1.68009	30.486	8.6374	0	0	0	0	0	0	0	1	2	3	1	3	2	0	4
Q9NYL9	Tropomodulin-3 TMOD3 - [TMOD3_HUMAN]	8			1	100.47	5.4	352	39.5703	5.18604	1	1	1	0.992256	1.0082	0.707051	1.06518	0.970829	-0.011216	0.0117783	-0.500114	0.0910976	-0.0427115		1	1	1	1	1						0	0	0	0	0	0	0	0	0	0	0	0	0	0	3
Q05048	Cleavage stimulation factor subunit 1 CSTF1 - [CSTF1_HUMAN]	8			1	44.93	2.09	431	48.3267	6.58057	1	1	1	1.18392	1.09077	1.01304	1.00217	1.07066	0.243567	0.125343	0.0186935	0.00312101	0.0985068		1	1	1	1	1						0	0	0	0	0	0	0	0	0	0	0	0	0	0	3
P36957	Dihydrolipoyllysine-residue succinyltransferase component of 2-oxoglutarate dehydrogenase complex, mitochondrial DLST - [ODO2_HUMAN]	8			1	37.1011	5.08	453	48.7245	8.95361	3	3	3	1.09498	0.764404	1.06656	0.998243	1.41302	0.13091	-0.387593	0.0929716	-0.00253636	0.498786		3	3	3	3	3	31.4515	19.4902	0.612254	45.5904	2.89496	0	0	0	0	-1	-1	1	1	2	3	1	3	2	2	5
Q8WUM4	Programmed cell death 6-interacting protein PDCD6IP - [PDC6I_HUMAN]	8			1	252.997	1.5	868	95.9631	6.52197	1	1	5	1.03797	0.870554	0.853302	0.988696	1.24343	0.0537695	-0.199995	-0.228872	-0.0164006	0.314328		3	3	3	3	3	1.03925	0.379471	1.08667	0.113127	1.36527	0	0	0	0	0	0	1	3	3	3	3	3	3	0	5
P62701	40S ribosomal protein S4, X isoform RPS4X - [RS4X_HUMAN]	8			2	191.687	6.08	263	29.5791	10.1548	2	2	10	1.37089	0.660543	1.27966	0.882048	2.06394	0.455115	-0.598276	0.355761	-0.181072	1.0454		8	8	8	8	8	18.0874	5.10258	4.39731	55.0802	20.6302	1	1	0	0	-3	-1	2	2	3	3	0	2	2	1	5
P39023	60S ribosomal protein L3 RPL3 - [RL3_HUMAN]	8			2	42.6718	3.47	403	46.0798	10.1841	2	2	2	2.69706	1.37432	1.2756	0.879893	1.93583	1.43139	0.458717	0.351172	-0.1846	0.952953		1	1	1	1	1						4	1	0	0	-2	3	0	0	0	0	0	0	0	1	5
O60610	Protein diaphanous homolog 1 DIAPH1 - [DIAP1_HUMAN]	8			1	54.6514	1.26	1272	141.258	5.41455	1	2	2	1.26738	1.26772	0.975372	0.865796	0.986163	0.341853	0.342238	-0.035975	-0.207901	-0.0201023		1	1	1	1	1						0	0	0	0	0	0	0	0	0	0	0	0	0	0	3
O95479	GDH/6PGL endoplasmic bifunctional protein H6PD - [G6PE_HUMAN]	8			1	36.19	1.01	791	88.8364	7.29834	1	1	3	0.913458	0.718934	0.81197	0.86465	1.29247	-0.130589	-0.47607	-0.300501	-0.209812	0.370133		3	3	3	3	3	1.10496	5.61846	6.79905	6.21751	2.99857	0	0	0	0	0	0	1	3	3	3	3	3	3	0	5
P61254	60S ribosomal protein L26 RPL26 - [RL26_HUMAN]	8			2	42.35	7.59	145	17.2475	10.5503	1	1	2	6.7704	0.560345	0.853936	0.853966	11.9185	2.75924	-0.835612	-0.2278	-0.227749	3.57514		2	2	2	2	2	7.51728	7.31503	3.38278	2.90682	0.201422	5	1	0	0	-5	1	0	3	3	3	3	3	3	0	5
O43765	Small glutamine-rich tetratricopeptide repeat-containing protein alpha SGTA - [SGTA_HUMAN]	8			1	313.236	7.99	313	34.0417	4.86865	2	2	9	1.35855	0.998052	1.15777	0.791945	1.38231	0.442066	-0.00281305	0.211352	-0.336527	0.467083		5	5	5	5	5	19.2044	9.95944	24.865	30.3528	13.4644	1	0	0	0	-1	0	1	2	3	2	1	2	2	1	5
P20618	Proteasome subunit beta type-1 PSMB1 - [PSB1_HUMAN]	8			1	52.84	4.15	241	26.4724	8.1333	1	1	1	1.21909	1.0903	1.04549	0.753869	1.10294	0.2858	0.124728	0.0641813	-0.407614	0.141355		1	1	1	1	1						0	0	0	0	0	0	0	0	0	0	0	0	0	0	3
P16144	Integrin beta-4 ITGB4 - [ITB4_HUMAN]	8			1	70.79	0.71	1822	202.039	6.0874	1	1	1	0.621334	0.663058	0.463643	0.732727	0.924354	-0.686559	-0.592794	-1.10892	-0.448651	-0.113483		1	1	1	1	1						1	1	2	0	0	4	0	0	0	0	0	0	0	0	5
P28074	Proteasome subunit beta type-5 PSMB5 - [PSB5_HUMAN]	8			1	72.51	6.08	263	28.4622	6.91748	1	1	1	1.99801	1.22511	0.817832	0.729675	1.60875	0.998567	0.292906	-0.290124	-0.454675	0.685943		1	1	1	1	1						2	0	0	0	-2	0	0	0	0	0	0	0	0	0	3
Q9H269	Vacuolar protein sorting-associated protein 16 homolog VPS16 - [VPS16_HUMAN]	8			1	136.117	1.07	839	94.6336	6.771	1	1	4	0.854657	0.82772	0.931218	0.645725	1.1899	-0.226583	-0.272785	-0.102809	-0.631008	0.250839		3	3	3	3	3	23.2027	23.3658	1.57236	36.6171	22.4997	0	0	0	1	0	1	1	2	2	3	1	2	2	0	5
P49588	Alanine--tRNA ligase, cytoplasmic AARS - [SYAC_HUMAN]	8			1	208.137	3.51	968	106.743	5.52881	2	3	5	1.207	0.725116	1.15871	0.600746	1.64196	0.271423	-0.463717	0.212515	-0.735173	0.715423		3	3	3	3	3	1.61917	2.29905	0.765935	1.36884	0.679692	0	0	0	1	-2	-1	1	3	3	3	3	3	3	1	5
Q9NZM1	Myoferlin MYOF - [MYOF_HUMAN]	8			1	247.471	3.44	2061	234.561	6.17627	5	5	8	1.06991	0.869465	1.11907	0.589559	1.45532	0.0974916	-0.2018	0.162298	-0.762292	0.541333		5	5	5	5	5	43.6925	77.6605	4.05477	125.309	34.9493	0	0	0	1	-1	0	1	1	0	3	0	1	1	2	5
P16422	Epithelial cell adhesion molecule EPCAM - [EPCAM_HUMAN]	8			1	42.84	5.1	314	34.9097	7.45947	1	1	3	0.598479	0.559918	0.679783	0.555333	1.05436	-0.740629	-0.836712	-0.556854	-0.848576	0.076366		2	2	2	2	2	40.2411	11.5877	13.9284	144.358	53.6439	1	1	0	1	0	3	0	1	2	2	0	0	1	0	5
P09758	Tumor-associated calcium signal transducer 2 TACSTD2 - [TACD2_HUMAN]	8			1	159.36	4.95	323	35.6866	8.86572	1	1	2	0.67528	0.503019	0.748476	0.46665	1.32423	-0.566442	-0.991316	-0.417972	-1.09959	0.405157		2	2	2	2	2	6.38869	19.9098	49.4789	12.5937	13.3939	0	1	0	2	-1	2	0	3	2	1	2	2	2	0	5
O00584	Ribonuclease T2 RNASET2 - [RNT2_HUMAN]	8			1	33.96	5.47	256	29.4618	7.07861	1	1	1	0.812336	0.786644	0.53614	0.334533	1.01864	-0.299851	-0.346217	-0.899319	-1.57978	0.0266489		1	1	1	1	1						0	0	1	3	0	4	0	0	0	0	0	0	0	0	5
Q53S33	BolA-like protein 3 BOLA3 - [BOLA3_HUMAN]	8			1	27.56	12.15	107	12.1064	9.64209	1	1	1	0.997139	0.756784	0.571785	0.325924	1.29972	-0.00413333	-0.402047	-0.806455	-1.61739	0.378197		1	1	1	1	1						0	0	1	4	-1	4	0	0	0	0	0	0	0	0	5
Q8N163	DBIRD complex subunit KIAA1967 KIAA1967 - [K1967_HUMAN]	8			1	105.767	1.08	923	102.838	5.22412	1	1	4	1.06162	0.631926	1.48221	0.294334	1.65718	0.0862732	-0.662172	0.567754	-1.76448	0.728728		1	1	1	1	1						0	1	1	4	-2	4	0	0	0	0	0	0	0	0	5
Q96CS3	FAS-associated factor 2 FAF2 - [FAF2_HUMAN]	8			1	70.38	4.04	445	52.5905	5.61768	1	1	1	0.862238	0.613787	1.17535	0.279428	1.38571	-0.213841	-0.704189	0.233095	-1.83945	0.47063		1	1	1	1	1						0	1	0	4	-1	4	0	0	0	0	0	0	0	0	5
Q06210	Glutamine--fructose-6-phosphate aminotransferase [isomerizing] 1 GFPT1 - [GFPT1_HUMAN]	8			1	98.57	2.29	699	78.7563	7.10791	1	1	1	1.53619	0.838037	1.16557	0.276408	1.80819	0.619353	-0.254913	0.221037	-1.85513	0.854549		1	1	1	1	1						2	0	0	4	-2	4	0	0	0	0	0	0	0	0	5
Q9P258	Protein RCC2 RCC2 - [RCC2_HUMAN]	8			1	61.1	1.72	522	56.0492	8.77783	1	1	1	1.06167	0.804529	1.38061	0.258359	1.30171	0.0863354	-0.313784	0.465301	-1.95255	0.380403		1	1	1	1	1						0	0	1	4	-1	4	0	0	0	0	0	0	0	0	5
P34897	Serine hydroxymethyltransferase, mitochondrial SHMT2 - [GLYM_HUMAN]	8			1	51.5	2.18	504	55.9577	8.52881	1	1	1	2.05789	0.864529	0.984928	0.255281	2.34805	1.04117	-0.210013	-0.0219104	-1.96984	1.23147		1	1	1	1	1						3	0	0	4	-3	4	0	0	0	0	0	0	0	0	5
Q8NBX0	Saccharopine dehydrogenase-like oxidoreductase SCCPDH - [SCPDL_HUMAN]	8			1	39.53	1.63	429	47.1215	9.14404	1	1	1	1.80924	1.08096	0.897743	0.20035	1.65102	0.855386	0.112312	-0.155626	-2.31941	0.723357		1	1	1	1	1						2	0	0	4	-2	4	0	0	0	0	0	0	0	0	5
Q8N1F7	Nuclear pore complex protein Nup93 NUP93 - [NUP93_HUMAN]	8			1	228.874	5.25	819	93.4296	5.71924	2	2	6	1.01553	0.570321	1.03959	0.15632	1.75646	0.0222314	-0.810153	0.0560123	-2.67742	0.812667		1	1	1	1	1						0	1	0	4	-2	3	0	0	0	0	0	0	0	1	5
P02647	Apolipoprotein A-I APOA1 - [APOA1_HUMAN]	7.8	1		1	1130.82	46.44	267	30.7589	5.75732	15	16	57	0.348809	2.12512	1.16909	3.26491	0.150458	-1.51949	1.08755	0.22539	1.70704	-2.73257		51	51	47	51	51	69.5557	31.9578	19.5529	35.2831	68.3625	3	3	0	5	-4	7	3	0	1	2	1	0	0.8	4	2
P01859	Ig gamma-2 chain C region IGHG2 - [IGHG2_HUMAN]	7.8	1		1	976.25	31.6	326	35.8778	7.59131	5	10	77	1.19458	1.61998	0.776675	2.72006	0.729088	0.2565	0.695973	-0.364618	1.44364	-0.455835		29	28	29	29	28	74.5683	45.1338	25.7447	86.9314	19.5225	0	2	0	4	0	6	3	0	1	1	0	2	0.8	2	4
P00441	Superoxide dismutase [Cu-Zn] SOD1 - [SODC_HUMAN]	7.8			1	84.81	14.29	154	15.9259	6.12549	3	3	4	0.493554	1.63529	1.09525	1.49226	0.297718	-1.01872	0.709546	0.131263	0.577502	-1.74798		4	4	4	4	4	102.313	17.3093	33.2862	36.2491	145.895	2	2	0	1	-4	1	1	0	2	1	1	0	0.8	2	2
P60033	CD81 antigen CD81 - [CD81_HUMAN]	7.8			1	66.23	8.47	236	25.7921	5.2876	1	1	3	0.742561	0.737588	0.75448	1.36321	0.993078	-0.429418	-0.439114	-0.406445	0.447013	-0.0100209		2	2	2	2	2	376.988	168.425	30.2937	7.67509	52.1298	0	0	0	1	0	1	0	0	0	1	3	0	0.8	0	4
P50402	Emerin EMD - [EMD_HUMAN]	7.8			1	523.97	12.6	254	28.9759	5.50342	2	2	9	1.46606	0.834628	0.810073	1.33909	1.7327	0.551944	-0.260795	-0.303877	0.421252	0.793022		5	5	5	5	5	12.6574	12.4699	16.8473	10.0597	25.426	1	0	0	1	-2	0	1	2	2	2	2	1	1.8	1	5
P31947	14-3-3 protein sigma SFN - [1433S_HUMAN]	7.8			1	911.805	25.81	248	27.7567	4.7417	2	7	45	0.683931	1.02969	0.98692	1.20937	0.662396	-0.548077	0.0422106	-0.018995	0.274253	-0.594235		26	25	25	25	25	18.1383	17.0354	19.8982	36.9062	11.2752	0	0	0	0	-1	-1	3	2	2	2	1	2	1.8	1	2
P60953	Cell division control protein 42 homolog CDC42 - [CDC42_HUMAN]	7.8			1	215.976	16.75	191	21.245	6.55127	4	4	8	0.389013	0.981196	0.620703	1.19959	0.311182	-1.36211	-0.027387	-0.688024	0.26254	-1.68417		8	8	8	8	8	105.492	45.7169	43.9135	19.8084	73.1746	3	0	1	0	-4	0	2	0	1	1	2	0	0.8	2	2
P62491	Ras-related protein Rab-11A RAB11A - [RB11A_HUMAN]	7.8			1	659.328	48.15	216	24.3784	6.56592	1	10	32	1.27611	0.92083	1.1152	1.13	1.42824	0.351748	-0.118993	0.157304	0.176324	0.514234		28	28	28	28	28	25.0326	10.0024	7.50816	17.4594	25.3239	0	0	0	0	-1	-1	3	1	2	3	2	1	1.8	0	5
Q15907	Ras-related protein Rab-11B RAB11B - [RB11B_HUMAN]	7.8			1	649.262	47.71	218	24.4735	5.93506	1	10	32	1.27611	0.92083	1.1152	1.13	1.42824	0.351748	-0.118993	0.157304	0.176324	0.514234		28	28	28	28	28	25.0326	10.0024	7.50816	17.4594	25.3239	0	0	0	0	-1	-1	3	1	2	3	2	1	1.8	0	5
O75489	NADH dehydrogenase [ubiquinone] iron-sulfur protein 3, mitochondrial NDUFS3 - [NDUS3_HUMAN]	7.8			1	185.91	10.61	264	30.2227	7.50342	2	2	4	1.03511	0.895527	1.0446	1.02757	1.14017	0.0497796	-0.159192	0.0629545	0.0392423	0.189254		4	4	4	4	4	32.8035	19.1561	2.61976	28.1552	11.1343	0	0	0	0	0	0	1	1	2	3	1	2	1.8	1	5
Q14011	Cold-inducible RNA-binding protein CIRBP - [CIRBP_HUMAN]	7.8			1	278.637	23.84	172	18.6367	9.51025	3	3	11	1.0508	0.811439	0.702471	0.99621	1.36796	0.0714873	-0.301445	-0.509488	-0.0054775	0.452022		7	7	7	6	7	82.8661	102.216	20.6669	62.5748	10.1802	0	0	0	0	-1	-1	2	0	0	2	0	2	0.8	2	5
Q13148	TAR DNA-binding protein 43 TARDBP - [TADBP_HUMAN]	7.8			1	65.22	11.59	414	44.7113	6.18896	2	2	2	1.58984	0.979381	1.59562	0.961193	1.60128	0.668881	-0.0300572	0.674114	-0.057102	0.679221		2	2	2	2	2	16.4079	59.4747	43.0686	64.0211	40.2328	2	0	2	0	-2	2	0	2	0	1	0	1	0.8	1	5
P04179	Superoxide dismutase [Mn], mitochondrial SOD2 - [SODM_HUMAN]	7.8			1	153.571	15.77	222	24.7066	8.25049	3	3	6	0.601471	1.3836	0.928708	0.884196	0.40924	-0.733432	0.468426	-0.106704	-0.177562	-1.28898		5	5	5	5	5	31.5201	0.956227	19.6982	35.2215	24.7708	1	1	0	0	-2	0	1	1	3	2	1	2	1.8	2	2
O14602	Eukaryotic translation initiation factor 1A, Y-chromosomal EIF1AY - [IF1AY_HUMAN]	7.8			2	45.0433	11.81	144	16.4323	5.23682	2	2	3	1.21816	0.997021	1.21437	0.842132	1.27978	0.284708	-0.0043043	0.280214	-0.247881	0.355897		3	3	3	3	3	28.735	8.91737	2.75831	79.3317	19.4475	0	0	0	0	0	0	1	1	3	3	0	2	1.8	1	5
P61106	Ras-related protein Rab-14 RAB14 - [RAB14_HUMAN]	7.8			13	255.155	26.51	215	23.8819	6.21436	4	5	11	0.617164	0.844844	0.806575	0.779108	0.803194	-0.696275	-0.243242	-0.310119	-0.360104	-0.316179		4	4	4	4	4	69.5788	29.83	37.4557	42.282	26.9117	1	0	0	0	0	1	1	0	1	1	1	1	0.8	2	2
P13693	Translationally-controlled tumor protein TPT1 - [TCTP_HUMAN]	7.8			1	198.326	15.7	172	19.5826	4.93213	2	2	5	1.30745	0.815368	0.995537	0.743727	1.43848	0.386755	-0.294477	-0.00645252	-0.427155	0.524547		5	5	5	5	5	24.4849	19.9876	17.5746	14.2068	39.6425	1	0	0	0	-1	0	1	2	2	2	2	1	1.8	1	5
P26440	Isovaleryl-CoA dehydrogenase, mitochondrial IVD - [IVD_HUMAN]	7.8			1	120.536	2.36	423	46.2896	8.19189	1	1	7	0.996097	0.700172	1.08626	0.642435	1.38615	-0.00564159	-0.514218	0.119367	-0.638377	0.471084		4	4	4	4	4	9.91243	5.31622	3.8852	14.4264	1.82684	0	0	0	1	-1	0	1	3	3	3	2	3	2.8	0	5
P54886	Delta-1-pyrroline-5-carboxylate synthase ALDH18A1 - [P5CS_HUMAN]	7.8			1	58.0736	1.01	795	87.2475	7.12256	1	1	3	0.905131	0.826747	1.06123	0.40804	1.07995	-0.143801	-0.274482	0.0857366	-1.29322	0.110964		2	2	2	2	2	42.1194	31.6484	2.37666	46.6866	9.5373	0	0	0	2	0	2	0	1	1	3	1	3	1.8	0	5
Q96AY3	Peptidyl-prolyl cis-trans isomerase FKBP10 FKBP10 - [FKB10_HUMAN]	7.6			2	82.6924	4.81	582	64.2042	5.61768	3	3	3	0.325026	1.22117	1.60199	1.27102	0.262546	-1.62137	0.288265	0.679869	0.345987	-1.92936		2	2	1	2	2	770.633	43.0203		18.1938	1946.16	4	0	2	0	-4	2	0	0	1	0	2	0	0.6	2	2
P30050	60S ribosomal protein L12 RPL12 - [RL12_HUMAN]	7.6			1	238.232	30.91	165	17.8075	9.42236	4	4	7	1.29634	0.863681	0.989335	1.1238	1.46182	0.374439	-0.21143	-0.0154691	0.168388	0.547765		7	7	7	7	7	54.7163	35.6253	22.267	64.7455	229.17	0	0	0	0	-1	-1	2	0	1	2	0	0	0.6	2	5
P68036	Ubiquitin-conjugating enzyme E2 L3 UBE2L3 - [UB2L3_HUMAN]	7.6			1	210.17	25.97	154	17.8502	8.51416	3	3	5	0.303408	1.36382	0.821535	1.04535	0.21945	-1.72067	0.447651	-0.283605	0.0639848	-2.18804		4	4	4	4	4	119.591	0.969776	50.9157	356.461	131.723	4	1	0	0	-4	1	1	0	3	0	0	0	0.6	2	2
P62241	40S ribosomal protein S8 RPS8 - [RS8_HUMAN]	7.6			1	90.5077	9.62	208	24.1902	10.3159	2	2	3	1.67628	0.735102	1.14535	0.950555	2.16606	0.745265	-0.443984	0.195793	-0.0731582	1.11507		3	3	3	3	3	16.5011	10.8254	0.55358	1.32508	5.60084	2	0	0	0	-3	-1	1	2	2	3	3	3	2.6	1	5
Q9UJZ1	Stomatin-like protein 2, mitochondrial STOML2 - [STML2_HUMAN]	7.6			1	329.698	11.8	356	38.5102	7.38623	4	4	9	1.02745	1.05566	0.921395	0.946212	0.751834	0.0390718	0.0781514	-0.118108	-0.0797653	-0.411513		9	9	9	9	9	84.1643	32.5412	29.2817	71.8642	38.2291	0	0	0	0	0	0	2	0	1	1	0	1	0.6	2	2
P48444	Coatomer subunit delta ARCN1 - [COPD_HUMAN]	7.6			1	300.15	9.98	511	57.1741	6.21436	5	5	11	0.681597	0.926666	0.941217	0.937322	0.596331	-0.55301	-0.109879	-0.0874001	-0.0933839	-0.745814		8	8	8	8	8	42.2627	35.0052	9.4647	26.2634	23.993	0	0	0	0	-1	-1	2	1	1	3	1	2	1.6	2	2
P17980	26S protease regulatory subunit 6A PSMC3 - [PRS6A_HUMAN]	7.6			1	146.86	15.95	439	49.1725	5.23682	4	4	4	1.14008	1.7058	1.06453	0.919544	0.609672	0.18913	0.770452	0.0902178	-0.12101	-0.713895		4	4	4	4	4	35.0428	51.7522	21.6539	65.5077	66.2357	0	2	0	0	-1	1	1	1	0	2	0	0	0.6	2	2
Q99733	Nucleosome assembly protein 1-like 4 NAP1L4 - [NP1L4_HUMAN]	7.6			1	206.869	7.47	375	42.7969	4.69092	1	2	4	1.0924	0.887944	1.17979	0.688129	1.12954	0.127503	-0.17146	0.238532	-0.53925	0.175732		4	4	4	4	4	8.72935	10.6679	13.3674	1.17608	2.23579	0	0	0	0	0	0	1	3	2	2	3	3	2.6	0	5
P15121	Aldose reductase AKR1B1 - [ALDR_HUMAN]	7.4			1	40.2167	5.7	316	35.8305	6.97607	1	2	3	0.334418	1.40903	0.837539	1.97746	0.287456	-1.58028	0.4947	-0.255771	0.98365	-1.79859		3	3	3	3	3	175.872	10.1963	1.31518	19.886	223.712	3	1	0	2	-4	2	1	0	2	3	2	0	1.4	0	2
P21399	Cytoplasmic aconitate hydratase ACO1 - [ACOC_HUMAN]	7.4			1	89.7867	2.14	889	98.3366	6.68311	1	1	3	0.858603	1.71793	0.972726	1.51801	0.493006	-0.219937	0.780668	-0.0398942	0.602186	-1.02032		3	3	3	3	3	36.3274	4.02963	11.0428	50.2131	31.953	0	2	0	2	-2	2	1	1	3	2	0	1	1.4	0	2
Q9NVS9	Pyridoxine-5'-phosphate oxidase PNPO - [PNPO_HUMAN]	7.4			1	96.3051	3.45	261	29.9688	7.06396	1	1	2	0.517846	1.34664	0.49032	1.48855	0.379326	-0.949404	0.429367	-1.0282	0.573905	-1.39849		2	2	2	2	2	4.38405	21.0407	0.794127	14.2143	16.5428	1	1	2	1	-3	2	0	3	2	3	2	2	2.4	0	2
P30519	Heme oxygenase 2 HMOX2 - [HMOX2_HUMAN]	7.4			1	127.626	6.96	316	36.0098	5.41455	2	2	3	0.949487	1.60137	1.22911	1.45445	0.584873	-0.0747792	0.679309	0.297619	0.540471	-0.773805		2	2	2	2	2	205.404	1.02148	44.7483	1.94066	202.097	0	2	0	1	-1	2	0	0	3	1	3	0	1.4	1	2
O75400	Pre-mRNA-processing factor 40 homolog A PRPF40A - [PR40A_HUMAN]	7.4			1	124.46	1.04	957	108.737	7.56201	1	1	2	0.499813	0.822132	1.84619	1.42722	0.599696	-1.00054	-0.282559	0.884551	0.513203	-0.737697		2	2	2	2	2	110.926	30.6681	31.1651	110.621	65.286	2	0	2	1	-1	4	0	0	1	1	0	0	0.4	0	2
P33176	Kinesin-1 heavy chain KIF5B - [KINH_HUMAN]	7.4			1	115.401	4.98	963	109.617	6.50732	3	3	3	1.124	0.615907	1.15671	1.18132	1.80019	0.168647	-0.699216	0.210022	0.240399	0.848146		3	3	3	3	3	14.1131	23.628	18.2431	30.0223	126.394	0	1	0	0	-2	-1	1	2	2	2	1	0	1.4	2	5
P20340	Ras-related protein Rab-6A RAB6A - [RAB6A_HUMAN]	7.4			14	219.974	12.98	208	23.5779	5.5415	2	3	9	1.18711	0.831606	0.939073	1.15389	1.41242	0.247451	-0.266029	-0.0906911	0.206504	0.498169		3	3	3	3	3	7.34477	27.1009	13.8668	8.30028	7.79958	0	0	0	0	-1	-1	1	3	1	2	3	3	2.4	1	5
P07814	Bifunctional glutamate/proline--tRNA ligase EPRS - [SYEP_HUMAN]	7.4			1	253.228	2.25	1512	170.483	7.32764	2	2	6	1.04842	1.09702	1.18496	1.04763	1.20185	0.0682164	0.133592	0.244841	0.0671314	0.265261		4	4	4	4	4	40.4633	21.0482	18.1596	35.5296	34.531	0	0	0	0	0	0	1	1	2	2	1	1	1.4	1	5
P48735	Isocitrate dehydrogenase [NADP], mitochondrial IDH2 - [IDHP_HUMAN]	7.4			1	294.901	18.36	452	50.8769	8.68994	5	7	14	0.709378	1.07895	0.727062	0.847955	0.608286	-0.495374	0.109632	-0.459849	-0.23794	-0.717177		12	12	12	12	12	53.1063	23.0582	62.5349	52.4637	56.4206	0	0	0	0	-1	-1	3	0	2	0	0	0	0.4	2	2
Q9H4A4	Aminopeptidase B RNPEP - [AMPB_HUMAN]	7.4			1	154.731	2.31	650	72.5495	5.74463	1	1	7	1.27081	0.700953	1.3684	0.803157	1.78837	0.345748	-0.512611	0.452488	-0.316246	0.838642		7	7	7	7	7	3.11756	10.2859	4.63135	25.1573	2.92827	0	0	1	0	-2	-1	2	3	2	3	1	3	2.4	0	5
Q7L2H7	Eukaryotic translation initiation factor 3 subunit M EIF3M - [EIF3M_HUMAN]	7.4			1	446.532	15.24	374	42.4758	5.63037	3	3	10	1.27131	0.99277	0.784855	0.663534	1.26319	0.346318	-0.0104681	-0.349502	-0.591759	0.337069		2	2	2	2	2	103.881	16.0855	52.8185	154.696	78.9034	0	0	0	1	0	1	0	0	2	0	0	0	0.4	2	5
Q04637	Eukaryotic translation initiation factor 4 gamma 1 EIF4G1 - [IF4G1_HUMAN]	7.4			1	143.512	0.69	1599	175.382	5.32568	1	1	4	1.2858	0.723178	0.92759	0.385521	1.75386	0.362669	-0.467578	-0.108441	-1.37512	0.81053		2	2	2	2	2	16.9368	2.52696	2.17676	22.2627	14.3639	0	0	0	3	-2	1	0	2	3	3	2	2	2.4	0	5
P84095	Rho-related GTP-binding protein RhoG RHOG - [RHOG_HUMAN]	7.2			1	60.1257	4.19	191	21.2949	8.11865	1	1	3	0.621013	1.69296	0.921514	2.01358	0.361843	-0.687304	0.759545	-0.117922	1.00977	-1.46657		2	2	2	2	2	38.2343	44.8859	26.6723	66.3076	5.91007	1	2	0	3	-3	3	0	1	1	1	0	3	1.2	0	2
Q96IU4	Alpha/beta hydrolase domain-containing protein 14B ABHD14B - [ABHEB_HUMAN]	7.2			1	173.51	15.24	210	22.3316	6.40479	2	2	5	0.87806	1.53847	1.09758	1.47183	0.469184	-0.187609	0.621493	0.134322	0.557607	-1.09177		3	3	3	3	3	27.5236	70.3913	2.08979	26.5555	37.6581	0	2	0	1	-2	1	1	1	0	3	1	1	1.2	1	2
Q7Z6K5	Arpin ARPIN - [ARPIN_HUMAN]	7.2			1	97.05	5.75	226	24.9275	5.8335	1	1	4	2.2573	0.821861	0.717471	1.33898	2.71275	1.1746	-0.283033	-0.479007	0.421138	1.43975		4	4	4	4	4	0.188851	21.1662	40.3893	2.31129	21.123	3	0	0	1	-4	0	1	3	2	1	3	2	2.2	0	5
Q9Y285	Phenylalanine--tRNA ligase alpha subunit FARSA - [SYFA_HUMAN]	7.2			1	118.984	4.92	508	57.5275	7.79639	2	2	2	0.96913	0.766091	0.826863	1.03582	1.24786	-0.0452382	-0.384413	-0.274279	0.0507679	0.319457		2	2	2	2	2	17.9904	23.9913	9.62136	35.0324	5.814	0	0	0	0	0	0	0	2	2	3	1	3	2.2	1	5
O95994	Anterior gradient protein 2 homolog AGR2 - [AGR2_HUMAN]	7.2			1	82.27	33.71	175	19.9666	8.99756	4	4	4	0.333505	1.01119	0.581593	0.948876	0.324904	-1.58422	0.0160533	-0.781917	-0.0757078	-1.62192		4	4	4	4	4	156.966	242.914	300.062	28.1872	111.987	4	0	1	0	-4	1	1	0	0	0	1	0	0.2	2	2
Q15185	Prostaglandin E synthase 3 PTGES3 - [TEBP_HUMAN]	7.2			1	58.778	19.38	160	18.6854	4.53857	3	3	3	0.520206	0.771201	1.19167	0.915917	0.536082	-0.942845	-0.374821	0.252984	-0.12671	-0.899475		3	3	3	3	3	32.8754	35.2632	29.5216	72.4592	2.19982	1	0	0	0	-1	0	1	1	1	1	0	3	1.2	2	2
P13797	Plastin-3 PLS3 - [PLST_HUMAN]	7.2			1	127.673	6.51	630	70.7662	5.60498	1	3	4	0.676226	0.764525	0.959993	0.894193	0.872499	-0.564422	-0.387364	-0.0589045	-0.161341	-0.196775		2	2	2	2	2	75.8635	18.9598	9.9503	25.5935	51.6527	0	0	0	0	0	0	0	0	2	3	1	0	1.2	0	4
Q9HB71	Calcyclin-binding protein CACYBP - [CYBP_HUMAN]	7.2			1	115.052	17.54	228	26.1936	8.25049	3	3	5	0.710824	0.703942	0.846319	0.714501	1.49456	-0.492436	-0.506471	-0.240727	-0.484992	0.579718		5	5	5	5	5	161.017	6.65648	13.9818	26.4726	208.995	0	0	0	0	-1	-1	1	0	3	2	1	0	1.2	2	5
Q8NG04	Solute carrier family 26 member 10 SLC26A10 - [S2610_HUMAN]	7.2			1	61.452	1.24	563	60.021	8.26514	1	1	9	0.859075	3.78522	1.22444	0.713822	0.218977	-0.219145	1.92038	0.292126	-0.486363	-2.19115		4	4	4	4	4	10.7594	7.31746	12.4545	21.1925	10.0441	0	5	0	0	-4	1	1	2	3	2	2	2	2.2	0	2
P30740	Leukocyte elastase inhibitor SERPINB1 - [ILEU_HUMAN]	7			1	75.83	5.01	379	42.7147	6.27783	1	1	2	1.12825	1.51637	0.929261	1.71097	0.73395	0.17409	0.600619	-0.105844	0.774814	-0.446246		1	1	1	1	1						0	2	0	2	0	4	0	0	0	0	0	0	0	0	2
P22061	Protein-L-isoaspartate(D-aspartate) O-methyltransferase PCMT1 - [PIMT_HUMAN]	7			1	43.9582	7.49	227	24.6206	7.21045	2	2	2	1.11165	1.56027	0.912611	1.47396	0.702802	0.152701	0.641794	-0.131928	0.559693	-0.50881		1	1	1	1	1						0	2	0	1	0	3	0	0	0	0	0	0	0	1	2
Q8N3U4	Cohesin subunit SA-2 STAG2 - [STAG2_HUMAN]	7			1	69.13	1.87	1231	141.235	5.42725	1	1	1	0.818152	1.00534	1.18323	1.45885	0.80276	-0.28956	0.00768263	0.242726	0.54483	-0.316959		1	1	1	1	1						0	0	0	1	0	1	0	0	0	0	0	0	0	0	4
P80511	Protein S100-A12 S100A12 - [S10AC_HUMAN]	7			1	43.59	21.74	92	10.5685	6.25244	1	1	1	1.8033	5.55717	0.918931	1.45102	0.320095	0.850641	2.47435	-0.121971	0.537067	-1.64343		1	1	1	1	1						2	5	0	1	-4	4	0	0	0	0	0	0	0	0	2
P49789	Bis(5'-adenosyl)-triphosphatase FHIT - [FHIT_HUMAN]	7			1	92.34	8.84	147	16.8476	7.07861	1	1	1	1.06045	0.887753	1.01806	1.44402	1.17832	0.0846772	-0.17177	0.0258162	0.530094	0.236731		1	1	1	1	1						0	0	0	1	0	1	0	0	0	0	0	0	0	0	4
O75629	Protein CREG1 CREG1 - [CREG1_HUMAN]	7			1	51.44	9.55	220	24.0593	7.59131	1	1	1	1.39799	1.61244	0.95668	1.43553	0.85523	0.48335	0.689249	-0.0638912	0.521588	-0.225615		1	1	1	1	1						1	2	0	1	0	4	0	0	0	0	0	0	0	0	2
O60234	Glia maturation factor gamma GMFG - [GMFG_HUMAN]	7			1	81.61	11.27	142	16.7904	5.26221	1	1	2	1.37309	1.61244	0.958426	1.43553	0.839998	0.457423	0.689249	-0.0612613	0.521588	-0.251543		1	1	1	1	1						1	2	0	1	0	4	0	0	0	0	0	0	0	0	2
Q9UHX1	Poly(U)-binding-splicing factor PUF60 PUF60 - [PUF60_HUMAN]	7			1	43.38	2.86	559	59.8376	5.2876	1	1	1	1.36907	1.61244	0.958714	1.43553	0.83754	0.453196	0.689249	-0.0608276	0.521588	-0.25577		1	1	1	1	1						1	2	0	1	0	4	0	0	0	0	0	0	0	0	2
P98160	Basement membrane-specific heparan sulfate proteoglycan core protein HSPG2 - [PGBM_HUMAN]	7			1	32.5604	0.57	4391	468.532	6.50732	2	2	2	1.27739	1.61244	0.965838	1.43553	0.781455	0.353201	0.689249	-0.050147	0.521588	-0.355765		1	1	1	1	1						0	2	0	1	0	3	0	0	0	0	0	0	0	1	2
P27361	Mitogen-activated protein kinase 3 MAPK3 - [MK03_HUMAN]	7			1	143.674	9.76	379	43.1081	6.7417	2	2	2	0.865828	1.67372	0.563014	1.43553	0.510285	-0.207847	0.743061	-0.828756	0.521588	-0.970625		1	1	1	1	1						0	2	1	1	-1	3	0	0	0	0	0	0	0	1	2
Q9BV86	N-terminal Xaa-Pro-Lys N-methyltransferase 1 NTMT1 - [NTM1A_HUMAN]	7			1	40.08	4.04	223	25.3708	5.51611	1	1	1	0.298616	1.71716	0.504117	1.43553	0.17154	-1.74364	0.780028	-0.988168	0.521588	-2.54338		1	1	1	1	1						4	2	1	1	-4	4	0	0	0	0	0	0	0	0	2
P23786	Carnitine O-palmitoyltransferase 2, mitochondrial CPT2 - [CPT2_HUMAN]	7			1	44.29	2.58	658	73.7304	8.17725	1	1	1	0.853288	0.861338	0.680538	1.38665	0.977207	-0.228895	-0.215348	-0.555252	0.471601	-0.0332637		1	1	1	1	1						0	0	0	1	0	1	0	0	0	0	0	0	0	0	4
Q9BXP5	Serrate RNA effector molecule homolog SRRT - [SRRT_HUMAN]	7			1	26.68	1.26	876	100.604	5.96045	1	1	1	0.882744	0.881898	1.02736	1.37288	0.987372	-0.179933	-0.181316	0.0389483	0.457205	-0.0183341		1	1	1	1	1						0	0	0	1	0	1	0	0	0	0	0	0	0	0	4
Q86U44	N6-adenosine-methyltransferase 70 kDa subunit METTL3 - [MTA70_HUMAN]	7			1	43.8783	1.38	580	64.4335	6.41748	1	1	2	0.858025	3.15521	0.976063	1.30263	0.268248	-0.220908	1.65773	-0.0349535	0.381428	-1.89836		2	2	2	2	2	4.73128	35.9239	0.914825	24.498	41.1686	0	5	0	1	-4	2	0	3	1	3	2	1	2	0	2
Q9UL25	Ras-related protein Rab-21 RAB21 - [RAB21_HUMAN]	7			1	147.512	11.11	225	24.3323	7.94287	2	2	3	1.02101	0.813001	0.902513	1.26397	1.23881	0.03	-0.298672	-0.14798	0.337961	0.308954		1	1	1	1	1						0	0	0	0	0	0	0	0	0	0	0	0	0	1	4
Q15843	NEDD8 NEDD8 - [NEDD8_HUMAN]	7			1	61.7841	17.28	81	9.06595	8.42627	1	1	2	1.39019	1.01078	0.974325	1.20028	1.35669	0.475282	0.0154759	-0.0375251	0.263376	0.440088		2	2	2	2	2	3.46907	8.07289	1.1105	5.16804	4.59417	1	0	0	0	-1	0	0	3	3	3	3	3	3	0	5
Q12802	A-kinase anchor protein 13 AKAP13 - [AKP13_HUMAN]	7			1	50.3987	0.28	2813	307.359	5.23682	1	1	8	0.600718	0.846802	0.670292	1.1992	0.699767	-0.735241	-0.239904	-0.577139	0.262066	-0.515054		1	1	1	1	1						1	0	0	0	0	1	0	0	0	0	0	0	0	0	4
O75821	Eukaryotic translation initiation factor 3 subunit G EIF3G - [EIF3G_HUMAN]	7			1	39.56	2.81	320	35.5889	6.12549	1	1	1	0.780565	0.624757	0.829257	1.17637	1.23243	-0.357409	-0.678633	-0.270108	0.234343	0.301507		1	1	1	1	1						0	1	0	0	0	1	0	0	0	0	0	0	0	0	4
Q99598	Translin-associated protein X TSNAX - [TSNAX_HUMAN]	7			1	149.42	14.14	290	33.0917	6.55127	2	2	3	3.10212	0.869001	1.06506	1.12185	3.37988	1.63325	-0.20257	0.0909403	0.165878	1.75697		3	3	3	3	3	72.6394	6.08261	35.372	30.8768	81.2118	5	0	0	0	-5	0	1	0	3	1	1	0	1	1	5
P15531	Nucleoside diphosphate kinase A NME1 - [NDKA_HUMAN]	7			1	134.12	28.29	152	17.1377	6.18896	1	4	6	0.808609	1.11285	0.908289	1.05682	0.870732	-0.306486	0.154265	-0.138777	0.0797347	-0.199699		6	6	5	6	5	14.6418	26.5807	5.3235	29.4065	8.32478	0	0	0	0	0	0	2	2	1	3	1	3	2	0	2
O75494	Serine/arginine-rich splicing factor 10 SRSF10 - [SRS10_HUMAN]	7			1	85.5768	6.87	262	31.2818	11.2681	2	2	5	0.76077	0.939953	0.928849	0.980614	0.818196	-0.394468	-0.0893393	-0.106484	-0.0282425	-0.289482		3	3	3	3	3	3.63536	21.7945	29.8258	22.3495	18.0525	0	0	0	0	0	0	1	3	2	1	2	2	2	1	2
P23396	40S ribosomal protein S3 RPS3 - [RS3_HUMAN]	7			1	354.658	15.64	243	26.6714	9.65674	3	3	9	1.26757	0.875456	1.05494	0.735412	1.51158	0.342071	-0.191894	0.0771661	-0.443376	0.596057		8	8	8	8	8	42.8455	20.4067	16.2872	86.0182	52.1043	0	0	0	0	-2	-2	2	1	2	2	0	0	1	2	5
P08473	Neprilysin MME - [NEP_HUMAN]	7			1	56.4377	3.6	750	85.4599	5.73193	2	2	2	0.706623	0.538185	0.735641	0.665624	1.29515	-0.500988	-0.893827	-0.442926	-0.58722	0.373122		1	1	1	1	1						0	1	0	1	0	2	0	0	0	0	0	0	0	1	5
Q9Y383	Putative RNA-binding protein Luc7-like 2 LUC7L2 - [LC7L2_HUMAN]	7			1	54.7224	1.79	392	46.4856	10.0083	1	1	5	1.08892	0.755209	0.926812	0.58377	1.38634	0.122899	-0.405053	-0.109651	-0.776529	0.471278		5	5	5	5	5	25.6334	6.46622	5.72569	20.0046	27.918	0	0	0	1	-1	0	1	1	3	3	2	1	2	0	5
P80188	Neutrophil gelatinase-associated lipocalin LCN2 - [NGAL_HUMAN]	7			1	45	6.57	198	22.5737	8.90967	1	1	1	0.487018	4.55142	0.689403	0.511791	0.105551	-1.03795	2.18632	-0.53658	-0.966372	-3.24399		1	1	1	1	1						2	5	0	1	-4	4	0	0	0	0	0	0	0	0	2
Q96KN1	Protein FAM84B FAM84B - [FA84B_HUMAN]	7			1	28.45	8.06	310	34.4531	5.5415	1	1	1	3.47593	1.30566	1.06522	0.504965	2.62607	1.7974	0.384776	0.0911478	-0.985746	1.39291		1	1	1	1	1						5	1	0	1	-4	3	0	0	0	0	0	0	0	0	5
Q5SRE7	Phytanoyl-CoA dioxygenase domain-containing protein 1 PHYHD1 - [PHYD1_HUMAN]	7			1	52.96	4.12	291	32.3903	6.31592	1	1	1	0.544987	0.539822	0.775352	0.501663	0.995864	-0.875707	-0.889445	-0.367077	-0.995211	-0.00597923		1	1	1	1	1						1	1	0	1	0	3	0	0	0	0	0	0	0	0	5
P54105	Methylosome subunit pICln CLNS1A - [ICLN_HUMAN]	7			1	129.61	13.08	237	26.1989	4.10693	1	1	1	1.72405	0.772666	1.49914	0.471591	2.20101	0.785802	-0.372083	0.584134	-1.08439	1.13817		1	1	1	1	1						2	0	2	2	-3	3	0	0	0	0	0	0	0	0	5
Q92542	Nicastrin NCSTN - [NICA_HUMAN]	7			1	81.58	3.1	709	78.3615	5.98584	1	1	1	1.54844	0.955137	1.02364	0.394551	1.59917	0.630817	-0.0662205	0.0337092	-1.34172	0.67732		1	1	1	1	1						2	0	0	3	-2	3	0	0	0	0	0	0	0	0	5
P53582	Methionine aminopeptidase 1 METAP1 - [MAP11_HUMAN]	7			1	68.72	2.85	386	43.1873	7.1665	1	1	1	0.939356	0.78092	0.761142	0.339413	1.18656	-0.0902563	-0.356753	-0.393762	-1.55889	0.246779		1	1	1	1	1						0	0	0	3	0	3	0	0	0	0	0	0	0	0	5
P19823	Inter-alpha-trypsin inhibitor heavy chain H2 ITIH2 - [ITIH2_HUMAN]	6.8	1		1	265.734	9.09	946	106.397	6.85889	6	6	10	1.57278	1.93172	1.27998	2.34095	0.767596	0.653314	0.949886	0.356121	1.22709	-0.381582		8	8	8	8	8	59.5133	41.9059	17.3613	50.3587	32.7451	2	2	0	3	0	7	2	0	1	2	0	1	0.8	4	2
P10606	Cytochrome c oxidase subunit 5B, mitochondrial COX5B - [COX5B_HUMAN]	6.8			1	80.51	24.81	129	13.6869	8.80713	2	2	2	2.55261	0.949391	0.808451	1.41352	2.65218	1.35197	-0.074926	-0.306768	0.499296	1.40718		2	2	2	2	2	108.716	10.8977	10.9913	156.56	90.6773	4	0	0	1	-4	1	0	0	2	2	0	0	0.8	1	5
Q8TF09	Dynein light chain roadblock-type 2 DYNLRB2 - [DLRB2_HUMAN]	6.8			2	87.2309	21.88	96	10.8477	7.50342	1	2	3	1.07095	1.16595	0.907106	1.30467	0.906054	0.0988885	0.221502	-0.140657	0.383684	-0.142331		2	2	2	2	2	2.01172	2.52543	3.56696	13.7125	4.53888	0	0	0	1	0	1	0	3	3	3	2	3	2.8	0	2
Q03014	Hematopoietically-expressed homeobox protein HHEX HHEX - [HHEX_HUMAN]	6.8			1	32.2336	3.7	270	30.0031	7.23975	1	1	4	1.84899	1.056	0.997097	1.15761	1.68119	0.886735	0.0786052	-0.00419467	0.211154	0.74948		3	3	3	3	3	4.00258	25.6676	2.89199	61.2621	21.5008	2	0	0	0	-2	0	1	3	1	3	0	2	1.8	0	5
O15173	Membrane-associated progesterone receptor component 2 PGRMC2 - [PGRC2_HUMAN]	6.8			1	67.0934	14.8	223	23.8037	4.88135	3	3	4	0.980766	1.57074	1.11526	1.11045	0.615921	-0.0280184	0.651448	0.15738	0.15115	-0.699183		2	2	2	2	2	33.0231	125.577	8.22758	57.7192	72.6762	0	2	0	0	-1	1	0	1	0	3	0	0	0.8	2	2
Q9UJU6	Drebrin-like protein DBNL - [DBNL_HUMAN]	6.8			1	179.52	12.33	430	48.1776	5.04639	3	3	6	1.12218	0.787318	0.908352	1.06045	1.38519	0.166304	-0.344982	-0.138677	0.0846763	0.470081		4	4	4	4	4	27.1742	39.1469	10.5628	53.5639	54.849	0	0	0	0	-1	-1	1	1	1	2	0	0	0.8	2	5
Q9UBQ0	Vacuolar protein sorting-associated protein 29 VPS29 - [VPS29_HUMAN]	6.8			1	77.26	11.54	182	20.4927	6.78564	2	2	2	1.05944	0.854255	0.739472	1.01606	1.22336	0.0833051	-0.227262	-0.435432	0.0229847	0.29085		2	2	2	2	2	11.5012	17.1772	7.53851	27.5236	29.1055	0	0	0	0	0	0	0	2	2	3	1	1	1.8	1	5
P28838	Cytosol aminopeptidase LAP3 - [AMPL_HUMAN]	6.8			1	61.7999	5.01	519	56.1308	7.92822	2	2	2	1.46788	0.923907	1.04564	0.859639	1.5672	0.55373	-0.11418	0.064385	-0.218197	0.648194		2	2	2	2	2	4.09595	7.29812	5.54171	3.60255	11.4196	1	0	0	0	-2	-1	0	3	3	3	3	2	2.8	1	5
P09429	High mobility group protein B1 HMGB1 - [HMGB1_HUMAN]	6.8			3	157.99	13.95	215	24.8782	5.74463	3	3	5	0.258087	0.892607	0.791011	0.739984	0.215339	-1.95407	-0.163903	-0.33823	-0.434433	-2.21532		5	5	5	5	5	146.241	43.5405	2.1534	50.942	77.9171	4	0	0	0	-4	0	1	0	1	3	0	0	0.8	2	2
P10253	Lysosomal alpha-glucosidase GAA - [LYAG_HUMAN]	6.8			1	156.23	2.84	952	105.257	5.99854	2	2	4	1.06573	0.787047	0.923842	0.672356	1.36496	0.0918395	-0.345479	-0.114282	-0.572703	0.448861		4	4	4	4	4	23.9115	24.5897	5.82767	82.9356	20.5804	0	0	0	0	-1	-1	1	2	2	3	0	2	1.8	1	5
Q15366	Poly(rC)-binding protein 2 PCBP2 - [PCBP2_HUMAN]	6.8			2	374.171	16.16	365	38.5556	6.78564	2	5	11	1.08804	0.920872	1.14077	0.668883	1.30089	0.121732	-0.118928	0.190005	-0.580173	0.379494		10	10	10	10	10	41.5679	33.7147	15.8169	76.4761	51.57	0	0	0	0	-1	-1	2	1	1	2	0	0	0.8	1	5
Q13283	Ras GTPase-activating protein-binding protein 1 G3BP1 - [G3BP1_HUMAN]	6.8			1	125.357	2.36	466	52.1321	5.51611	1	1	3	1.1382	0.714807	1.10517	0.625902	1.38332	0.186752	-0.484374	0.144275	-0.675992	0.46813		3	3	3	3	3	13.3354	25.8234	11.57	15.8102	19.003	0	0	0	1	-1	0	1	2	1	2	2	2	1.8	0	5
P01834	Ig kappa chain C region IGKC - [IGKC_HUMAN]	6.6	1		1	1455.72	80.19	106	11.6017	5.87158	5	5	45	0.574037	1.5315	0.891207	4.20916	0.386366	-0.800784	0.614947	-0.166168	2.07353	-1.37196		30	30	30	30	30	89.9227	38.2408	27.0574	74.5812	35.1325	1	2	0	5	-3	5	3	0	1	1	0	1	0.6	2	4
O43399	Tumor protein D54 TPD52L2 - [TPD54_HUMAN]	6.6			1	149.54	14.56	206	22.2243	5.36377	3	3	5	1.1889	1.18413	0.816279	1.40622	0.603635	0.249631	0.243824	-0.292866	0.491825	-0.728251		5	5	5	5	5	106.204	84.5059	21.9744	32.5485	81.6673	0	0	0	1	-1	0	1	0	0	2	1	0	0.6	2	2
P14927	Cytochrome b-c1 complex subunit 7 UQCRB - [QCR7_HUMAN]	6.6			1	108.53	34.23	111	13.522	8.77783	3	3	3	0.404746	1.07277	0.831845	1.27409	0.361025	-1.30491	0.101334	-0.265613	0.349469	-1.46983		3	3	3	3	3	4.67702	0.166371	11.5696	55.3269	121.708	2	0	0	0	-3	-1	1	3	3	2	0	0	1.6	2	2
Q9UHB6	LIM domain and actin-binding protein 1 LIMA1 - [LIMA1_HUMAN]	6.6			1	83.556	2.9	759	85.1734	6.84424	2	2	2	0.93687	0.632267	0.85114	0.963776	1.46165	-0.0940795	-0.661395	-0.232532	-0.0532302	0.547598		2	2	2	2	2	18.3174	22.847	26.2917	54.3599	4.39265	0	1	0	0	-1	0	0	2	2	1	0	3	1.6	1	5
O43617	Trafficking protein particle complex subunit 3 TRAPPC3 - [TPPC3_HUMAN]	6.6			1	54.08	6.11	180	20.2611	4.95752	1	1	2	1.12497	0.911071	0.913791	0.903201	1.21802	0.169886	-0.134364	-0.130064	-0.146881	0.284533		2	2	2	2	2	7.24712	6.12763	4.28021	25.7423	1.11578	0	0	0	0	0	0	0	3	3	3	1	3	2.6	0	5
P24534	Elongation factor 1-beta EEF1B2 - [EF1B_HUMAN]	6.6			1	53.5375	15.11	225	24.7483	4.66553	3	3	3	0.582775	1.03678	0.976161	0.860585	0.55447	-0.77899	0.0521107	-0.0348097	-0.216611	-0.850818		2	2	2	2	2	32.6526	17.3915	16.3796	25.7806	14.6447	1	0	0	0	-1	0	0	1	2	2	1	2	1.6	2	2
P27338	Amine oxidase [flavin-containing] B MAOB - [AOFB_HUMAN]	6.6			2	90.7433	5.38	520	58.7252	7.50342	2	2	3	1.03735	0.909755	0.804614	0.85395	1.12478	0.0529093	-0.13645	-0.313632	-0.227776	0.169642		2	2	2	2	2	13.589	19.6925	23.0685	39.9065	33.9543	0	0	0	0	0	0	0	2	2	2	1	1	1.6	1	5
Q96TC7	Regulator of microtubule dynamics protein 3 RMDN3 - [RMD3_HUMAN]	6.6			1	85.54	7.23	470	52.086	5.09717	2	2	3	0.462422	0.862379	0.691694	0.817341	0.528939	-1.11272	-0.213606	-0.531795	-0.290989	-0.918827		2	2	2	2	2	39.1595	30.5603	3.90843	95.9833	7.90299	2	0	0	0	-1	1	0	1	1	3	0	3	1.6	1	2
P80303	Nucleobindin-2 NUCB2 - [NUCB2_HUMAN]	6.6			1	702.326	6.43	420	50.1643	5.12256	3	3	15	0.74489	1.05172	0.744877	0.787944	0.494836	-0.424901	0.0727511	-0.424926	-0.343835	-1.01498		14	14	14	14	14	173.183	18.4864	42.5321	61.9401	115.085	0	0	0	0	-2	-2	3	0	2	1	0	0	0.6	2	2
Q9Y2R0	Cytochrome c oxidase assembly factor 3 homolog, mitochondrial COA3 - [COA3_HUMAN]	6.6			1	105.252	9.43	106	11.7241	9.59814	1	1	2	0.959247	0.729285	0.891597	0.668729	1.29747	-0.0600259	-0.455445	-0.165536	-0.580507	0.375702		2	2	2	2	2	5.22416	7.39701	2.69248	27.7085	2.16657	0	0	0	0	0	0	0	3	3	3	1	3	2.6	0	5
Q8TCU4	Alstrom syndrome protein 1 ALMS1 - [ALMS1_HUMAN]	6.6			1	32.59	0.26	4167	460.683	6.27783	1	1	6	1.1374	0.821559	1.15067	0.645661	1.36565	0.185745	-0.283565	0.202474	-0.63115	0.449593		2	2	2	2	2	7.27532	5.17864	13.5451	15.3445	2.09078	0	0	0	1	-1	0	0	3	3	2	2	3	2.6	0	5
P30501	HLA class I histocompatibility antigen, Cw-2 alpha chain HLA-C - [1C02_HUMAN]	6.6			15	83.0611	9.29	366	41.0693	6.11279	1	3	4	1.84502	0.761455	1.36989	0.50531	2.39013	0.883637	-0.39317	0.454056	-0.984758	1.25709		2	2	2	1	2	20.8289	8.53252	23.2545		29.7539	2	0	1	1	-3	1	0	2	3	2	0	1	1.6	0	5
Q7Z4V5	Hepatoma-derived growth factor-related protein 2 HDGFRP2 - [HDGR2_HUMAN]	6.6			3	143.91	4.17	671	74.2722	7.48877	1	4	9	1.45592	0.718945	1.0771	0.49818	2.13033	0.541933	-0.476047	0.107147	-1.00526	1.09108		4	4	4	4	4	27.4754	9.56004	15.5098	64.8916	17.5722	1	0	0	2	-3	0	1	1	3	2	0	2	1.6	0	5
P03973	Antileukoproteinase SLPI - [SLPI_HUMAN]	6.4			1	57.73	14.39	132	14.3159	8.74854	2	2	2	0.107798	1.14862	0.799875	1.96346	0.0925762	-3.2136	0.199897	-0.322154	0.973399	-3.43322		2	2	2	2	2	67.7453	12.7421	86.9052	141.796	51.8158	4	0	0	2	-4	2	0	0	2	0	0	0	0.4	1	2
O00410	Importin-5 IPO5 - [IPO5_HUMAN]	6.4			1	92.6283	2.46	1097	123.55	4.94482	2	2	3	0.76867	0.926582	1.14775	1.41076	0.452621	-0.379563	-0.110009	0.198812	0.496477	-1.14362		3	3	3	3	3	15.9779	1.61036	2.31493	2.58103	44.4495	0	0	0	1	-2	-1	1	2	3	3	3	1	2.4	1	2
P16070	CD44 antigen CD44 - [CD44_HUMAN]	6.4			1	156.845	5.93	742	81.4874	5.32568	4	4	4	1.15289	0.801202	0.924776	1.33911	2.25782	0.205251	-0.319762	-0.112825	0.421276	1.17493		4	4	4	4	4	117.138	3.39797	23.1591	24.7833	361.393	0	0	0	1	-3	-2	1	0	3	2	2	0	1.4	2	5
P30049	ATP synthase subunit delta, mitochondrial ATP5D - [ATPD_HUMAN]	6.4			1	175.26	8.33	168	17.4792	5.49072	1	1	3	1.01883	1.1821	0.7935	1.2807	0.915601	0.0269119	0.241351	-0.333697	0.35693	-0.12721		3	3	3	3	3	11.0238	0.509539	3.31967	24.5861	11.4584	0	0	0	0	0	0	1	2	3	3	2	2	2.4	0	2
P21912	Succinate dehydrogenase [ubiquinone] iron-sulfur subunit, mitochondrial SDHB - [SDHB_HUMAN]	6.4			1	173.88	5.71	280	31.6088	8.76318	1	2	10	0.258415	1.22186	0.743684	1.17241	0.192542	-1.95224	0.289082	-0.427239	0.229478	-2.37676		7	7	7	7	7	25.7181	35.1952	8.48087	28.2935	41.6641	4	0	0	0	-4	0	2	1	1	3	1	1	1.4	0	2
Q969H8	Myeloid-derived growth factor MYDGF - [MYDGF_HUMAN]	6.4			1	82.86	5.2	173	18.7833	6.68311	1	1	2	0.963395	1.15097	0.623518	1.14534	0.825669	-0.0538002	0.202847	-0.681496	0.19577	-0.276364		2	2	2	2	2	4.01625	0.175075	19.3831	27.6041	4.19155	0	0	1	0	0	1	0	3	3	2	1	3	2.4	0	2
P54920	Alpha-soluble NSF attachment protein NAPA - [SNAA_HUMAN]	6.4			1	416.043	9.83	295	33.2113	5.36377	3	3	11	1.10315	1.02562	1.28555	1.09896	1.7503	0.141625	0.0364974	0.362387	0.136141	0.807606		9	9	9	9	9	124.425	44.4116	41.7709	73.1115	810.468	0	0	0	0	-2	-2	2	0	1	1	0	0	0.4	2	5
Q9UQE7	Structural maintenance of chromosomes protein 3 SMC3 - [SMC3_HUMAN]	6.4			1	184.185	1.4	1217	141.454	7.18115	1	2	6	0.769263	0.982746	0.988327	1.0473	0.833112	-0.37845	-0.0251091	-0.0169402	0.0666715	-0.263418		3	3	3	3	3	30.2507	0.236082	0.498733	8.09896	11.5415	0	0	0	0	0	0	1	1	3	3	3	2	2.4	0	2
P62269	40S ribosomal protein S18 RPS18 - [RS18_HUMAN]	6.4			1	164.661	7.24	152	17.7079	10.9897	1	1	4	2.4983	0.92252	1.25514	1.04279	2.53377	1.32095	-0.116347	0.327845	0.060455	1.34128		3	3	3	3	3	8.75568	17.1746	5.73821	32.9496	0.470688	3	0	0	0	-4	-1	1	3	2	3	1	3	2.4	0	5
P11047	Laminin subunit gamma-1 LAMC1 - [LAMC1_HUMAN]	6.4			1	169.769	2.49	1609	177.489	5.12256	2	2	3	1.04431	0.669741	1.12338	1.02874	1.78738	0.0625538	-0.578326	0.167848	0.0408736	0.837845		3	3	3	3	3	6.36546	29.2233	9.9969	11.5337	7.56684	0	0	0	0	-2	-2	1	3	1	3	2	3	2.4	1	5
Q13885	Tubulin beta-2A chain TUBB2A - [TBB2A_HUMAN]	6.4			3	4302.51	50.11	445	49.875	4.89404	1	18	158	1.13634	0.690696	1.10572	0.981108	1.65222	0.184396	-0.533877	0.144985	-0.0275164	0.724406		109	109	111	109	109	40.3389	20.8803	24.1863	20.0082	66.0681	0	0	0	0	-2	-2	3	1	2	2	2	0	1.4	0	5
Q9NQC3	Reticulon-4 RTN4 - [RTN4_HUMAN]	6.4			1	53.9563	1.34	1192	129.851	4.50049	1	1	3	0.983484	1.13179	0.876925	0.924623	0.780469	-0.0240264	0.178603	-0.189475	-0.113063	-0.357587		3	3	3	3	3	13.5215	13.3499	3.38203	15.34	1.32797	0	0	0	0	0	0	1	2	2	3	2	3	2.4	0	2
Q8NDC0	MAPK-interacting and spindle-stabilizing protein-like MAPK1IP1L - [MISSL_HUMAN]	6.4			1	123.8	6.94	245	24.2535	5.61768	1	1	2	0.946188	0.665194	0.762758	0.881804	1.40312	-0.0798014	-0.588153	-0.390702	-0.18147	0.488635		2	2	2	2	2	14.6345	21.1972	0.516364	21.3812	6.41428	0	1	0	0	-1	0	0	2	2	3	2	3	2.4	0	5
Q4KMP7	TBC1 domain family member 10B TBC1D10B - [TB10B_HUMAN]	6.4			1	37.463	0.87	808	87.1447	9.18799	1	1	2	1.01308	0.788719	0.910105	0.826312	1.26703	0.0187494	-0.342416	-0.135896	-0.275242	0.341449		2	2	2	2	2	0.43949	2.68086	2.49223	81.693	2.24117	0	0	0	0	0	0	0	3	3	3	0	3	2.4	0	5
P61160	Actin-related protein 2 ACTR2 - [ARP2_HUMAN]	6.4			1	201.494	4.82	394	44.7322	6.7417	2	2	7	0.712594	1.17201	0.874114	0.768062	0.561148	-0.488847	0.228985	-0.194107	-0.380705	-0.833546		3	4	4	4	3	1.22481	6.46936	16.3673	19.3101	11.7406	0	0	0	0	-1	-1	1	3	3	2	2	2	2.4	1	2
O00193	Small acidic protein SMAP - [SMAP_HUMAN]	6.4			1	103.264	16.39	183	20.3202	4.71631	2	2	3	1.26775	0.673355	1.1006	0.760852	1.48228	0.342275	-0.57056	0.138286	-0.394312	0.567818		3	3	3	3	3	57.1925	19.9622	9.05842	25.203	25.4754	0	0	0	0	-1	-1	1	0	2	3	1	1	1.4	1	5
O94760	N(G),N(G)-dimethylarginine dimethylaminohydrolase 1 DDAH1 - [DDAH1_HUMAN]	6.4			1	60.1504	6.32	285	31.1019	5.80811	2	2	3	0.343636	1.21045	0.692749	0.692414	0.274489	-1.54105	0.275545	-0.529595	-0.530292	-1.86518		3	3	3	3	3	2.9677	3.05506	27.6017	13.154	0.0872994	3	0	0	0	-4	-1	1	3	3	1	2	3	2.4	1	2
O60493	Sorting nexin-3 SNX3 - [SNX3_HUMAN]	6.2			1	153.424	22.84	162	18.7508	8.66064	3	4	6	0.73353	1.514	1.45264	1.27789	0.477921	-0.447071	0.598368	0.538677	0.353767	-1.06516		2	2	2	2	2	1898.19	69.3466	39.8691	56.3831	10583.4	0	2	1	0	-2	1	0	0	0	1	0	0	0.2	2	2
P07686	Beta-hexosaminidase subunit beta HEXB - [HEXB_HUMAN]	6.2			1	61.65	4.32	556	63.0712	6.75635	2	2	2	1.13662	0.838103	1.19798	1.26338	1.33777	0.184746	-0.2548	0.260603	0.337287	0.419829		2	2	2	2	2	8.53172	19.9227	17.6491	8.80402	28.8183	0	0	0	0	-1	-1	0	3	2	2	3	1	2.2	1	5
P28331	NADH-ubiquinone oxidoreductase 75 kDa subunit, mitochondrial NDUFS1 - [NDUS1_HUMAN]	6.2			1	110.62	4.81	727	79.4165	6.22705	2	2	3	0.829043	1.37274	0.70815	0.98858	0.653564	-0.270481	0.457054	-0.497874	-0.0165705	-0.6136		3	3	3	3	3	35.2293	41.5256	6.07202	45.8847	50.8297	0	1	0	0	-1	0	1	1	1	3	1	0	1.2	1	2
P05198	Eukaryotic translation initiation factor 2 subunit 1 EIF2S1 - [IF2A_HUMAN]	6.2			1	105.85	10.16	315	36.0894	5.08447	2	2	3	1.23401	0.87519	1.14934	0.827567	1.50137	0.303355	-0.192332	0.200807	-0.273052	0.586275		3	3	3	3	3	2.64986	14.0537	2.21758	30.5959	11.3722	0	0	0	0	-2	-2	1	3	2	3	1	2	2.2	1	5
Q93009	Ubiquitin carboxyl-terminal hydrolase 7 USP7 - [UBP7_HUMAN]	6.2			1	49.6353	1.54	1102	128.22	5.5542	2	2	2	0.68147	0.938636	0.838213	0.792561	0.716167	-0.553277	-0.091362	-0.254612	-0.335407	-0.481632		2	2	2	2	2	1.85155	23.8648	11.208	7.13622	25.8011	0	0	0	0	0	0	0	3	2	2	3	1	2.2	1	2
P39019	40S ribosomal protein S19 RPS19 - [RS19_HUMAN]	6.2			1	166.96	34.48	145	16.0505	10.3159	5	5	6	0.932977	1.17047	0.745363	0.749562	1.5877	-0.100086	0.227092	-0.423985	-0.415881	0.666938		3	3	3	3	3	79.4421	22.9293	26.7757	27.9688	10.996	0	0	0	0	-2	-2	1	0	2	1	1	2	1.2	2	5
P38117	Electron transfer flavoprotein subunit beta ETFB - [ETFB_HUMAN]	6.2			1	59.46	8.63	255	27.8262	8.104	2	2	3	1.05047	0.752279	0.995862	0.715431	1.37744	0.0710406	-0.410661	-0.00598221	-0.483115	0.461984		2	2	2	2	2	7.60518	30.2847	1.70314	14.2015	22.2985	0	0	0	0	-1	-1	0	3	1	3	2	2	2.2	1	5
Q8N6H7	ADP-ribosylation factor GTPase-activating protein 2 ARFGAP2 - [ARFG2_HUMAN]	6.2			1	81.6867	1.73	521	56.6851	7.98682	1	1	3	1.35948	0.874414	0.746948	0.603588	1.53363	0.443053	-0.193612	-0.42092	-0.728364	0.616948		2	2	2	2	2	23.0552	24.6604	16.9329	21.2287	1.54005	1	0	0	1	-2	0	0	2	2	2	2	3	2.2	0	5
P02743	Serum amyloid P-component APCS - [SAMP_HUMAN]	6.2	1		1	135.522	21.52	223	25.3711	6.53662	5	5	6	1.37592	3.36891	0.979828	4.70035	0.484306	0.460397	1.75228	-0.0293998	2.23277	-1.04601		5	5	5	5	5	15.3584	27.81	27.8016	15.0249	64.0651	1	5	0	5	-2	9	1	2	1	1	2	0	1.2	2	2
P01876	Ig alpha-1 chain C region IGHA1 - [IGHA1_HUMAN]	6.2	1		2	237.802	13.88	353	37.6306	6.50732	6	6	17	0.976074	2.35597	0.933819	2.40744	0.444767	-0.0349377	1.23632	-0.0987851	1.2675	-1.16888		14	14	14	14	14	8.00514	29.826	6.41962	12.0966	19.1012	0	3	0	3	-2	4	3	3	1	3	2	2	2.2	4	2
P01591	Immunoglobulin J chain IGJ - [IGJ_HUMAN]	6	1		1	670.06	7.55	159	18.087	5.23682	1	1	15	0.889967	1.68959	0.905721	2.89668	0.573841	-0.168177	0.756677	-0.142861	1.5344	-0.801276		12	12	12	12	12	15.2544	11.1687	7.74002	26.1298	17.388	0	2	0	4	-1	5	3	2	2	3	1	2	2	0	4
P00734	Prothrombin F2 - [THRB_HUMAN]	6	1		1	221.178	7.88	622	69.9921	5.89697	3	3	6	1.60516	2.19856	1.15941	2.55049	0.633921	0.682713	1.13656	0.213388	1.35077	-0.657626		6	6	6	6	6	58.7291	33.8452	18.2752	36.2121	36.8378	2	3	0	4	-1	8	2	0	1	2	1	1	1	2	2
Q15661	Tryptase alpha/beta-1 TPSAB1 - [TRYB1_HUMAN]	6			1	55.21	4.36	275	30.4955	7.10791	1	1	1	1.37375	1.36508	1.08003	1.48779	0.992694	0.458122	0.448984	0.11107	0.573167	-0.010579		1	1	1	1	1						1	1	0	1	0	3	0	0	0	0	0	0	0	0	2
P46781	40S ribosomal protein S9 RPS9 - [RS9_HUMAN]	6			1	27.58	6.19	194	22.5776	10.6528	1	1	1	0.76156	0.423448	1.40384	1.47236	1.77406	-0.39297	-1.23974	0.489375	0.558131	0.827058		1	1	1	1	1						0	2	1	1	-2	2	0	0	0	0	0	0	0	0	5
P46939	Utrophin UTRN - [UTRO_HUMAN]	6			1	100.221	0.61	3433	394.22	5.32568	1	2	8	1.01531	0.707894	1.22514	1.45887	1.4148	0.0219201	-0.498395	0.292942	0.544852	0.500598		1	1	1	1	1						0	0	0	1	-1	0	0	0	0	0	0	0	0	0	4
O95471	Claudin-7 CLDN7 - [CLD7_HUMAN]	6			1	27.22	7.58	211	22.4032	8.60205	1	1	1	1.28915	1.61244	0.964861	1.43553	0.788649	0.366421	0.689249	-0.0516065	0.521588	-0.342545		1	1	1	1	1						0	2	0	1	0	3	0	0	0	0	0	0	0	0	2
P13674	Prolyl 4-hydroxylase subunit alpha-1 P4HA1 - [P4HA1_HUMAN]	6			1	30.29	3.56	534	61.011	6.01123	1	1	1	1.15027	1.61244	0.977829	1.43553	0.703688	0.201973	0.689249	-0.0323452	0.521588	-0.506993		1	1	1	1	1						0	2	0	1	0	3	0	0	0	0	0	0	0	0	2
P17252	Protein kinase C alpha type PRKCA - [KPCA_HUMAN]	6			1	27.5	3.87	672	76.7001	7.04932	1	1	1	1.11397	1.61244	0.981821	1.43553	0.68148	0.155709	0.689249	-0.0264679	0.521588	-0.553256		1	1	1	1	1						0	2	0	1	0	3	0	0	0	0	0	0	0	0	2
O60313	Dynamin-like 120 kDa protein, mitochondrial OPA1 - [OPA1_HUMAN]	6			1	49.11	1.04	960	111.561	7.86963	1	1	1	1.24208	1.55059	0.861482	1.42276	0.790164	0.312756	0.632814	-0.215108	0.50869	-0.339775		1	1	1	1	1						0	2	0	1	0	3	0	0	0	0	0	0	0	0	2
P21926	CD9 antigen CD9 - [CD9_HUMAN]	6			1	27.82	3.07	228	25.399	7.15186	1	1	1	0.0447341	2.00975		1.38405	0.0219564	-4.48248	1.00702		0.4689	-5.50921		1	1		1	1						4	3	0	1	-4	4	0	0	0	0	0	0	0	0	0
P02462	Collagen alpha-1(IV) chain COL4A1 - [CO4A1_HUMAN]	6			1	72.93	0.96	1669	160.514	8.27979	1	1	1	2.26296	0.598293	0.499319	1.30405	3.73102	1.17821	-0.741077	-1.00197	0.382998	1.89957		1	1	1	1	1						3	1	2	1	-5	2	0	0	0	0	0	0	0	0	5
P51148	Ras-related protein Rab-5C RAB5C - [RAB5C_HUMAN]	6			3	136.619	25.93	216	23.4678	8.41162	4	4	5	0.398417	1.13608	0.827932	1.29397	0.309215	-1.32765	0.184063	-0.272415	0.371799	-1.69332		4	4	4	4	4	111.528	28.5049	3.83473	38.2098	84.287	3	0	0	0	-4	-1	1	0	1	3	1	0	1	2	2
Q99426	Tubulin-folding cofactor B TBCB - [TBCB_HUMAN]	6			1	48.12	4.51	244	27.3085	5.14795	1	1	1	0.895844	0.96445	1.11008	1.29134	0.916257	-0.158681	-0.0522217	0.150668	0.368869	-0.126176		1	1	1	1	1						0	0	0	0	0	0	0	0	0	0	0	0	0	0	4
Q9Y6W5	Wiskott-Aldrich syndrome protein family member 2 WASF2 - [WASF2_HUMAN]	6			1	77.1178	1.41	498	54.2504	5.52881	1	1	4	1.02587	1.14298	0.830324	1.28722	0.88536	0.0368541	0.1928	-0.268254	0.364253	-0.175663		2	2	2	2	2	3.99704	2.46698	0.254556	0.231304	6.4688	0	0	0	0	0	0	0	3	3	3	3	3	3	0	2
P15144	Aminopeptidase N ANPEP - [AMPN_HUMAN]	6			1	35.53	0.93	967	109.471	5.47803	1	1	1	0.860557	0.822945	0.902924	1.26587	1.03151	-0.216658	-0.281132	-0.147323	0.340125	0.0447573		1	1	1	1	1						0	0	0	0	0	0	0	0	0	0	0	0	0	0	4
O15230	Laminin subunit alpha-5 LAMA5 - [LAMA5_HUMAN]	6			1	76.73	1.35	3695	399.479	7.02002	2	2	2	1.26186	1.52161	0.900031	1.2632	0.818038	0.335557	0.6056	-0.151954	0.337089	-0.289761		1	1	1	1	1						0	2	0	0	0	2	0	0	0	0	0	0	0	1	2
P56385	ATP synthase subunit e, mitochondrial ATP5I - [ATP5I_HUMAN]	6			1	94.4173	14.49	69	7.92833	9.34912	1	1	4	1.36875	0.7798	1.00789	1.24234	1.73143	0.452859	-0.358823	0.0113431	0.31306	0.791965		2	2	2	2	2	1.49424	7.84685	2.77688	1.3615	6.34703	1	0	0	0	-2	-1	0	3	3	3	3	3	3	0	5
O60341	Lysine-specific histone demethylase 1A KDM1A - [KDM1A_HUMAN]	6			1	45.16	1.76	852	92.8447	6.52197	1	1	1	0.817667	0.896998	1.12696	1.19112	0.899186	-0.290414	-0.156823	0.172433	0.252314	-0.153308		1	1	1	1	1						0	0	0	0	0	0	0	0	0	0	0	0	0	0	4
Q96SB8	Structural maintenance of chromosomes protein 6 SMC6 - [SMC6_HUMAN]	6			1	37.72	1.47	1091	126.246	6.99072	1	1	1	0.840443	0.763817	1.22023	1.16085	1.08538	-0.250779	-0.388701	0.287148	0.215187	0.118205		1	1	1	1	1						0	0	0	0	0	0	0	0	0	0	0	0	0	0	4
P35527	Keratin, type I cytoskeletal 9 KRT9 - [K1C9_HUMAN]	6			1	66.6	1.93	623	62.0268	5.23682	1	1	1	1.13798	2.44007	0.44734	1.13416	0.46004	0.186471	1.28692	-1.16056	0.181629	-1.12017		1	1	1	1	1						0	3	2	0	-2	3	0	0	0	0	0	0	0	0	2
P26373	60S ribosomal protein L13 RPL13 - [RL13_HUMAN]	6			1	53.8673	8.06	211	24.2465	11.6489	2	2	2	2.09828	1.14252	1.15109	1.11605	1.81162	1.06921	0.192214	0.202996	0.158402	0.857279		1	1	1	1	1						3	0	0	0	-2	1	0	0	0	0	0	0	0	1	5
P43490	Nicotinamide phosphoribosyltransferase NAMPT - [NAMPT_HUMAN]	6			1	68.92	3.87	491	55.4866	7.15186	1	1	2	1.00368	1.43214	0.942961	1.07577	0.691314	0.00530642	0.518177	-0.0847302	0.105369	-0.532587		2	2	2	2	2	22.7375	18.1455	0.299997	16.551	42.1628	0	1	0	0	0	1	0	2	2	3	2	1	2	0	2
Q9P289	Serine/threonine-protein kinase 26 STK26 - [STK26_HUMAN]	6			3	37.34	1.68	416	46.4996	5.2876	1	1	1	0.751971	0.911724	0.771283	1.03455	0.813583	-0.411252	-0.133331	-0.374668	0.0490057	-0.297638		1	1	1	1	1						0	0	0	0	0	0	0	0	0	0	0	0	0	0	4
Q14126	Desmoglein-2 DSG2 - [DSG2_HUMAN]	6			1	70.2999	1.52	1118	122.218	5.23682	2	2	2	1.02729	1.46994	0.74449	1.01698	0.689377	0.0388403	0.555758	-0.425676	0.0242906	-0.536635		2	2	2	1	2	49.9006	54.3785	36.9881		3.74467	0	1	0	0	0	1	0	1	0	1	0	3	1	1	2
Q9Y224	UPF0568 protein C14orf166 C14orf166 - [CN166_HUMAN]	6			1	32.54	2.87	244	28.0507	6.65381	1	1	1	0.820069	0.8539	1.12696	1.01504	0.947345	-0.286183	-0.227862	0.17244	0.0215354	-0.0780386		1	1	1	1	1						0	0	0	0	0	0	0	0	0	0	0	0	0	0	4
P13647	Keratin, type II cytoskeletal 5 KRT5 - [K2C5_HUMAN]	6			5	245.591	9.49	590	62.34	7.73779	1	6	23	0.722768	1.21705	1.39379	0.976822	0.576793	-0.468396	0.28339	0.479018	-0.0338321	-0.793876		11	11	11	11	11	29.9854	33.8673	31.7701	56.8869	11.2745	0	0	1	0	-1	0	2	1	1	1	0	2	1	0	2
Q96AB3	Isochorismatase domain-containing protein 2, mitochondrial ISOC2 - [ISOC2_HUMAN]	6			1	113.49	11.22	205	22.3228	7.76709	1	1	1	0.805912	0.877457	0.960361	0.967438	0.905996	-0.311306	-0.188599	-0.0583507	-0.0477594	-0.142424		1	1	1	1	1						0	0	0	0	0	0	0	0	0	0	0	0	0	0	4
Q9BS40	Latexin LXN - [LXN_HUMAN]	6			1	67.78	8.11	222	25.7339	5.78271	1	1	1	1.60117	5.373	1.07919	0.902013	0.293957	0.679122	2.42573	0.109955	-0.148779	-1.76632		1	1	1	1	1						2	5	0	0	-4	3	0	0	0	0	0	0	0	0	2
Q8NC51	Plasminogen activator inhibitor 1 RNA-binding protein SERBP1 - [PAIRB_HUMAN]	6			1	89.2456	6.37	408	44.9385	8.646	2	2	3	0.907535	1.42732	0.885638	0.899554	0.627201	-0.139975	0.513308	-0.175211	-0.152718	-0.673		2	2	2	2	2	9.50307	18.2295	18.3707	78.51	8.61491	0	1	0	0	-1	0	0	3	2	2	0	3	2	1	2
Q01813	ATP-dependent 6-phosphofructokinase, platelet type PFKP - [PFKAP_HUMAN]	6			1	94.4233	3.32	784	85.5415	7.54736	1	2	3	0.686339	0.755645	0.725002	0.829688	0.895953	-0.543008	-0.40422	-0.463943	-0.269359	-0.158505		1	1	1	1	1						0	0	0	0	0	0	0	0	0	0	0	0	0	0	4
O00151	PDZ and LIM domain protein 1 PDLIM1 - [PDLI1_HUMAN]	6			1	77.0011	12.77	329	36.049	7.02002	4	4	4	1.96119	0.720821	1.03554	0.823563	2.75426	0.97173	-0.472286	0.0503784	-0.280048	1.46167		3	3	3	3	3	84.5003	3.84161	12.476	71.6133	78.8961	2	0	0	0	-4	-2	1	0	3	2	0	0	1	2	5
P62899	60S ribosomal protein L31 RPL31 - [RL31_HUMAN]	6			1	32.33	14.4	125	14.4539	10.5356	2	2	2	1.32041	1.02744	0.944509	0.670094	1.26769	0.400985	0.0390604	-0.0823629	-0.577564	0.342207		1	1	1	1	1						1	0	0	0	0	1	0	0	0	0	0	0	0	1	5
Q14534	Squalene monooxygenase SQLE - [ERG1_HUMAN]	6			1	28.3	1.74	574	63.8824	8.63135	1	1	2	1.37179	0.862501	1.7942	0.514245	1.56889	0.456058	-0.213402	0.843339	-0.959472	0.649743		1	1	1	1	1						1	0	2	1	-2	2	0	0	0	0	0	0	0	0	5
Q16270	Insulin-like growth factor-binding protein 7 IGFBP7 - [IBP7_HUMAN]	6			2	28.49	2.48	282	29.1114	7.89893	1	1	1	1.61849	0.956883	1.30063	0.507322	1.66846	0.694652	-0.0635853	0.379213	-0.979026	0.73852		1	1	1	1	1						2	0	1	1	-2	2	0	0	0	0	0	0	0	0	5
P62136	Serine/threonine-protein phosphatase PP1-alpha catalytic subunit PPP1CA - [PP1A_HUMAN]	6			1	50.22	4.24	330	37.4878	6.32861	1	1	1	21.9071	0.796039	0.994666	0.476098	27.1466	4.45333	-0.32909	-0.00771617	-1.07067	4.7627		1	1	1	1	1						5	0	0	2	-5	2	0	0	0	0	0	0	0	0	5
Q9NQX3	Gephyrin GPHN - [GEPH_HUMAN]	6			1	87.73	1.63	736	79.698	5.42725	1	1	2	0.247509	0.984146	0.607764	0.468519	0.248083	-2.01444	-0.0230562	-0.718417	-1.09382	-2.01111		1	1	1	1	1						4	0	1	2	-4	3	0	0	0	0	0	0	0	0	2
Q8IX12	Cell division cycle and apoptosis regulator protein 1 CCAR1 - [CCAR1_HUMAN]	6			1	50.4083	1.83	1150	132.739	5.75732	1	3	8	1.11269	0.896478	0.974188	0.466494	1.22433	0.154051	-0.157659	-0.0377273	-1.10007	0.291993		1	1	1	1	1						0	0	0	2	0	2	0	0	0	0	0	0	0	0	5
P61009	Signal peptidase complex subunit 3 SPCS3 - [SPCS3_HUMAN]	6			1	48.94	5	180	20.3005	8.6167	1	1	1	1.02626	0.882537	1.07272	0.443968	1.14706	0.0373903	-0.180271	0.101271	-1.17147	0.197944		1	1	1	1	1						0	0	0	2	0	2	0	0	0	0	0	0	0	0	5
P18859	ATP synthase-coupling factor 6, mitochondrial ATP5J - [ATP5J_HUMAN]	6			1	66.8	21.3	108	12.5796	9.5249	1	1	1	8.09885	1.17702	1.02654	0.441425	6.78743	3.01772	0.235134	0.0377887	-1.17976	2.76287		1	1	1	1	1						5	0	0	2	-5	2	0	0	0	0	0	0	0	0	5
A8MWD9	Putative small nuclear ribonucleoprotein G-like protein 15 SNRPGP15 PE=5 SV=2 - [RUXGL_HUMAN]	6			2	138.08	17.11	76	8.53845	8.83643	1	1	2	4.1159	0.767933	1.0696	0.429959	5.28696	2.04121	-0.380948	0.0970769	-1.21773	2.40244		1	1	1	1	1						5	0	0	2	-5	2	0	0	0	0	0	0	0	0	5
Q13405	39S ribosomal protein L49, mitochondrial MRPL49 - [RM49_HUMAN]	6			1	70.9	7.83	166	19.1859	9.45166	1	1	1	1.103	0.966221	0.98759	0.423407	1.12607	0.141438	-0.0495747	-0.0180159	-1.23988	0.171295		1	1	1	1	1						0	0	0	2	0	2	0	0	0	0	0	0	0	0	5
P42126	Enoyl-CoA delta isomerase 1, mitochondrial ECI1 - [ECI1_HUMAN]	6			1	71.02	4.97	302	32.7952	8.54346	1	1	1	1.36195	0.790993	1.08595	0.383059	1.69845	0.445673	-0.338262	0.118958	-1.38436	0.764218		1	1	1	1	1						1	0	0	3	-2	2	0	0	0	0	0	0	0	0	5
P62495	Eukaryotic peptide chain release factor subunit 1 ETF1 - [ERF1_HUMAN]	6			1	81.01	6.18	437	49.0002	5.70654	1	1	4	1.27243	0.638831	0.995466	0.376662	1.96478	0.347588	-0.646495	-0.0065566	-1.40866	0.974366		1	1	1	1	1						0	1	0	3	-2	2	0	0	0	0	0	0	0	0	5
Q10713	Mitochondrial-processing peptidase subunit alpha PMPCA - [MPPA_HUMAN]	6			1	53.22	1.9	525	58.2156	6.91748	1	1	1	1.13272	0.682292	1.04033	0.27723	1.63764	0.179797	-0.55154	0.0570351	-1.85084	0.711619		1	1	1	1	1						0	0	0	4	-2	2	0	0	0	0	0	0	0	0	5
Q8NGB6	Olfactory receptor 4M2 OR4M2 - [OR4M2_HUMAN]	6			2	25.91	2.56	313	35.3925	7.51807	1	1	1	1.14506	0.342599	1.26289	0.147536	3.29691	0.195425	-1.54541	0.336733	-2.76086	1.72111		1	1	1	1	1						0	3	0	4	-5	2	0	0	0	0	0	0	0	0	5
P61289	Proteasome activator complex subunit 3 PSME3 - [PSME3_HUMAN]	6			1	79.34	5.91	254	29.4876	5.94775	1	1	1	1.16519	0.730022	0.86837	0.0492813	1.57444	0.220567	-0.453988	-0.203619	-4.34282	0.654838		1	1	1	1	1						0	0	0	4	-2	2	0	0	0	0	0	0	0	0	5
Q96CM4	Nucleoredoxin-like protein 1 NXNL1 - [NXNL1_HUMAN]	6			1	72.5628	3.77	212	23.9281	4.84326	1	1	3	1.45248	0.802362	1.60625		1.78568	0.538515	-0.317674	0.683699	#NUM!	0.836472		3	3	3		3	5.13979	1.21191	14.0965		15.1348	1	0	2	0	-2	1	1	3	3	2	0	2	2	0	0
P02792	Ferritin light chain FTL - [FRIL_HUMAN]	5.8	1		1	89.2033	9.14	175	20.0071	5.78271	1	1	3	1.67717	1.28644	1.23999	8.67024	1.28603	0.746029	0.363386	0.310325	3.11607	0.362926		3	3	3	3	3	36.3765	4.52243	10.0622	5.0148	77.7915	2	0	0	5	0	7	1	1	3	2	3	0	1.8	0	4
P01624	Ig kappa chain V-III region POM - [KV306_HUMAN]	5.8	1		4	162.364	14.68	109	11.9149	8.93896	1	2	12	0.922647	1.40884	1.21509	3.19014	0.635965	-0.11615	0.494511	0.281059	1.67362	-0.652982		8	8	8	8	8	1.99041	7.2657	8.15328	15.4201	4.98975	0	1	0	5	-1	5	2	3	3	3	2	3	2.8	0	4
P02763	Alpha-1-acid glycoprotein 1 ORM1 - [A1AG1_HUMAN]	5.8	1		1	629.994	28.86	201	23.4968	5.021	4	5	23	0.310236	2.46303	1.34631	2.33479	0.157965	-1.68856	1.30044	0.429009	1.22329	-2.66233		16	16	14	16	15	154.712	20.4661	30.0685	26.3154	288.954	4	3	1	3	-4	7	3	0	2	1	1	0	0.8	2	2
Q92900	Regulator of nonsense transcripts 1 UPF1 - [RENT1_HUMAN]	5.8			1	87.4033	2.13	1129	124.267	6.60986	2	2	3	1.22063	0.694249	1.00989	1.30208	1.73434	0.287626	-0.526475	0.014195	0.380817	0.794383		2	2	2	2	2	14.7544	1.84755	13.2212	123.902	12.8806	0	0	0	1	-2	-1	0	2	3	2	0	2	1.8	1	5
P80723	Brain acid soluble protein 1 BASP1 - [BASP1_HUMAN]	5.8			1	102.344	9.25	227	22.68	4.62744	2	2	3	0.643772	1.09865	0.694788	0.865904	0.578011	-0.635378	0.135735	-0.525354	-0.207721	-0.790831		2	2	2	2	2	46.825	6.62186	5.94144	12.2493	54.672	1	0	0	0	-1	0	0	1	3	3	2	0	1.8	1	2
O75643	U5 small nuclear ribonucleoprotein 200 kDa helicase SNRNP200 - [U520_HUMAN]	5.8			1	44.98	0.51	2136	244.353	6.06201	2	2	2	0.839889	0.769804	0.745741	0.7371	1.07623	-0.251729	-0.377436	-0.423254	-0.440068	0.10599		2	2	2	2	2	110.012	28.0996	35.0911	13.2032	170.196	0	0	0	0	0	0	0	0	1	1	2	0	0.8	1	5
O94905	Erlin-2 ERLIN2 - [ERLN2_HUMAN]	5.6			1	54.6444	4.13	339	37.8155	5.61768	1	2	2	1.20254	1.01255	0.960563	1.08058	1.17151	0.266086	0.0179964	-0.0580482	0.111805	0.228372		2	2	2	2	2	42.6088	20.6575	7.79827	55.6818	20.6167	0	0	0	0	0	0	0	1	2	3	0	2	1.6	0	5
O15144	Actin-related protein 2/3 complex subunit 2 ARPC2 - [ARPC2_HUMAN]	5.6			1	74.92	8.33	300	34.3115	7.35693	2	2	2	2.20124	0.82136	1.13653	1.04223	2.64362	1.13832	-0.283913	0.18464	0.059667	1.40252		2	2	2	2	2	183.918	7.41402	3.03184	14.8696	163.73	3	0	0	0	-4	-1	0	0	3	3	2	0	1.6	1	5
P78318	Immunoglobulin-binding protein 1 IGBP1 - [IGBP1_HUMAN]	5.6			1	179.055	6.49	339	39.1975	5.37646	2	2	5	0.915514	1.4839	0.932617	1.01713	0.608592	-0.127347	0.56939	-0.100643	0.0245052	-0.716454		2	2	2	2	2	17.6952	26.2525	13.2413	58.4749	8.27143	0	1	0	0	-1	0	0	2	1	2	0	3	1.6	1	2
O75439	Mitochondrial-processing peptidase subunit beta PMPCB - [MPPB_HUMAN]	5.6			1	110.25	4.7	489	54.3315	6.82959	2	2	2	4.08376	0.961675	1.06136	0.972098	4.18886	2.0299	-0.0563781	0.0859157	-0.0408259	2.06656		2	2	2	2	2	1875.27	89.3777	3.73111	62.9772	16110.8	5	0	0	0	-5	0	0	0	0	3	0	0	0.6	1	5
P35237	Serpin B6 SERPINB6 - [SPB6_HUMAN]	5.6	1		1	124.93	12.5	376	42.5941	5.2749	3	3	5	1.01205	1.39032	1.05076	0.889593	0.839076	0.0172753	0.475414	0.0714297	-0.168782	-0.253126		4	4	4	4	4	26.4885	20.3979	4.97708	41.4397	30.6936	0	1	0	0	0	1	1	1	2	3	1	1	1.6	2	1
Q9Y6M9	NADH dehydrogenase [ubiquinone] 1 beta subcomplex subunit 9 NDUFB9 - [NDUB9_HUMAN]	5.6			1	83.1	5.03	179	21.8168	8.38232	1	1	4	1.24514	0.915308	0.857305	0.850656	1.34189	0.316313	-0.12767	-0.22212	-0.233352	0.424267		2	2	2	2	2	1.31405	6.08381	13.1161	24.5078	4.76691	0	0	0	0	-1	-1	0	3	3	2	2	3	2.6	0	5
Q9H741	UPF0454 protein C12orf49 C12orf49 - [CL049_HUMAN]	5.6			1	39.54	4.88	205	23.5786	8.104	1	1	2	1.03853	0.616255	1.04997	0.819964	1.66236	0.0545482	-0.6984	0.0703526	-0.286368	0.733231		2	2	2	2	2	1.96303	12.8314	6.04818	7.22548	14.8224	0	1	0	0	-2	-1	0	3	2	3	3	2	2.6	0	5
Q15287	RNA-binding protein with serine-rich domain 1 RNPS1 - [RNPS1_HUMAN]	5.6			1	102.03	4.92	305	34.1877	11.8394	1	1	2	1.47027	0.939277	1.06809	0.503497	1.54408	0.556084	-0.0903768	0.0950295	-0.989946	0.626744		2	2	2	2	2	42.3306	43.1331	2.44803	151.28	0.708096	1	0	0	1	-2	0	0	1	1	3	0	3	1.6	0	5
P02746	Complement C1q subcomponent subunit B C1QB - [C1QB_HUMAN]	5.4	1		1	131.22	5.53	253	26.7045	8.63135	1	1	4	1.70611	1.61244	0.819092	2.08393	1.04474	0.770707	0.689249	-0.287902	1.05931	0.0631415		4	4	4	4	4	36.3937	0.14385	20.4102	59.7589	36.3937	2	2	0	3	0	7	1	1	3	2	0	1	1.4	0	4
Q15029	116 kDa U5 small nuclear ribonucleoprotein component EFTUD2 - [U5S1_HUMAN]	5.4			1	179.236	2.78	972	109.366	4.99561	1	2	4	1.04864	0.580053	1.02451	1.29699	1.76404	0.0685165	-0.785743	0.0349379	0.375165	0.818881		4	4	4	4	4	17.0169	28.1517	14.0003	56.8741	17.1607	0	1	0	0	-2	-1	1	2	1	2	0	2	1.4	0	5
P55769	NHP2-like protein 1 NHP2L1 - [NH2L1_HUMAN]	5.4			1	56.644	6.25	128	14.1646	8.45557	1	1	5	0.621282	0.905373	1.26847	0.980196	0.661427	-0.686681	-0.143415	0.343084	-0.0288578	-0.596346		4	4	4	4	4	71.2319	31.7171	25.8541	23.5516	7.92471	1	0	0	0	-1	0	1	0	1	1	2	3	1.4	0	2
Q13347	Eukaryotic translation initiation factor 3 subunit I EIF3I - [EIF3I_HUMAN]	5.2			1	105.112	7.08	325	36.4786	5.64307	2	2	3	1.32473	0.766903	1.11816	0.812557	1.70393	0.405701	-0.382884	0.16113	-0.299458	0.768867		2	2	2	2	2	59.3346	25.8662	19.209	19.3991	30.124	1	0	0	0	-2	-1	0	0	1	2	2	1	1.2	1	5
P49591	Serine--tRNA ligase, cytoplasmic SARS - [SYSC_HUMAN]	5.2			1	86.55	3.89	514	58.7401	6.43018	2	2	3	1.24231	0.765642	1.09355	0.662623	1.60055	0.313026	-0.385259	0.129013	-0.593739	0.678568		2	2	2	2	2	67.5743	23.3783	22.3665	38.3466	39.705	0	0	0	1	-2	-1	0	0	2	2	1	1	1.2	1	5
Q14624	Inter-alpha-trypsin inhibitor heavy chain H4 ITIH4 - [ITIH4_HUMAN]	5.2	1		1	54.0972	1.72	930	103.293	6.97607	2	2	2	1.48095	1.38289	1.21178	2.81234	1.05637	0.566523	0.46769	0.27713	1.49177	0.0791155		2	2	2	2	2	12.1771	36.2854	2.72041	4.22419	23.3461	1	1	0	4	0	6	0	2	1	3	3	2	2.2	1	4
P01623	Ig kappa chain V-III region WOL - [KV305_HUMAN]	5.2	1		7	393.928	52.29	109	11.7389	8.90967	3	5	17	0.822504	1.33798	1.12719	2.0174	0.681597	-0.281906	0.420059	0.172733	1.01249	-0.55301		11	11	11	11	11	23.649	30.6992	15.7248	61.9238	26.9049	0	1	0	3	0	4	2	2	1	2	0	1	1.2	2	4
Q9NTK5	Obg-like ATPase 1 OLA1 - [OLA1_HUMAN]	5			1	49.48	2.27	396	44.7153	7.81104	1	1	1	0.769578	2.31607	0.712097	2.2466	0.327767	-0.377861	1.21168	-0.489855	1.16774	-1.60926		1	1	1	1	1						0	3	0	3	-4	2	0	0	0	0	0	0	0	0	2
Q6UN15	Pre-mRNA 3'-end-processing factor FIP1 FIP1L1 - [FIP1_HUMAN]	5			1	23.92	3.2	594	66.4865	5.59229	1	1	1	0.275985	1.18406		2.02178	0.22992	-1.85734	0.243742	#NUM!	1.01563	-2.1208		1	1		1	1						4	0	0	3	-4	3	0	0	0	0	0	0	0	0	0
Q7Z5J8	Ankyrin and armadillo repeat-containing protein ANKAR - [ANKAR_HUMAN]	5			1	62.18	0.49	1434	161.922	8.104	1	1	5	1.91124	0.941238	0.749728	1.8717	2.003	0.934508	-0.0873691	-0.415561	0.904346	1.00216		1	1	1	1	1						2	0	0	2	-3	1	0	0	0	0	0	0	0	0	5
Q6IPX3	Transcription elongation factor A protein-like 6 TCEAL6 - [TCAL6_HUMAN]	5			3	46.53	4.5	200	22.2847	5.23682	1	1	1	0.177253	0.889753	1.09271	1.64265	0.196512	-2.49612	-0.168523	0.12791	0.716023	-2.34731		1	1	1	1	1						4	0	0	2	-4	2	0	0	0	0	0	0	0	0	2
O75208	Ubiquinone biosynthesis protein COQ9, mitochondrial COQ9 - [COQ9_HUMAN]	5			1	104.88	6.6	318	35.4866	5.93506	1	1	1	0.934518	1.60436	1.22087	1.49485	0.574579	-0.097706	0.681999	0.287906	0.579999	-0.799422		1	1	1	1	1						0	2	0	1	-1	2	0	0	0	0	0	0	0	0	2
Q13951	Core-binding factor subunit beta CBFB - [PEBB_HUMAN]	5			1	32.76	8.79	182	21.4947	6.59521	1	1	1	0.805938	1.78333	0.551742	1.49091	0.445794	-0.311259	0.834574	-0.857935	0.576196	-1.16555		1	1	1	1	1						0	2	1	1	-2	2	0	0	0	0	0	0	0	0	2
P01019	Angiotensinogen AGT - [ANGT_HUMAN]	5			1	39.64	6.19	485	53.1205	6.31592	2	2	2	0.167627	0.93957	0.78969	1.48996	0.175987	-2.57667	-0.0899269	-0.340641	0.575275	-2.50646		1	1	1	1	1						4	0	0	1	-4	1	0	0	0	0	0	0	0	1	2
P12955	Xaa-Pro dipeptidase PEPD - [PEPD_HUMAN]	5			1	42.39	5.27	493	54.5129	5.99854	1	1	1	1.35345	1.27294	1.25582	1.45304	1.04882	0.436645	0.348161	0.32863	0.539079	0.0687673		1	1	1	1	1						1	0	0	1	0	2	0	0	0	0	0	0	0	0	2
Q9Y5B9	FACT complex subunit SPT16 SUPT16H - [SP16H_HUMAN]	5			1	78.9888	1.53	1047	119.838	5.65576	1	2	4	1.00502	1.61244	0.995785	1.43553	0.614827	0.00721846	0.689249	-0.00609398	0.521588	-0.701747		1	1	1	1	1						0	2	0	1	-1	2	0	0	0	0	0	0	0	0	2
Q9NWU2	Glucose-induced degradation protein 8 homolog GID8 - [GID8_HUMAN]	5			1	85.99	10.53	228	26.7317	4.97021	1	1	1	1.01703	0.610801	1.42403	1.38481	1.64247	0.0243563	-0.711225	0.509982	0.46969	0.715864		1	1	1	1	1						0	1	1	1	-2	1	0	0	0	0	0	0	0	0	5
Q12905	Interleukin enhancer-binding factor 2 ILF2 - [ILF2_HUMAN]	5			1	95.2144	6.41	390	43.0352	5.26221	2	2	2	0.0275799	0.621408		1.3796	0.0437806	-5.18024	-0.686388		0.464246	-4.51357		1	1		1	1						4	1	0	1	-4	2	0	0	0	0	0	0	0	1	0
P62750	60S ribosomal protein L23a RPL23A - [RL23A_HUMAN]	5			1	72.89	8.33	156	17.6841	10.4478	1	1	1	1.95562	1.11619	0.86927	1.33271	1.72826	0.967623	0.158583	-0.202124	0.414366	0.789322		1	1	1	1	1						2	0	0	1	-2	1	0	0	0	0	0	0	0	0	5
Q86TX2	Acyl-coenzyme A thioesterase 1 ACOT1 - [ACOT1_HUMAN]	5			2	41.08	4.51	421	46.2481	7.34229	1	1	1	1.17337	0.890658	0.744635	1.26312	1.29953	0.230655	-0.167056	-0.425395	0.336997	0.377994		1	1	1	1	1						0	0	0	0	-1	-1	0	0	0	0	0	0	0	0	4
Q15113	Procollagen C-endopeptidase enhancer 1 PCOLCE - [PCOC1_HUMAN]	5			1	30.89	2	449	47.942	7.43018	1	1	1	1.31194	0.801562	1.73791	1.23949	1.61451	0.391697	-0.319115	0.797355	0.309745	0.691094		1	1	1	1	1						1	0	2	0	-2	1	0	0	0	0	0	0	0	0	5
Q9GZS3	WD repeat-containing protein 61 WDR61 - [WDR61_HUMAN]	5			1	168.713	12.13	305	33.5598	5.46533	2	2	3	0.550914	1.17757	1.31048	1.15881	0.46149	-0.860102	0.23581	0.390094	0.212646	-1.11563		2	2	2	2	2	29.4271	49.2459	11.9162	32.5659	87.5261	1	0	1	0	-2	0	0	1	1	2	1	0	1	1	2
Q9UL46	Proteasome activator complex subunit 2 PSME2 - [PSME2_HUMAN]	5			1	206.243	9.21	239	27.3843	5.73193	1	1	3	0.191028	1.28391	0.798103	1.12241	0.21031	-2.38814	0.360542	-0.325353	0.166593	-2.24941		3	3	3	3	3	24.6636	41.1745	25.8097	37.7296	57.3623	4	0	0	0	-4	0	1	2	1	1	1	0	1	0	2
P35613	Basigin BSG - [BASI_HUMAN]	5			1	61.1064	7.01	385	42.1741	5.65576	2	2	2	1.06802	0.699683	0.994352	1.02941	1.50572	0.0949419	-0.515227	-0.0081718	0.0418112	0.590452		2	2	2	2	2	9.04971	6.22014	57.5745	26.5072	2.81769	0	0	0	0	-2	-2	0	3	3	0	1	3	2	1	5
Q9UH99	SUN domain-containing protein 2 SUN2 - [SUN2_HUMAN]	5			1	70.06	2.09	717	80.2616	6.72705	1	1	2	0.480219	0.864725	0.519775	1.02798	0.547805	-1.05823	-0.209686	-0.944042	0.0398164	-0.868265		1	1	1	1	1						2	0	1	0	-1	2	0	0	0	0	0	0	0	0	2
P09543	2',3'-cyclic-nucleotide 3'-phosphodiesterase CNP - [CN37_HUMAN]	5			1	64.62	2.61	421	47.5487	9.0708	1	1	1	1.11039	1.57219	1.25778	0.999835	0.696684	0.151067	0.652773	0.330881	-0.00023841	-0.521423		1	1	1	1	1						0	2	0	0	0	2	0	0	0	0	0	0	0	0	2
Q01658	Protein Dr1 DR1 - [NC2B_HUMAN]	5			1	67.49	15.34	176	19.4317	4.75439	2	2	2	0.86518	0.695687	0.926409	0.854645	1.22675	-0.208928	-0.52349	-0.110279	-0.226603	0.294845		1	1	1	1	1						0	0	0	0	0	0	0	0	0	0	0	0	0	1	5
O00625	Pirin PIR - [PIR_HUMAN]	5			1	57.1758	6.21	290	32.0933	6.91748	1	2	3	0.889492	0.626955	0.566794	0.84808	1.39949	-0.168946	-0.673567	-0.819104	-0.237727	0.484904		1	1	1	1	1						0	1	1	0	-1	1	0	0	0	0	0	0	0	0	5
P63010	AP-2 complex subunit beta AP2B1 - [AP2B1_HUMAN]	5			2	47.86	1.81	937	104.486	5.37646	2	2	2	0.976618	0.881748	0.839915	0.824274	1.09256	-0.0341338	-0.181562	-0.251685	-0.278803	0.127711		1	1	1	1	1						0	0	0	0	0	0	0	0	0	0	0	0	0	1	5
O14737	Programmed cell death protein 5 PDCD5 - [PDCD5_HUMAN]	5			1	216.12	16.8	125	14.2763	6.03662	3	3	8	1.31223	0.860142	1.19251	0.802463	1.50489	0.392026	-0.217353	0.253995	-0.317494	0.589661		1	1	1	1	1						1	0	0	0	-2	-1	0	0	0	0	0	0	0	2	5
P11166	Solute carrier family 2, facilitated glucose transporter member 1 SLC2A1 - [GTR1_HUMAN]	5			1	21.23	1.83	492	54.0485	8.71924	1	1	1	1.15935	4.4975	0.657907	0.749247	0.254278	0.213316	2.16912	-0.604045	-0.416486	-1.97552		1	1	1	1	1						0	5	1	0	-4	2	0	0	0	0	0	0	0	0	2
Q9UBS4	DnaJ homolog subfamily B member 11 DNAJB11 - [DJB11_HUMAN]	5			1	44.6824	7.54	358	40.4886	6.17627	2	2	2	3.02842	0.870393	1.08579	0.735199	3.43214	1.59857	-0.200261	0.118742	-0.443794	1.77911		1	1	1	1	1						5	0	0	0	-5	0	0	0	0	0	0	0	0	1	5
O60220	Mitochondrial import inner membrane translocase subunit Tim8 A TIMM8A - [TIM8A_HUMAN]	5			1	69.42	26.8	97	10.9913	5.16064	2	2	2	1.09307	0.837348	1.05758	0.729043	1.28768	0.128389	-0.2561	0.0807632	-0.455924	0.364772		1	1	1	1	1						0	0	0	0	0	0	0	0	0	0	0	0	0	1	5
Q16401	26S proteasome non-ATPase regulatory subunit 5 PSMD5 - [PSMD5_HUMAN]	5			1	27.98	3.57	504	56.1604	5.47803	1	1	1	3.28422	0.907211	1.30013	0.70844	3.57098	1.71555	-0.14049	0.378652	-0.497282	1.83632		1	1	1	1	1						5	0	1	0	-5	1	0	0	0	0	0	0	0	0	5
Q9HD42	Charged multivesicular body protein 1a CHMP1A - [CHM1A_HUMAN]	5			1	38.9	4.08	196	21.6892	8.06006	1	1	2	0.670167	0.547254	0.801883	0.70677	1.20798	-0.577407	-0.869717	-0.318536	-0.500686	0.272593		1	1	1	1	1						0	1	0	0	0	1	0	0	0	0	0	0	0	0	5
O15511	Actin-related protein 2/3 complex subunit 5 ARPC5 - [ARPC5_HUMAN]	5			1	62.08	12.58	151	16.3103	5.66846	1	1	1	0.467677	2.30857	1.23251	0.663705	0.199833	-1.09641	1.207	0.301602	-0.591387	-2.32313		1	1	1	1	1						2	3	0	1	-4	2	0	0	0	0	0	0	0	0	2
Q52LJ0	Protein FAM98B FAM98B - [FA98B_HUMAN]	5			1	81.58	3.94	330	37.167	6.29053	1	1	1	1.35684	0.753731	1.33739	0.638373	1.77572	0.440247	-0.407878	0.41942	-0.647529	0.828408		1	1	1	1	1						1	0	1	1	-2	1	0	0	0	0	0	0	0	0	5
O95372	Acyl-protein thioesterase 2 LYPLA2 - [LYPA2_HUMAN]	5			1	41.4821	3.03	231	24.7207	7.2251	1	1	3	0.968369	0.918542	0.934265	0.634086	1.03994	-0.0463709	-0.122583	-0.0980969	-0.65725	0.0564948		1	1	1	1	1						0	0	0	1	0	1	0	0	0	0	0	0	0	0	5
P07954	Fumarate hydratase, mitochondrial FH - [FUMH_HUMAN]	5			1	83.31	3.73	510	54.6022	8.76318	2	2	2	0.383167	1.30054	0.769952	0.628941	0.290623	-1.38395	0.379106	-0.377159	-0.669004	-1.78278		1	1	1	1	1						3	1	0	1	-4	1	0	0	0	0	0	0	0	1	2
Q96DV4	39S ribosomal protein L38, mitochondrial MRPL38 - [RM38_HUMAN]	5			1	31.51	1.84	380	44.5684	7.53271	1	1	1	1.02907	0.848653	1.13361	0.614906	1.19613	0.0413345	-0.236753	0.180929	-0.701563	0.258371		1	1	1	1	1						0	0	0	1	0	1	0	0	0	0	0	0	0	0	5
Q14108	Lysosome membrane protein 2 SCARB2 - [SCRB2_HUMAN]	5			1	46.91	2.51	478	54.2555	5.13525	1	1	1	0.885043	0.700723	0.932763	0.586125	1.2459	-0.176181	-0.513083	-0.100417	-0.77072	0.317185		1	1	1	1	1						0	0	0	1	0	1	0	0	0	0	0	0	0	0	5
Q8N1G4	Leucine-rich repeat-containing protein 47 LRRC47 - [LRC47_HUMAN]	5			1	91.7578	4.29	583	63.4337	8.27979	2	2	3	1.06167	0.772435	0.881515	0.57097	1.35579	0.0863331	-0.372514	-0.181944	-0.808514	0.43913		1	1	1	1	1						0	0	0	1	-1	0	0	0	0	0	0	0	0	1	5
P62280	40S ribosomal protein S11 RPS11 - [RS11_HUMAN]	5			1	46.1	5.06	158	18.419	10.3013	1	1	1	1.66299	1.03939	1.08957	0.512761	1.57824	0.733781	0.0557433	0.123753	-0.963643	0.658321		1	1	1	1	1						2	0	0	1	-2	1	0	0	0	0	0	0	0	0	5
O75533	Splicing factor 3B subunit 1 SF3B1 - [SF3B1_HUMAN]	5			1	41.04	1.76	1304	145.738	7.09326	1	1	1	1.35962	0.891259	1.0883	0.453557	1.5048	0.443206	-0.166083	0.12208	-1.14065	0.589572		1	1	1	1	1						1	0	0	2	-2	1	0	0	0	0	0	0	0	0	5
A6NCW0	Ubiquitin carboxyl-terminal hydrolase 17-like protein 3 USP17L3 - [U17L3_HUMAN]	5			15	38.5797	1.32	530	59.4975	7.73779	1	1	7	1.00946	1.90905	1.72162		0.521597	0.0135817	0.932858	0.783766	#NUM!	-0.938993		1	1	1		1						0	2	2	0	-1	3	0	0	0	0	0	0	0	0	0
P04433	Ig kappa chain V-III region VG (Fragment) - [KV309_HUMAN]	4.8	1		1	85.0395	13.91	115	12.5673	4.95752	1	2	7	0.914223	1.36352	1.1421	3.31359	0.634675	-0.129382	0.447331	0.191687	1.7284	-0.655911		5	5	5	5	5	3.98201	7.65267	9.32658	18.5617	3.96987	0	1	0	5	-1	5	1	3	3	3	2	3	2.8	0	4
Q96FJ2	Dynein light chain 2, cytoplasmic DYNLL2 - [DYL2_HUMAN]	4.8			1	108.98	37.08	89	10.3431	7.37158	1	2	2	0.79245	1.38202	0.909281	1.22677	0.565618	-0.335607	0.466777	-0.137202	0.294867	-0.822101		2	2	2	2	2	10.2494	23.1646	21.6651	23.6191	34.0116	0	1	0	0	-1	0	0	2	2	2	2	1	1.8	0	2
Q92738	USP6 N-terminal-like protein USP6NL - [US6NL_HUMAN]	4.8			1	48.98	1.09	828	94.0456	9.0708	1	1	5	1.65678	0.811532	1.2215	0.916945	2.01384	0.728384	-0.30128	0.288649	-0.125092	1.00995		2	2	2	2	2	22.2073	20.8564	16.5049	13.8259	44.5796	2	0	0	0	-3	-1	0	2	2	2	2	1	1.8	0	5
P25311	Zinc-alpha-2-glycoprotein AZGP1 - [ZA2G_HUMAN]	4.6	1		1	101.763	7.38	298	34.2371	6.04932	2	2	2	0.455153	1.71052	1.64955	3.34015	0.262478	-1.13558	0.774436	0.722073	1.73991	-1.92973		2	2	2	2	2	83.3479	36.3935	34.5145	33.221	148.434	2	2	2	5	-4	7	0	0	1	1	1	0	0.6	1	4
P01024	Complement C3 C3 - [CO3_HUMAN]	4.6	1		2	3100.06	29.34	1663	187.03	6.40479	45	45	113	0.838353	1.6597	1.17976	2.53482	0.461004	-0.254371	0.730919	0.238488	1.34188	-1.11715		94	94	94	94	95	39.6268	37.2126	27.8989	62.1827	71.7726	0	2	0	4	-2	4	3	1	1	1	0	0	0.6	4	2
O43290	U4/U6.U5 tri-snRNP-associated protein 1 SART1 - [SNUT1_HUMAN]	4.6			1	57.0797	1.25	800	90.2003	6.12549	1	1	2	0.794562	1.36632	0.846739	0.893686	0.573642	-0.331769	0.450292	-0.24001	-0.162161	-0.801778		2	2	2	2	2	23.2111	24.9315	26.2943	79.9013	1.64943	0	1	0	0	-1	0	0	2	2	1	0	3	1.6	0	2
P00450	Ceruloplasmin CP - [CERU_HUMAN]	4.4	1		1	728.866	12.77	1065	122.128	5.71924	11	11	30	0.615713	1.70648	1.10584	1.87562	0.423467	-0.699671	0.771023	0.145146	0.907371	-1.23968		21	21	21	21	21	40.1996	18.5333	21.7804	28.9	46.9145	1	2	0	2	-2	3	3	1	2	2	1	1	1.4	4	2
O43242	26S proteasome non-ATPase regulatory subunit 3 PSMD3 - [PSMD3_HUMAN]	4.2			1	113.348	3.93	534	60.9395	8.44092	2	2	3	0.467603	1.49413	0.8817	1.1548	0.308711	-1.09664	0.57931	-0.18164	0.207637	-1.69567		2	2	2	2	2	38.2112	11.3341	34.321	33.1216	26.0451	2	1	0	0	-4	-1	0	1	2	1	1	1	1.2	1	2
B9A064	Immunoglobulin lambda-like polypeptide 5 IGLL5 - [IGLL5_HUMAN]	4.2	1		3	611.012	27.1	214	23.0486	8.83643	1	6	27	0.858941	1.38944	1.14275	2.90862	0.513719	-0.21937	0.474504	0.192513	1.54033	-0.960948		20	20	20	20	20	54.4539	42.7813	7.9531	51.3817	22.4056	0	1	0	4	-1	4	3	0	1	3	0	2	1.2	0	4
P0C0L4	Complement C4-A C4A - [CO4A_HUMAN]	4.2	1		2	1215.45	10.44	1744	192.664	7.07861	13	13	38	0.843973	1.84431	0.996216	2.20347	0.448396	-0.244731	0.883082	-0.00546944	1.13978	-1.15715		29	29	29	29	29	41.089	12.8373	19.214	40.191	53.1608	0	2	0	3	-2	3	3	1	2	2	1	0	1.2	4	2
O15400	Syntaxin-7 STX7 - [STX7_HUMAN]	4			1	33.37	5.36	261	29.7973	5.5542	1	1	1	0.917835	1.17779	0.823056	1.498	0.768704	-0.123694	0.236088	-0.280937	0.583039	-0.379499		1	1	1	1	1						0	0	0	1	0	1	0	0	0	0	0	0	0	0	2
Q9HC38	Glyoxalase domain-containing protein 4 GLOD4 - [GLOD4_HUMAN]	4			1	49.96	3.19	313	34.7713	5.60498	1	1	1	0.633507	1.13533	0.701465	1.44598	0.550418	-0.658568	0.183116	-0.511557	0.532052	-0.861401		1	1	1	1	1						1	0	0	1	-1	1	0	0	0	0	0	0	0	0	2
P84157	Matrix-remodeling-associated protein 7 MXRA7 - [MXRA7_HUMAN]	4			1	36.67	3.92	204	21.4524	4.25928	1	1	1	0.730078	1.61244	1.05347	1.43553	0.446631	-0.453878	0.689249	0.0751548	0.521588	-1.16284		1	1	1	1	1						0	2	0	1	-2	1	0	0	0	0	0	0	0	0	2
O94906	Pre-mRNA-processing factor 6 PRPF6 - [PRP6_HUMAN]	4			1	31.54	1.06	941	106.858	8.25049	1	1	1	0.670736	1.67476	0.574781	1.43553	0.395061	-0.576183	0.743953	-0.798915	0.521588	-1.33985		1	1	1	1	1						0	2	1	1	-3	1	0	0	0	0	0	0	0	0	2
P69849	Nodal modulator 3 NOMO3 - [NOMO3_HUMAN]	4			2	51.02	1.39	1222	134.049	5.66846	1	1	1	2.13938	0.746793	0.87767	1.43188	2.82587	1.09719	-0.421219	-0.188249	0.517909	1.49869		1	1	1	1	1						3	0	0	1	-4	0	0	0	0	0	0	0	0	0	5
P49821	NADH dehydrogenase [ubiquinone] flavoprotein 1, mitochondrial NDUFV1 - [NDUV1_HUMAN]	4			1	53.71	4.31	464	50.7848	8.20654	1	1	1	0.851413	1.43507	1.07756	1.31573	0.585236	-0.232068	0.521123	0.10777	0.395868	-0.772909		1	1	1	1	1						0	1	0	1	-1	1	0	0	0	0	0	0	0	0	2
Q9NUL5	UPF0515 protein C19orf66 C19orf66 - [CS066_HUMAN]	4			1	27.21	3.09	291	33.0892	7.25439	1	1	1	0.891682	0.462478	1.04846	1.24746	1.90188	-0.165399	-1.11254	0.0682742	0.318998	0.927428		1	1	1	1	1						0	2	0	0	-2	0	0	0	0	0	0	0	0	0	5
P00387	NADH-cytochrome b5 reductase 3 CYB5R3 - [NB5R3_HUMAN]	4			1	48.0153	6.64	301	34.2127	7.59131	2	2	3	0.154193	1.22544	0.672226	1.23106	0.124118	-2.69719	0.293305	-0.572982	0.2999	-3.01022		1	1	1	1	1						4	0	0	0	-4	0	0	0	0	0	0	0	0	1	2
P63173	60S ribosomal protein L38 RPL38 - [RL38_HUMAN]	4			1	32.2679	17.14	70	8.21273	10.0962	1	1	2	3.93593	1.01559	1.2354	1.17107	3.82289	1.9767	0.0223208	0.304973	0.227829	1.93467		1	1	1	1	1						5	0	0	0	-5	0	0	0	0	0	0	0	0	0	5
Q6DD88	Atlastin-3 ATL3 - [ATLA3_HUMAN]	4			1	52.72	3.88	541	60.5034	5.65576	1	1	1	0.317029	1.35875	1.00278	1.16685	0.230157	-1.65731	0.442277	0.00400517	0.222615	-2.11931		1	1	1	1	1						4	1	0	0	-4	1	0	0	0	0	0	0	0	0	2
Q8TCD5	5'(3')-deoxyribonucleotidase, cytosolic type NT5C - [NT5C_HUMAN]	4			1	82.8	8.96	201	23.3681	6.63916	1	1	1	1.19628	0.884826	1.40486	1.15117	1.33365	0.258558	-0.176535	0.490426	0.203099	0.415376		1	1	1	1	1						0	0	1	0	-1	0	0	0	0	0	0	0	0	0	5
P53004	Biliverdin reductase A BLVRA - [BIEA_HUMAN]	4			1	39.7	3.38	296	33.4073	6.44287	1	1	1	1.25407	0.982687	0.90881	1.13278	1.25884	0.326618	-0.0251955	-0.13795	0.179872	0.332096		1	1	1	1	1						0	0	0	0	0	0	0	0	0	0	0	0	0	0	5
O75477	Erlin-1 ERLIN1 - [ERLN1_HUMAN]	4			1	82.778	8.96	346	38.9014	7.86963	1	2	2	0.781671	1.03352	0.983536	1.10566	0.746054	-0.355367	0.0475637	-0.0239508	0.144902	-0.422648		2	2	2	2	2	141.186	17.5362	4.28436	59.8964	106.913	0	0	0	0	0	0	0	0	2	3	0	0	1	0	2
Q13363	C-terminal-binding protein 1 CTBP1 - [CTBP1_HUMAN]	4			1	35.6924	5.91	440	47.5055	6.771	1	2	2	1.50035	0.814432	0.74183	1.09033	1.81719	0.585294	-0.296134	-0.43084	0.124763	0.861711		1	1	1	1	1						2	0	0	0	-2	0	0	0	0	0	0	0	0	0	5
Q16718	NADH dehydrogenase [ubiquinone] 1 alpha subcomplex subunit 5 NDUFA5 - [NDUA5_HUMAN]	4			1	67.23	22.41	116	13.4502	5.98584	1	1	1	1.33865	0.906178	1.04608	1.08523	1.4572	0.420782	-0.142134	0.064999	0.118001	0.543199		1	1	1	1	1						1	0	0	0	-1	0	0	0	0	0	0	0	0	0	5
O60613	15 kDa selenoprotein SEP15 - [SEP15_HUMAN]	4			1	87.4	9.88	162	17.7799	5.03369	1	1	2	0.789651	0.585937	1	1.08179	1.32938	-0.340713	-0.771182	0	0.113419	0.410751		1	1	1	1	1						0	1	0	0	-1	0	0	0	0	0	0	0	0	0	5
P24390	ER lumen protein-retaining receptor 1 KDELR1 - [ERD21_HUMAN]	4			1	48.91	8.96	212	24.526	8.6167	1	1	1	0.589323	1.12331	0.506731	1.05949	0.517509	-0.762871	0.167756	-0.980708	0.0833693	-0.950344		1	1	1	1	1						1	0	1	0	-1	1	0	0	0	0	0	0	0	0	2
P26196	Probable ATP-dependent RNA helicase DDX6 DDX6 - [DDX6_HUMAN]	4			1	46.32	3.52	483	54.3823	8.66064	1	1	2	1.04885	0.58641	1.38698	1.02914	1.76431	0.0688049	-0.770017	0.471952	0.0414422	0.819105		1	1	1	1	1						0	1	1	0	-2	0	0	0	0	0	0	0	0	0	5
Q7Z7H5	Transmembrane emp24 domain-containing protein 4 TMED4 - [TMED4_HUMAN]	4			1	46.17	11.01	227	25.9263	8.27979	1	2	2	1.08059	2.30732	1.18671	1.02695	0.461974	0.111819	1.20622	0.246969	0.0383664	-1.11412		1	1	1	1	1						0	3	0	0	-2	1	0	0	0	0	0	0	0	0	2
O43670	BUB3-interacting and GLEBS motif-containing protein ZNF207 ZNF207 - [ZN207_HUMAN]	4			1	51.3	2.72	478	50.7171	9.1001	1	1	1	1.15951	0.989037	0.896479	1.02328	1.15645	0.213511	-0.0159033	-0.157658	0.0332031	0.209697		1	1	1	1	1						0	0	0	0	0	0	0	0	0	0	0	0	0	0	5
P49189	4-trimethylaminobutyraldehyde dehydrogenase ALDH9A1 - [AL9A1_HUMAN]	4			1	53.8	2.23	494	53.767	5.87158	1	1	1	0.832199	0.784075	1.09562	0.995013	1.04697	-0.265	-0.350936	0.131752	-0.00721243	0.0662184		1	1	1	1	1						0	0	0	0	0	0	0	0	0	0	0	0	0	0	5
Q9H6R3	Acyl-CoA synthetase short-chain family member 3, mitochondrial ACSS3 - [ACSS3_HUMAN]	4			1	32	2.19	686	74.7305	8.63135	1	1	1	1.15139	0.920872	1.02098	0.958953	1.23336	0.203379	-0.118928	0.0299558	-0.0604681	0.302589		1	1	1	1	1						0	0	0	0	0	0	0	0	0	0	0	0	0	0	5
Q14165	Malectin MLEC - [MLEC_HUMAN]	4			1	50.67	4.45	292	32.2136	5.41455	1	1	1	1.02112	0.891138	1.00577	0.951928	1.13031	0.0301527	-0.16628	0.00830744	-0.0710762	0.176715		1	1	1	1	1						0	0	0	0	0	0	0	0	0	0	0	0	0	0	5
Q8WW12	PEST proteolytic signal-containing nuclear protein PCNP - [PCNP_HUMAN]	4			1	29.41	4.49	178	18.9134	7.48877	1	1	1	1.30458	0.935436	0.679166	0.92934	1.37569	0.383583	-0.096289	-0.558164	-0.105721	0.460155		1	1	1	1	1						1	0	0	0	-1	0	0	0	0	0	0	0	0	0	5
Q7Z2W4	Zinc finger CCCH-type antiviral protein 1 ZC3HAV1 - [ZCCHV_HUMAN]	4			1	35.27	0.78	902	101.367	8.39697	1	1	1	0.90884	0.632045	0.89433	0.875601	1.41842	-0.137901	-0.6619	-0.161121	-0.191655	0.504282		1	1	1	1	1						0	1	0	0	-1	0	0	0	0	0	0	0	0	0	5
O75556	Mammaglobin-B SCGB2A1 - [SG2A1_HUMAN]	4			1	82.6471	21.05	95	10.8763	5.78271	2	2	2	0.128173	0.968817	1.08711	0.87362	0.130503	-2.96383	-0.0457044	0.120504	-0.194922	-2.93784		1	1	1	1	1						4	0	0	0	-4	0	0	0	0	0	0	0	0	1	2
Q15041	ADP-ribosylation factor-like protein 6-interacting protein 1 ARL6IP1 - [AR6P1_HUMAN]	4			1	34.55	3.94	203	23.3474	9.31982	1	1	1	0.390222	1.92986	0.886314	0.826763	0.199457	-1.35763	0.948499	-0.17411	-0.274454	-2.32585		1	1	1	1	1						3	2	0	0	-4	1	0	0	0	0	0	0	0	0	2
P17174	Aspartate aminotransferase, cytoplasmic GOT1 - [AATC_HUMAN]	4			1	29.99	2.42	413	46.2185	7.00537	1	1	1	1.82496	1.07382	0.916036	0.813913	1.67643	0.867861	0.102756	-0.126523	-0.297054	0.745388		1	1	1	1	1						2	0	0	0	-2	0	0	0	0	0	0	0	0	0	5
Q15436	Protein transport protein Sec23A SEC23A - [SC23A_HUMAN]	4			1	69.52	2.09	765	86.1053	7.07861	1	1	1	0.753628	0.807869	0.77023	0.792228	0.920197	-0.408075	-0.307808	-0.376639	-0.336012	-0.119985		1	1	1	1	1						0	0	0	0	0	0	0	0	0	0	0	0	0	0	5
O94979	Protein transport protein Sec31A SEC31A - [SC31A_HUMAN]	4			1	41.1	1.23	1220	132.931	6.88818	1	1	1	1.02055	0.832563	0.728707	0.765987	1.20915	0.0293451	-0.264368	-0.456589	-0.384607	0.273996		1	1	1	1	1						0	0	0	0	0	0	0	0	0	0	0	0	0	0	5
P46060	Ran GTPase-activating protein 1 RANGAP1 - [RAGP1_HUMAN]	4			1	70.64	2.04	587	63.5023	4.67822	1	1	1	0.163923	1.20925	0.62192	0.765548	0.133717	-2.60891	0.274116	-0.685198	-0.385436	-2.90274		1	1	1	1	1						4	0	1	0	-4	1	0	0	0	0	0	0	0	0	2
Q13177	Serine/threonine-protein kinase PAK 2 PAK2 - [PAK2_HUMAN]	4			1	51.8	1.72	524	58.0059	5.96045	1	1	1	1.43277	0.947101	1.15637	0.759737	1.49226	0.518804	-0.0784095	0.209603	-0.396428	0.577497		1	1	1	1	1						1	0	0	0	-1	0	0	0	0	0	0	0	0	0	5
O43324	Eukaryotic translation elongation factor 1 epsilon-1 EEF1E1 - [MCA3_HUMAN]	4			1	28.54	6.32	174	19.7983	8.54346	1	1	1	1.10823	0.914724	1.2476	0.752778	1.1951	0.148257	-0.128592	0.319153	-0.409703	0.257133		1	1	1	1	1						0	0	0	0	0	0	0	0	0	0	0	0	0	0	5
P68400	Casein kinase II subunit alpha CSNK2A1 - [CSK21_HUMAN]	4			1	30.24	5.37	391	45.1148	7.73779	1	1	1	2.05783	0.95877	1.18203	0.740884	2.11718	1.04112	-0.0607429	0.241261	-0.43268	1.08215		1	1	1	1	1						3	0	0	0	-3	0	0	0	0	0	0	0	0	0	5
Q08378	Golgin subfamily A member 3 GOLGA3 - [GOGA3_HUMAN]	4			1	69.4489	0.8	1498	167.252	5.43994	1	1	2	0.941245	0.631005	1.01203	0.732635	1.47141	-0.0873574	-0.664277	0.0172491	-0.448833	0.557203		1	1	1	1	1						0	1	0	0	-1	0	0	0	0	0	0	0	0	0	5
O43504	Ragulator complex protein LAMTOR5 LAMTOR5 - [LTOR5_HUMAN]	4			1	66.5	15.38	91	9.60772	4.86865	1	1	1	0.350603	1.5542	1.13565	0.725894	0.222522	-1.51209	0.636173	0.183523	-0.462168	-2.16798		1	1	1	1	1						3	2	0	0	-4	1	0	0	0	0	0	0	0	0	2
Q6NZY4	Zinc finger CCHC domain-containing protein 8 ZCCHC8 - [ZCHC8_HUMAN]	4			1	76.37	3.11	707	78.5285	4.86865	1	1	2	2.73755	0.511759	1.12733	0.720653	5.27668	1.45288	-0.966464	0.172912	-0.472623	2.39963		1	1	1	1	1						4	1	0	0	-5	0	0	0	0	0	0	0	0	0	5
O75323	Protein NipSnap homolog 2 GBAS - [NIPS2_HUMAN]	4			1	31.4553	5.94	286	33.7212	9.36377	1	2	2	1.42478	1.0051	1.04557	0.711712	1.3983	0.510739	0.00734617	0.064291	-0.490634	0.483676		1	1	1	1	1						1	0	0	0	-1	0	0	0	0	0	0	0	0	0	5
O60216	Double-strand-break repair protein rad21 homolog RAD21 - [RAD21_HUMAN]	4			1	69.7995	3.17	631	71.6447	4.65283	1	2	2	0.568093	0.815641	0.735301	0.708441	0.687045	-0.815801	-0.293994	-0.443593	-0.49728	-0.541524		1	1	1	1	1						1	0	0	0	0	1	0	0	0	0	0	0	0	0	2
P55010	Eukaryotic translation initiation factor 5 EIF5 - [IF5_HUMAN]	4			1	73.22	2.32	431	49.1918	5.57959	1	1	1	1.05441	0.977206	0.897	0.688527	1.06436	0.0764341	-0.0332649	-0.15682	-0.538414	0.0899818		1	1	1	1	1						0	0	0	0	0	0	0	0	0	0	0	0	0	0	5
P42766	60S ribosomal protein L35 RPL35 - [RL35_HUMAN]	4			1	33	6.5	123	14.5426	11.0483	1	1	1	2.11453	1.02402	0.696552	0.678321	2.03691	1.08034	0.0342369	-0.521697	-0.559959	1.02638		1	1	1	1	1						3	0	0	0	-3	0	0	0	0	0	0	0	0	0	5
P22695	Cytochrome b-c1 complex subunit 2, mitochondrial UQCRC2 - [QCR2_HUMAN]	4			1	43.97	1.77	453	48.4129	8.63135	1	1	1	0.941376	0.744023	0.910392	0.67049	1.24808	-0.0871571	-0.426581	-0.135441	-0.576712	0.319707		1	1	1	1	1						0	0	0	0	0	0	0	0	0	0	0	0	0	0	5
Q16563	Synaptophysin-like protein 1 SYPL1 - [SYPL1_HUMAN]	4			1	51.23	4.25	259	28.5467	8.42627	1	1	1	0.426508	1.51065	0.951907	0.660998	0.278501	-1.22936	0.59517	-0.0711081	-0.597281	-1.84424		1	1	1	1	1						2	2	0	1	-4	1	0	0	0	0	0	0	0	0	2
P05154	Plasma serine protease inhibitor SERPINA5 - [IPSP_HUMAN]	4			1	26.3	3.2	406	45.6457	9.26123	1	1	1	0.754792	1.352	0.840177	0.64386	0.550701	-0.40585	0.435091	-0.251235	-0.635182	-0.860658		1	1	1	1	1						0	1	0	1	-1	1	0	0	0	0	0	0	0	0	2
Q86UU1	Pleckstrin homology-like domain family B member 1 PHLDB1 - [PHLB1_HUMAN]	4			1	94.6765	1.38	1377	151.068	8.63135	1	2	2	1.24698	0.83951	1.05345	0.590623	1.46521	0.31844	-0.252381	0.0751234	-0.75969	0.551104		1	1	1	1	1						0	0	0	1	-1	0	0	0	0	0	0	0	0	0	5
Q16864	V-type proton ATPase subunit F ATP6V1F - [VATF_HUMAN]	4			1	75.6	20.17	119	13.362	5.51611	1	1	1	0.50813	2.22759	1.12338	0.573748	0.225011	-0.976732	1.15548	0.16784	-0.801512	-2.15193		1	1	1	1	1						1	3	0	1	-4	1	0	0	0	0	0	0	0	0	2
Q9UNN5	FAS-associated factor 1 FAF1 - [FAF1_HUMAN]	4			1	44.08	1.08	650	73.9076	4.88135	1	1	1	1.21611	0.855099	1.18104	0.515209	1.40288	0.282278	-0.225836	0.240054	-0.956771	0.488396		1	1	1	1	1						0	0	0	1	-1	0	0	0	0	0	0	0	0	0	5
P01023	Alpha-2-macroglobulin A2M - [A2MG_HUMAN]	3.8	1		2	920.438	16.42	1474	163.188	6.45557	20	20	32	1.02774	1.96586	0.770795	1.62782	0.591801	0.0394756	0.975161	-0.375581	0.702942	-0.756815		26	26	26	26	26	65.489	32.2883	15.8126	25.3878	52.0396	0	2	0	2	-1	3	3	0	1	2	1	0	0.8	4	2
P01615	Ig kappa chain V-II region FR - [KV202_HUMAN]	3.6	1		2	37.7822	6.19	113	12.6517	7.94287	1	1	2	0.621927	1.62056	0.96741	4.27676	0.378563	-0.685182	0.696495	-0.0478013	2.09652	-1.40139		2	2	2	2	2	7.36283	1.58557	13.3913	20.2423	8.95623	1	2	0	5	-3	5	0	3	3	2	2	3	2.6	0	4
P02768	Serum albumin ALB - [ALBU_HUMAN]	3.6	1		1	25365.4	74.22	609	69.3215	6.27783	54	54	1116	0.741211	1.74304	1.02446	2.45875	0.442448	-0.432044	0.801604	0.0348677	1.29793	-1.17642		893	894	887	897	893	51.7499	33.8041	20.3988	59.3413	78.2897	0	2	0	3	-2	3	3	0	1	2	0	0	0.6	4	2
P01871	Ig mu chain C region IGHM - [IGHM_HUMAN]	3.6	1		2	200.429	22.79	452	49.2755	6.771	7	7	10	1.07533	1.42032	0.840415	1.75191	0.74759	0.104785	0.50622	-0.250826	0.808925	-0.41968		10	10	10	10	10	18.2927	25.6017	9.77618	38.5111	27.7503	0	1	0	2	0	3	2	2	1	3	1	1	1.6	4	2
P04114	Apolipoprotein B-100 APOB - [APOB_HUMAN]	3.4	1		1	80.5055	0.64	4563	515.283	7.04932	2	2	2	0.630156	1.08586	1.106	3.18744	0.572452	-0.666218	0.118838	0.145348	1.6724	-0.804774		2	2	2	2	2	88.1226	83.6474	4.54166	49.7519	2.97657	1	0	0	5	-1	5	0	0	0	3	1	3	1.4	1	4
Q9UMY4	Sorting nexin-12 SNX12 - [SNX12_HUMAN]	3.4			1	115.39	11.05	172	19.7181	7.86963	2	2	2	0.693306	1.15242	1.21776	1.24014	0.593444	-0.528435	0.204663	0.284229	0.3105	-0.752815		2	2	2	2	2	1438.2	88.4948	22.5607	51.6895	11154.4	0	0	0	0	-1	-1	0	0	0	2	0	0	0.4	1	2
P01766	Ig heavy chain V-III region BRO - [HV305_HUMAN]	3.2	1		4	103.483	25	120	13.2184	6.56592	2	2	3	1.25536	1.3589	1.19062	3.8873	0.911271	0.328103	0.442435	0.251712	1.95877	-0.134049		2	2	2	1	2	296.026	49.4964	137.985		699.624	0	1	0	5	0	6	0	0	1	0	0	0	0.2	1	4
P01593	Ig kappa chain V-I region AG - [KV101_HUMAN]	3.2	1		10	107.41	23.15	108	11.9849	5.98584	1	2	2	0.782296	1.44882	0.996213	3.73708	0.532625	-0.354213	0.534879	-0.00547448	1.90191	-0.908809		2	2	2	2	2	9.99671	10.1452	0.0538766	29.6494	20.2956	0	1	0	5	-1	5	0	3	2	3	1	2	2.2	0	4
P02790	Hemopexin HPX - [HEMO_HUMAN]	3.2	1		2	427.332	19.91	462	51.6433	7.02002	7	7	11	0.649718	1.97118	1.17692	2.54184	0.291143	-0.622114	0.979056	0.235019	1.34587	-1.7802		7	7	7	7	7	13.845	39.5493	11.6021	88.5265	30.8498	1	2	0	4	-4	3	2	2	1	2	0	1	1.2	4	2
P02649	Apolipoprotein E APOE - [APOE_HUMAN]	3	1		1	42.9705	6.94	317	36.1318	5.73193	2	2	2	1.03743	1.4695	0.920344	4.51561	0.696392	0.0530108	0.555323	-0.119755	2.17492	-0.522029		1	1	1	1	1						0	1	0	5	0	6	0	0	0	0	0	0	0	1	4
P04217	Alpha-1B-glycoprotein A1BG - [A1BG_HUMAN]	3	1		1	288.431	18.38	495	54.2195	5.85889	7	7	8	0.956499	1.95155	1.23255	2.2586	0.48347	-0.0641645	0.96462	0.301648	1.17543	-1.0485		7	7	7	7	7	44.7717	35.4299	18.0593	33.5094	60.4793	0	2	0	3	-2	3	2	1	1	2	1	0	1	4	2
Q9BQE5	Apolipoprotein L2 APOL2 - [APOL2_HUMAN]	3	1		1	31.76	4.15	337	37.0694	6.7417	1	1	1	2.25957	1.61244	0.921395	1.43553	1.38231	1.17605	0.689249	-0.118108	0.521588	0.467083		1	1	1	1	1						3	2	0	1	-1	5	0	0	0	0	0	0	0	0	3
P27169	Serum paraoxonase/arylesterase 1 PON1 - [PON1_HUMAN]	3	1		1	38.83	6.2	355	39.7062	5.22412	1	1	1	2.25957	1.61244	0.921395	1.43553	1.38231	1.17605	0.689249	-0.118108	0.521588	0.467083		1	1	1	1	1						3	2	0	1	-1	5	0	0	0	0	0	0	0	0	3
Q9NUJ1	Mycophenolic acid acyl-glucuronide esterase, mitochondrial ABHD10 - [ABHDA_HUMAN]	3			1	32.07	5.56	306	33.9107	8.57275	1	1	1	0.523075	1.90109	0.918863	1.33433	0.271411	-0.93491	0.926823	-0.122079	0.416115	-1.88145		1	1	1	1	1						1	2	0	1	-4	0	0	0	0	0	0	0	0	0	2
O75410	Transforming acidic coiled-coil-containing protein 1 TACC1 - [TACC1_HUMAN]	3			1	36.96	2.24	805	87.7402	4.88135	1	1	1	1.05025	1.14544	0.772526	1.24905	0.904448	0.0707298	0.195904	-0.372345	0.320836	-0.144891		1	1	1	1	1						0	0	0	0	0	0	0	0	0	0	0	0	0	0	2
P42345	Serine/threonine-protein kinase mTOR MTOR - [MTOR_HUMAN]	3			1	40.6145	0.67	2549	288.707	7.1665	1	1	3	1.14173	0.643172	1.25362	1.20204	1.75106	0.191226	-0.636724	0.3261	0.265482	0.808232		1	1	1	1	1						0	1	0	0	-2	-1	0	0	0	0	0	0	0	0	5
Q9H3N1	Thioredoxin-related transmembrane protein 1 TMX1 - [TMX1_HUMAN]	3			1	47.12	4.29	280	31.7708	4.98291	1	1	1	1.37931	0.761443	1.05689	1.15317	1.78686	0.46395	-0.393191	0.0798262	0.205602	0.837424		1	1	1	1	1						1	0	0	0	-2	-1	0	0	0	0	0	0	0	0	5
P09960	Leukotriene A-4 hydrolase LTA4H - [LKHA4_HUMAN]	3			1	62.29	2.13	611	69.2412	6.17627	1	1	1	1.06278	0.727573	1.11477	1.10635	1.44089	0.0878394	-0.458837	0.156741	0.14581	0.526959		1	1	1	1	1						0	0	0	0	-1	-1	0	0	0	0	0	0	0	0	5
Q9BY11	Protein kinase C and casein kinase substrate in neurons protein 1 PACSIN1 - [PACN1_HUMAN]	3			2	24.52	1.58	444	50.9338	5.23682	1	1	1	0.979401	0.7157	0.703208	1.1024	1.34988	-0.0300282	-0.482574	-0.507977	0.140643	0.432829		1	1	1	1	1						0	0	0	0	-1	-1	0	0	0	0	0	0	0	0	5
Q9Y6R7	IgGFc-binding protein FCGBP - [FCGBP_HUMAN]	3			1	42.4904	0.15	5405	571.639	5.33838	1	1	5	0.89546	0.996434	1.01098	1.06886	0.886466	-0.1593	-0.00515394	0.0157592	0.096073	-0.173863		1	1	1	1	1						0	0	0	0	0	0	0	0	0	0	0	0	0	0	2
O43776	Asparagine--tRNA ligase, cytoplasmic NARS - [SYNC_HUMAN]	3			1	28.24	1.64	548	62.9025	6.25244	1	1	1	2.37331	0.661787	0.814103	1.05396	3.53754	1.2469	-0.595561	-0.296717	0.075821	1.82274		1	1	1	1	1						3	1	0	0	-5	-1	0	0	0	0	0	0	0	0	5
Q86UX7	Fermitin family homolog 3 FERMT3 - [URP2_HUMAN]	3	1		1	72.1	2.4	667	75.905	6.97607	1	1	1	1.94964	2.3275	1.13453	1.03262	0.826282	0.963208	1.21878	0.182094	0.0463154	-0.275293		1	1	1	1	1						2	3	0	0	0	5	0	0	0	0	0	0	0	0	3
Q9BWM7	Sideroflexin-3 SFXN3 - [SFXN3_HUMAN]	3			1	34.05	4.31	325	35.9557	9.08545	1	1	1	0.734293	0.990695	1.17058	1.01685	0.731129	-0.445572	-0.0134874	0.227221	0.0241004	-0.451802		1	1	1	1	1						0	0	0	0	0	0	0	0	0	0	0	0	0	0	2
O60762	Dolichol-phosphate mannosyltransferase subunit 1 DPM1 - [DPM1_HUMAN]	3			1	33.65	8.46	260	29.6158	9.56885	1	1	1	0.464061	1.19221	0.542737	1.01415	0.383959	-1.10761	0.253644	-0.881674	0.0202752	-1.38098		1	1	1	1	1						2	0	1	0	-3	0	0	0	0	0	0	0	0	0	2
P29218	Inositol monophosphatase 1 IMPA1 - [IMPA1_HUMAN]	3			1	24.16	4.69	277	30.1692	5.26221	1	1	1	1.84385	0.800277	0.745099	1.01018	2.27274	0.88272	-0.321428	-0.424496	0.0146129	1.18443		1	1	1	1	1						2	0	0	0	-3	-1	0	0	0	0	0	0	0	0	5
P31146	Coronin-1A CORO1A - [COR1A_HUMAN]	3			1	66.6477	3.69	461	50.9938	6.68311	1	2	2	0.658523	1.37684	0.727154	1.0059	0.471795	-0.602693	0.461358	-0.459667	0.00849141	-1.08377		1	1	1	1	1						1	1	0	0	-2	0	0	0	0	0	0	0	0	0	2
P0CW20	LIM and senescent cell antigen-like-containing domain protein 3-like LIMS3L - [LIM3L_HUMAN]	3			1	39.96	13.68	117	13.2422	5.49072	1	1	1	0.877007	1.00115	0.850786	0.998735	0.864107	-0.18934	0.00166119	-0.233132	-0.00182629	-0.210719		1	1	1	1	1						0	0	0	0	0	0	0	0	0	0	0	0	0	0	2
Q9UHY7	Enolase-phosphatase E1 ENOPH1 - [ENOPH_HUMAN]	3			1	37.82	8.43	261	28.9145	4.77979	1	1	1	1.35227	0.857864	1.17692	0.925511	1.55493	0.435385	-0.221179	0.235012	-0.111678	0.636847		1	1	1	1	1						1	0	0	0	-2	-1	0	0	0	0	0	0	0	0	5
P46459	Vesicle-fusing ATPase NSF - [NSF_HUMAN]	3			1	49.06	1.08	744	82.5421	6.94678	1	1	1	1.04024	0.699568	1.09294	0.918645	1.46679	0.0569142	-0.515463	0.12821	-0.122421	0.55266		1	1	1	1	1						0	0	0	0	-1	-1	0	0	0	0	0	0	0	0	5
Q9NT62	Ubiquitin-like-conjugating enzyme ATG3 ATG3 - [ATG3_HUMAN]	3			1	58.8	3.18	314	35.8415	4.7417	1	1	1	0.652188	1.14488	1.07409	0.893864	0.561925	-0.61664	0.195192	0.103121	-0.161874	-0.831549		1	1	1	1	1						1	0	0	0	-1	0	0	0	0	0	0	0	0	0	2
Q8TAQ2	SWI/SNF complex subunit SMARCC2 SMARCC2 - [SMRC2_HUMAN]	3			1	47.2462	1.57	1214	132.797	5.69385	1	2	3	0.185027	1.14185	0.716117	0.869982	0.159843	-2.43419	0.191368	-0.481733	-0.200942	-2.64527		1	1	1	1	1						4	0	0	0	-4	0	0	0	0	0	0	0	0	0	2
O75131	Copine-3 CPNE3 - [CPNE3_HUMAN]	3			1	33.37	3.35	537	60.0921	5.84619	1	1	1	0.811993	1.7924	0.756393	0.847322	0.446871	-0.30046	0.841891	-0.402792	-0.239018	-1.16207		1	1	1	1	1						0	2	0	0	-2	0	0	0	0	0	0	0	0	0	2
O75380	NADH dehydrogenase [ubiquinone] iron-sulfur protein 6, mitochondrial NDUFS6 - [NDUS6_HUMAN]	3			1	33.41	5.65	124	13.7028	8.27979	1	1	1	1.09076	0.79694	1.03759	0.831292	1.35011	0.125338	-0.327457	0.0532318	-0.266573	0.433079		1	1	1	1	1						0	0	0	0	-1	-1	0	0	0	0	0	0	0	0	5
Q5VTU8	ATP synthase subunit epsilon-like protein, mitochondrial ATP5EP2 - [AT5EL_HUMAN]	3			1	36.94	13.73	51	5.80319	10.1401	1	1	1	1.18077	0.787712	1.12658	0.813816	1.47864	0.239726	-0.34426	0.17195	-0.297226	0.564269		1	1	1	1	1						0	0	0	0	-1	-1	0	0	0	0	0	0	0	0	5
P35249	Replication factor C subunit 4 RFC4 - [RFC4_HUMAN]	3			1	50.7	2.75	363	39.6569	8.01611	1	1	1	0.810706	1.13525	0.977045	0.806772	0.704426	-0.302749	0.183013	-0.0335032	-0.309767	-0.505479		1	1	1	1	1						0	0	0	0	0	0	0	0	0	0	0	0	0	0	2
P60866	40S ribosomal protein S20 RPS20 - [RS20_HUMAN]	3			1	36.23	10.08	119	13.3643	9.93506	1	1	2	1.33133	0.828469	1.10679	0.744865	1.58516	0.412865	-0.271481	0.146387	-0.42495	0.664629		1	1	1	1	1						1	0	0	0	-2	-1	0	0	0	0	0	0	0	0	5
Q9BTE1	Dynactin subunit 5 DCTN5 - [DCTN5_HUMAN]	3			1	29.5	5.49	182	20.1133	8.01611	1	1	1	1.09414	0.814336	0.9255	0.731985	1.32536	0.129793	-0.296304	-0.111696	-0.450113	0.40638		1	1	1	1	1						0	0	0	0	-1	-1	0	0	0	0	0	0	0	0	5
P36551	Oxygen-dependent coproporphyrinogen-III oxidase, mitochondrial CPOX - [HEM6_HUMAN]	3			1	44.76	3.74	454	50.12	8.25049	1	1	2	1.20601	0.909347	1.06576	0.70271	1.30824	0.270245	-0.137097	0.0918855	-0.508999	0.387625		1	1	1	1	1						0	0	0	0	-1	-1	0	0	0	0	0	0	0	0	5
P00390	Glutathione reductase, mitochondrial GSR - [GSHR_HUMAN]	3			1	40.5648	2.3	522	56.221	8.49951	1	1	2	1.17592	0.800245	0.769225	0.693521	1.4495	0.233784	-0.321486	-0.378522	-0.527989	0.535553		1	1	1	1	1						0	0	0	0	-1	-1	0	0	0	0	0	0	0	0	5
O75822	Eukaryotic translation initiation factor 3 subunit J EIF3J - [EIF3J_HUMAN]	3			1	132.22	10.08	258	29.0445	4.83057	2	2	3																						0	0	0	0	0	0	0	0	0	0	0	0	0	1	0
Q9UJ70	N-acetyl-D-glucosamine kinase NAGK - [NAGK_HUMAN]	3			1	43.47	6.98	344	37.3519	6.23975	2	2	2																						0	0	0	0	0	0	0	0	0	0	0	0	0	1	0
Q9UNH7	Sorting nexin-6 SNX6 - [SNX6_HUMAN]	3			1	132.63	4.19	406	46.6198	6.16357	2	2	3																						0	0	0	0	0	0	0	0	0	0	0	0	0	1	0
P08621	U1 small nuclear ribonucleoprotein 70 kDa SNRNP70 - [RU17_HUMAN]	3			1	171.91	5.95	437	51.5258	9.93506	2	2	6																						0	0	0	0	0	0	0	0	0	0	0	0	0	1	0
P02753	Retinol-binding protein 4 RBP4 - [RET4_HUMAN]	2.6	1		1	144.595	15.92	201	22.9953	6.07471	2	2	2	0.679589	1.63614	1.07704	7.62589	0.409723	-0.557266	0.710297	0.107072	2.9309	-1.28728		2	2	2	2	2	152.174	15.9099	34.1458	102.615	118.524	0	2	0	5	-2	5	0	0	2	1	0	0	0.6	1	4
P0CG05	Ig lambda-2 chain C regions IGLC2 - [LAC2_HUMAN]	2.6	1		3	689.238	56.6	106	11.2865	7.23975	2	6	29	0.869486	1.63494	1.14275	2.69942	0.468072	-0.201766	0.70924	0.192513	1.43265	-1.0952		24	24	24	24	24	28.615	47.2701	9.69723	28.0686	23.4171	0	2	0	4	-2	4	3	1	1	3	1	2	1.6	1	2
A0M8Q6	Ig lambda-7 chain C region IGLC7 - [LAC7_HUMAN]	2.4	1		1	322.055	34.91	106	11.2956	8.27979	1	4	10	1.0597	2.21388	1.20643	2.70815	0.49072	0.0836516	1.14658	0.270745	1.43731	-1.02703		7	7	7	7	7	9.39828	9.6622	12.2499	16.9753	15.4461	0	3	0	4	-2	5	2	3	3	2	2	2	2.4	0	2
P02774	Vitamin D-binding protein GC - [VTDB_HUMAN]	2.4	1		2	670.119	25.32	474	52.929	5.5415	11	11	23	0.529029	1.61244	1.19497	1.60947	0.355543	-0.91858	0.689249	0.25697	0.686587	-1.4919		19	19	18	19	19	63.2819	50.6723	29.7977	41.8319	57.75	1	2	0	2	-3	2	3	0	0	1	1	0	0.4	4	2
P00751	Complement factor B CFB - [CFAB_HUMAN]	2.2	1		1	82.7167	4.19	764	85.4785	7.06396	2	3	3	1.15364	1.28569	1.33487	1.97621	0.885109	0.206192	0.362548	0.416696	0.982739	-0.176073		2	2	2	2	2	23.6628	16.4411	7.60665	33.3234	7.01832	0	0	1	2	0	3	0	2	2	3	1	3	2.2	1	4
P02760	Protein AMBP AMBP - [AMBP_HUMAN]	2	1		1	64.98	4.26	352	38.974	6.25244	1	1	1	0.180627	0.667382	0.762922	23.857	0.266976	-2.46892	-0.583415	-0.390392	4.57634	-1.90522		1	1	1	1	1						4	1	0	5	-4	6	0	0	0	0	0	0	0	0	4
P02794	Ferritin heavy chain FTH1 - [FRIH_HUMAN]	2	1		1	72.9219	10.38	183	21.2123	5.5542	2	2	5	0.499931	0.928088	0.937083	2.69336	0.531356	-1.0002	-0.107666	-0.0937518	1.4294	-0.91225		1	1	1	1	1						2	0	0	4	-1	5	0	0	0	0	0	0	0	1	4
P00747	Plasminogen PLG - [PLMN_HUMAN]	2	1		1	243.091	8.64	810	90.5102	7.23975	6	6	8	0.956975	2.51165	0.960695	1.94775	0.285667	-0.063447	1.32864	-0.0578489	0.961807	-1.80759		7	7	7	7	7	78.6989	42.4157	10.8504	21.7911	163.249	0	4	0	2	-4	2	2	0	1	2	2	0	1	4	2
Q92890	Ubiquitin fusion degradation protein 1 homolog UFD1L - [UFD1_HUMAN]	2			1	32.38	3.26	307	34.4783	6.69775	1	1	1	1.08978	0.706908	0.817808	1.19488	1.52069	0.12404	-0.500407	-0.290165	0.25686	0.60473		1	1	1	1	1						0	0	0	0	-2	-2	0	0	0	0	0	0	0	0	5
P49023	Paxillin PXN - [PAXI_HUMAN]	2			1	43.3779	1.35	591	64.4639	6.18896	1	1	2	1.2287	0.730691	0.873103	1.16442	1.65873	0.297134	-0.452667	-0.195777	0.219608	0.730083		1	1	1	1	1						0	0	0	0	-2	-2	0	0	0	0	0	0	0	0	5
P28062	Proteasome subunit beta type-8 PSMB8 - [PSB8_HUMAN]	2			1	30.5	5.07	276	30.3346	7.43018	1	1	1	0.372072	1.14808	0.873977	1.06289	0.319682	-1.42634	0.199229	-0.194332	0.0879951	-1.64529		1	1	1	1	1						3	0	0	0	-4	-1	0	0	0	0	0	0	0	0	2
Q14956	Transmembrane glycoprotein NMB GPNMB - [GPNMB_HUMAN]	2			1	36.27	3.15	572	63.8819	6.63916	1	1	1	0.671264	1.11669	0.863729	0.935207	0.592961	-0.575048	0.159226	-0.21135	-0.0966418	-0.75399		1	1	1	1	1						0	0	0	0	-1	-1	0	0	0	0	0	0	0	0	2
P62263	40S ribosomal protein S14 RPS14 - [RS14_HUMAN]	2			1	107.71	13.91	151	16.2625	10.0522	1	1	1	0.677863	1.29342	1.1708	0.901667	0.516974	-0.560934	0.371186	0.227498	-0.149333	-0.951837		1	1	1	1	1						0	0	0	0	-1	-1	0	0	0	0	0	0	0	0	2
P63092	Guanine nucleotide-binding protein G(s) subunit alpha isoforms short GNAS - [GNAS2_HUMAN]	2			11	216.579	6.85	394	45.6359	5.8208	1	2	7	1.22133	0.699758	0.908666	0.774652	1.72166	0.288448	-0.515071	-0.138178	-0.36838	0.783803		1	1	1	1	1						0	0	0	0	-2	-2	0	0	0	0	0	0	0	0	5
Q9UKM9	RNA-binding protein Raly RALY - [RALY_HUMAN]	2			1	58.08	3.27	306	32.4436	9.17334	1	1	1	1.07547	0.520636	1.18068	0.733521	2.03764	0.104965	-0.941652	0.239618	-0.447091	1.0269		1	1	1	1	1						0	1	0	0	-3	-2	0	0	0	0	0	0	0	0	5
Q9Y3B4	Splicing factor 3B subunit 6 SF3B6 - [SF3B6_HUMAN]	2			1	71.85	11.2	125	14.5756	9.37842	1	1	1	0.971441	0.700261	1.32178		1.36842	-0.0418018	-0.514035	0.402483	#NUM!	0.452516		1	1	1		1						0	0	1	0	-1	0	0	0	0	0	0	0	0	0	0
Q12972	Nuclear inhibitor of protein phosphatase 1 PPP1R8 - [PP1R8_HUMAN]	2			1	90.41	5.98	351	38.4548	7.37158	1	1	1	0.917553	0.703147	1.11751		1.28721	-0.124136	-0.508102	0.160292	#NUM!	0.364249		1	1	1		1						0	0	0	0	0	0	0	0	0	0	0	0	0	0	0
O00231	26S proteasome non-ATPase regulatory subunit 11 PSMD11 - [PSD11_HUMAN]	2			1	35.3	2.37	422	47.434	6.48096	1	1	2																						0	0	0	0	0	0	0	0	0	0	0	0	0	0	0
P62841	40S ribosomal protein S15 RPS15 - [RS15_HUMAN]	2			1	41.04	15.17	145	17.0292	10.3892	1	1	1																						0	0	0	0	0	0	0	0	0	0	0	0	0	0	0
P15880	40S ribosomal protein S2 RPS2 - [RS2_HUMAN]	2			1	68.05	5.46	293	31.3046	10.2427	1	1	2																						0	0	0	0	0	0	0	0	0	0	0	0	0	0	0
P62854	40S ribosomal protein S26 RPS26 - [RS26_HUMAN]	2			2	49.08	7.83	115	13.0071	11.0044	1	1	1																						0	0	0	0	0	0	0	0	0	0	0	0	0	0	0
P40429	60S ribosomal protein L13a RPL13A - [RL13A_HUMAN]	2			1	39.6954	8.87	203	23.5624	10.9312	1	2	2																						0	0	0	0	0	0	0	0	0	0	0	0	0	0	0
P61313	60S ribosomal protein L15 RPL15 - [RL15_HUMAN]	2			1	41.53	3.43	204	24.1311	11.6196	1	1	2																						0	0	0	0	0	0	0	0	0	0	0	0	0	0	0
P84098	60S ribosomal protein L19 RPL19 - [RL19_HUMAN]	2			1	49.4776	4.59	196	23.4512	11.4731	1	1	3																						0	0	0	0	0	0	0	0	0	0	0	0	0	0	0
P46777	60S ribosomal protein L5 RPL5 - [RL5_HUMAN]	2			1	25.52	3.37	297	34.3407	9.71533	1	1	1																						0	0	0	0	0	0	0	0	0	0	0	0	0	0	0
P30566	Adenylosuccinate lyase ADSL - [PUR8_HUMAN]	2			1	219.4	2.69	484	54.854	7.10791	1	1	4																						0	0	0	0	0	0	0	0	0	0	0	0	0	0	0
Q9H553	Alpha-1,3/1,6-mannosyltransferase ALG2 ALG2 - [ALG2_HUMAN]	2			1	46.09	2.88	416	47.0613	7.04932	1	1	1																						0	0	0	0	0	0	0	0	0	0	0	0	0	0	0
P17050	Alpha-N-acetylgalactosaminidase NAGA - [NAGAB_HUMAN]	2			1	25.92	3.16	411	46.5339	5.18604	1	1	1																						0	0	0	0	0	0	0	0	0	0	0	0	0	0	0
Q06203	Amidophosphoribosyltransferase PPAT - [PUR1_HUMAN]	2			1	20.39	1.74	517	57.3624	6.75635	1	1	1																						0	0	0	0	0	0	0	0	0	0	0	0	0	0	0
P29972	Aquaporin-1 AQP1 - [AQP1_HUMAN]	2			1	20.17	2.6	269	28.5081	7.41553	1	1	1																						0	0	0	0	0	0	0	0	0	0	0	0	0	0	0
Q6PI48	Aspartate--tRNA ligase, mitochondrial DARS2 - [SYDM_HUMAN]	2			1	30.53	1.4	645	73.5161	8.01611	1	1	1																						0	0	0	0	0	0	0	0	0	0	0	0	0	0	0
O43681	ATPase ASNA1 ASNA1 - [ASNA_HUMAN]	2			1	59.04	9.77	348	38.7674	4.90674	1	1	2																						0	0	0	0	0	0	0	0	0	0	0	0	0	0	0
P46063	ATP-dependent DNA helicase Q1 RECQL - [RECQ1_HUMAN]	2			1	58.18	4.62	649	73.41	7.88428	1	1	1																						0	0	0	0	0	0	0	0	0	0	0	0	0	0	0
Q8WYA6	Beta-catenin-like protein 1 CTNNBL1 - [CTBL1_HUMAN]	2			1	39.11	1.42	563	65.1321	5.04639	1	1	1																						0	0	0	0	0	0	0	0	0	0	0	0	0	0	0
P42025	Beta-centractin ACTR1B - [ACTY_HUMAN]	2			1	35.04	2.13	376	42.2667	6.40479	1	1	1																						0	0	0	0	0	0	0	0	0	0	0	0	0	0	0
Q16143	Beta-synuclein SNCB - [SYUB_HUMAN]	2			2	45.85	8.21	134	14.279	4.41162	1	1	1																						0	0	0	0	0	0	0	0	0	0	0	0	0	0	0
P19022	Cadherin-2 CDH2 - [CADH2_HUMAN]	2			1	25.58	0.88	906	99.7473	4.80518	1	1	1																						0	0	0	0	0	0	0	0	0	0	0	0	0	0	0
Q9Y5K6	CD2-associated protein CD2AP - [CD2AP_HUMAN]	2			1	256.922	3.13	639	71.4073	6.40479	1	1	4																						0	0	0	0	0	0	0	0	0	0	0	0	0	0	0
Q96HQ2	CDKN2AIP N-terminal-like protein CDKN2AIPNL - [C2AIL_HUMAN]	2			1	61.5079	15.52	116	13.1874	4.99561	1	1	3																						0	0	0	0	0	0	0	0	0	0	0	0	0	0	0
Q9NX76	CKLF-like MARVEL transmembrane domain-containing protein 6 CMTM6 - [CKLF6_HUMAN]	2			1	38.36	10.38	183	20.4055	5.2876	1	1	1																						0	0	0	0	0	0	0	0	0	0	0	0	0	0	0
P61923	Coatomer subunit zeta-1 COPZ1 - [COPZ1_HUMAN]	2			1	38.65	6.21	177	20.1855	4.80518	1	1	1																						0	0	0	0	0	0	0	0	0	0	0	0	0	0	0
Q96EY8	Cob(I)yrinic acid a,c-diamide adenosyltransferase, mitochondrial MMAB - [MMAB_HUMAN]	2			1	33.66	4	250	27.371	8.60205	1	1	1																						0	0	0	0	0	0	0	0	0	0	0	0	0	0	0
Q9H0W5	Coiled-coil domain-containing protein 8 CCDC8 - [CCDC8_HUMAN]	2			1	25.11	2.23	538	59.3389	8.63135	1	1	1																						0	0	0	0	0	0	0	0	0	0	0	0	0	0	0
Q99715	Collagen alpha-1(XII) chain COL12A1 - [COCA1_HUMAN]	2			1	68.93	0.72	3063	332.941	5.52881	1	1	2																						0	0	0	0	0	0	0	0	0	0	0	0	0	0	0
Q9UMD9	Collagen alpha-1(XVII) chain COL17A1 - [COHA1_HUMAN]	2			1	47.8654	1.14	1497	150.326	8.79248	1	2	9																						0	0	0	0	0	0	0	0	0	0	0	0	0	0	0
Q96JB2	Conserved oligomeric Golgi complex subunit 3 COG3 - [COG3_HUMAN]	2			1	86.77	1.81	828	94.0363	5.56689	1	1	4																						0	0	0	0	0	0	0	0	0	0	0	0	0	0	0
Q9UNS2	COP9 signalosome complex subunit 3 COPS3 - [CSN3_HUMAN]	2			1	57.81	2.84	423	47.842	6.65381	1	1	2																						0	0	0	0	0	0	0	0	0	0	0	0	0	0	0
Q9P1F3	Costars family protein ABRACL ABRACL - [ABRAL_HUMAN]	2			1	436.852	19.75	81	9.05086	6.29053	1	1	13																						0	0	0	0	0	0	0	0	0	0	0	0	0	0	0
O14976	Cyclin-G-associated kinase GAK - [GAK_HUMAN]	2			1	117.99	1.68	1311	143.1	5.73193	1	1	2																						0	0	0	0	0	0	0	0	0	0	0	0	0	0	0
P49589	Cysteine--tRNA ligase, cytoplasmic CARS - [SYCC_HUMAN]	2			1	27.46	2.01	748	85.4192	6.75635	1	1	1																						0	0	0	0	0	0	0	0	0	0	0	0	0	0	0
Q96HY6	DDRGK domain-containing protein 1 DDRGK1 - [DDRGK_HUMAN]	2			1	62.56	4.46	314	35.5895	5.12256	1	1	1																						0	0	0	0	0	0	0	0	0	0	0	0	0	0	0
P10515	Dihydrolipoyllysine-residue acetyltransferase component of pyruvate dehydrogenase complex, mitochondrial DLAT - [ODP2_HUMAN]	2			1	25.4	2.32	647	68.9531	7.84033	1	1	1																						0	0	0	0	0	0	0	0	0	0	0	0	0	0	0
P09417	Dihydropteridine reductase QDPR - [DHPR_HUMAN]	2			1	440.709	4.1	244	25.773	7.37158	1	1	13																						0	0	0	0	0	0	0	0	0	0	0	0	0	0	0
P25205	DNA replication licensing factor MCM3 MCM3 - [MCM3_HUMAN]	2			1	61.4462	2.35	808	90.924	5.77002	1	2	4																						0	0	0	0	0	0	0	0	0	0	0	0	0	0	0
O15160	DNA-directed RNA polymerases I and III subunit RPAC1 POLR1C - [RPAC1_HUMAN]	2			1	77.44	2.89	346	39.225	5.50342	1	1	3																						0	0	0	0	0	0	0	0	0	0	0	0	0	0	0
Q8IWV8	E3 ubiquitin-protein ligase UBR2 UBR2 - [UBR2_HUMAN]	2			1	42.67	0.74	1755	200.408	6.23975	1	1	1																						0	0	0	0	0	0	0	0	0	0	0	0	0	0	0
O94874	E3 UFM1-protein ligase 1 UFL1 - [UFL1_HUMAN]	2			1	27.81	1.01	794	89.5398	6.78564	1	1	1																						0	0	0	0	0	0	0	0	0	0	0	0	0	0	0
Q969X5	Endoplasmic reticulum-Golgi intermediate compartment protein 1 ERGIC1 - [ERGI1_HUMAN]	2			1	52.26	8.28	290	32.5715	7.06396	1	1	1																						0	0	0	0	0	0	0	0	0	0	0	0	0	0	0
O60869	Endothelial differentiation-related factor 1 EDF1 - [EDF1_HUMAN]	2			1	75.8921	8.11	148	16.3589	9.94971	1	1	3																						0	0	0	0	0	0	0	0	0	0	0	0	0	0	0
A8MZ36	Envoplakin-like protein EVPLL - [EVPLL_HUMAN]	2			1	28.79	3.32	301	33.9319	6.20166	1	1	2																						0	0	0	0	0	0	0	0	0	0	0	0	0	0	0
Q92506	Estradiol 17-beta-dehydrogenase 8 HSD17B8 - [DHB8_HUMAN]	2			1	27.87	2.68	261	26.9568	6.53662	1	1	1																						0	0	0	0	0	0	0	0	0	0	0	0	0	0	0
P60228	Eukaryotic translation initiation factor 3 subunit E EIF3E - [EIF3E_HUMAN]	2			1	38.736	1.8	445	52.1874	6.03662	1	1	2																						0	0	0	0	0	0	0	0	0	0	0	0	0	0	0
O00471	Exocyst complex component 5 EXOC5 - [EXOC5_HUMAN]	2			1	27.17	2.68	708	81.8008	6.7124	1	1	1																						0	0	0	0	0	0	0	0	0	0	0	0	0	0	0
Q9Y4F1	FERM, RhoGEF and pleckstrin domain-containing protein 1 FARP1 - [FARP1_HUMAN]	2			1	23.32	0.67	1045	118.559	8.14795	1	1	1																						0	0	0	0	0	0	0	0	0	0	0	0	0	0	0
Q5CZC0	Fibrous sheath-interacting protein 2 FSIP2 - [FSIP2_HUMAN]	2			1	26.28	0.12	6907	780.119	6.7124	1	1	1																						0	0	0	0	0	0	0	0	0	0	0	0	0	0	0
P51114	Fragile X mental retardation syndrome-related protein 1 FXR1 - [FXR1_HUMAN]	2			1	50.9149	1.29	621	69.6779	6.15088	1	1	2																						0	0	0	0	0	0	0	0	0	0	0	0	0	0	0
Q9UEY8	Gamma-adducin ADD3 - [ADDG_HUMAN]	2			1	31.67	1.42	706	79.1052	6.31592	1	1	1																						0	0	0	0	0	0	0	0	0	0	0	0	0	0	0
P78347	General transcription factor II-I GTF2I - [GTF2I_HUMAN]	2			1	122.469	1.9	998	112.346	6.39209	1	1	2																						0	0	0	0	0	0	0	0	0	0	0	0	0	0	0
O76003	Glutaredoxin-3 GLRX3 - [GLRX3_HUMAN]	2			1	545.17	7.76	335	37.4082	5.38916	1	1	9																						0	0	0	0	0	0	0	0	0	0	0	0	0	0	0
Q9NYZ1	Golgi apparatus membrane protein TVP23 homolog B TVP23B - [TV23B_HUMAN]	2			2	74.32	13.17	205	23.561	8.35303	1	1	1																						0	0	0	0	0	0	0	0	0	0	0	0	0	0	0
Q9H3P7	Golgi resident protein GCP60 ACBD3 - [GCP60_HUMAN]	2			1	60.65	1.52	528	60.556	5.05908	1	1	1																						0	0	0	0	0	0	0	0	0	0	0	0	0	0	0
P28676	Grancalcin GCA - [GRAN_HUMAN]	2			1	33.57	5.53	217	23.9945	5.21143	1	1	1																						0	0	0	0	0	0	0	0	0	0	0	0	0	0	0
Q4V328	GRIP1-associated protein 1 GRIPAP1 - [GRAP1_HUMAN]	2			1	150.928	2.14	841	95.9308	5.10986	1	2	4																						0	0	0	0	0	0	0	0	0	0	0	0	0	0	0
P50151	Guanine nucleotide-binding protein G(I)/G(S)/G(O) subunit gamma-10 GNG10 - [GBG10_HUMAN]	2			1	168.258	16.18	68	7.20068	7.85498	1	1	4																						0	0	0	0	0	0	0	0	0	0	0	0	0	0	0
P59768	Guanine nucleotide-binding protein G(I)/G(S)/G(O) subunit gamma-2 GNG2 - [GBG2_HUMAN]	2			1	20.17	16.9	71	7.84503	7.98682	1	1	2																						0	0	0	0	0	0	0	0	0	0	0	0	0	0	0
O95837	Guanine nucleotide-binding protein subunit alpha-14 GNA14 - [GNA14_HUMAN]	2			3	42.34	3.1	355	41.5442	6.07471	1	1	1																						0	0	0	0	0	0	0	0	0	0	0	0	0	0	0
Q8N4P3	Guanosine-3',5'-bis(diphosphate) 3'-pyrophosphohydrolase MESH1 HDDC3 - [MESH1_HUMAN]	2			1	21.61	8.94	179	20.3167	6.7417	1	1	1																						0	0	0	0	0	0	0	0	0	0	0	0	0	0	0
Q9NP66	High mobility group protein 20A HMG20A - [HM20A_HUMAN]	2			1	56.84	4.9	347	40.1191	6.49365	1	1	1																						0	0	0	0	0	0	0	0	0	0	0	0	0	0	0
O43719	HIV Tat-specific factor 1 HTATSF1 - [HTSF1_HUMAN]	2			1	157.01	2.12	755	85.8006	4.39893	1	1	2																						0	0	0	0	0	0	0	0	0	0	0	0	0	0	0
Q96FT9	Intraflagellar transport protein 43 homolog IFT43 - [IFT43_HUMAN]	2			1	49.5733	5.77	208	23.5147	4.75439	1	1	3																						0	0	0	0	0	0	0	0	0	0	0	0	0	0	0
Q8NAB2	Kelch repeat and BTB domain-containing protein 3 KBTBD3 - [KBTB3_HUMAN]	2			1	45.72	1.15	608	69.3498	5.38916	1	1	2																						0	0	0	0	0	0	0	0	0	0	0	0	0	0	0
Q9HA64	Ketosamine-3-kinase FN3KRP - [KT3K_HUMAN]	2			1	25.34	2.59	309	34.3902	7.32764	1	1	1																						0	0	0	0	0	0	0	0	0	0	0	0	0	0	0
O95232	Luc7-like protein 3 LUC7L3 - [LC7L3_HUMAN]	2			1	26.25	3.24	432	51.4351	9.78857	1	1	1																						0	0	0	0	0	0	0	0	0	0	0	0	0	0	0
Q96IJ6	Mannose-1-phosphate guanyltransferase alpha GMPPA - [GMPPA_HUMAN]	2			1	36.68	2.86	420	46.2621	7.21045	1	1	1																						0	0	0	0	0	0	0	0	0	0	0	0	0	0	0
Q8IWC1	MAP7 domain-containing protein 3 MAP7D3 - [MA7D3_HUMAN]	2			1	123.238	1.83	876	98.3682	9.31982	1	1	12																						0	0	0	0	0	0	0	0	0	0	0	0	0	0	0
Q99583	Max-binding protein MNT MNT - [MNT_HUMAN]	2			1	36.58	1.72	582	62.2612	8.77783	1	1	1																						0	0	0	0	0	0	0	0	0	0	0	0	0	0	0
O60244	Mediator of RNA polymerase II transcription subunit 14 MED14 - [MED14_HUMAN]	2			1	45.0745	0.62	1454	160.504	8.73389	1	1	3																						0	0	0	0	0	0	0	0	0	0	0	0	0	0	0
Q9Y3C7	Mediator of RNA polymerase II transcription subunit 31 MED31 - [MED31_HUMAN]	2			1	81.5	10.69	131	15.7949	8.54346	1	1	3																						0	0	0	0	0	0	0	0	0	0	0	0	0	0	0
Q9Y5J9	Mitochondrial import inner membrane translocase subunit Tim8 B TIMM8B - [TIM8B_HUMAN]	2			1	354.182	15.66	83	9.33754	5.12256	1	1	10																						0	0	0	0	0	0	0	0	0	0	0	0	0	0	0
Q16539	Mitogen-activated protein kinase 14 MAPK14 - [MK14_HUMAN]	2			1	42.36	2.22	360	41.267	5.78271	1	1	1																						0	0	0	0	0	0	0	0	0	0	0	0	0	0	0
P24158	Myeloblastin PRTN3 - [PRTN3_HUMAN]	2			1	29.43	4.69	256	27.7893	8.35303	1	1	1																						0	0	0	0	0	0	0	0	0	0	0	0	0	0	0
P23368	NAD-dependent malic enzyme, mitochondrial ME2 - [MAOM_HUMAN]	2			1	49.6	1.54	584	65.4018	7.60596	1	1	1																						0	0	0	0	0	0	0	0	0	0	0	0	0	0	0
E9PQ53	NADH dehydrogenase [ubiquinone] 1 subunit C2, isoform 2 NDUFC2-KCTD14 - [NDUCR_HUMAN]	2			2	25.91	6.14	114	13.3989	8.29443	1	1	1																						0	0	0	0	0	0	0	0	0	0	0	0	0	0	0
O43181	NADH dehydrogenase [ubiquinone] iron-sulfur protein 4, mitochondrial NDUFS4 - [NDUS4_HUMAN]	2			1	73.4257	5.71	175	20.0954	10.3013	1	1	7																						0	0	0	0	0	0	0	0	0	0	0	0	0	0	0
Q15274	Nicotinate-nucleotide pyrophosphorylase [carboxylating] QPRT - [NADC_HUMAN]	2			1	28.78	2.69	297	30.8261	6.21436	1	1	1																						0	0	0	0	0	0	0	0	0	0	0	0	0	0	0
P19838	Nuclear factor NF-kappa-B p105 subunit NFKB1 - [NFKB1_HUMAN]	2			1	42.4492	2.38	968	105.29	5.40186	1	2	2																						0	0	0	0	0	0	0	0	0	0	0	0	0	0	0
P37198	Nuclear pore glycoprotein p62 NUP62 - [NUP62_HUMAN]	2			1	0	1.53	522	53.2225	5.31299	1	1	1																						0	0	0	0	0	0	0	0	0	0	0	0	0	0	0
Q8WVJ2	NudC domain-containing protein 2 NUDCD2 - [NUDC2_HUMAN]	2			1	74.89	4.46	157	17.6647	5.07178	1	1	4																						0	0	0	0	0	0	0	0	0	0	0	0	0	0	0
Q9NX40	OCIA domain-containing protein 1 OCIAD1 - [OCAD1_HUMAN]	2			1	23.52	7.35	245	27.6088	7.48877	1	1	1																						0	0	0	0	0	0	0	0	0	0	0	0	0	0	0
Q99571	P2X purinoceptor 4 P2RX4 - [P2RX4_HUMAN]	2			1	56.2846	5.93	388	43.3409	7.98682	1	2	2																						0	0	0	0	0	0	0	0	0	0	0	0	0	0	0
Q9Y3E5	Peptidyl-tRNA hydrolase 2, mitochondrial PTRH2 - [PTH2_HUMAN]	2			1	45.18	7.82	179	19.181	8.73389	1	1	1																						0	0	0	0	0	0	0	0	0	0	0	0	0	0	0
Q9H2J4	Phosducin-like protein 3 PDCL3 - [PDCL3_HUMAN]	2			1	57.93	6.28	239	27.5971	4.84326	1	1	1																						0	0	0	0	0	0	0	0	0	0	0	0	0	0	0
Q96G03	Phosphoglucomutase-2 PGM2 - [PGM2_HUMAN]	2			1	110.057	2.12	612	68.2404	6.72705	1	1	5																						0	0	0	0	0	0	0	0	0	0	0	0	0	0	0
P78330	Phosphoserine phosphatase PSPH - [SERB_HUMAN]	2			1	34.61	3.11	225	24.9919	5.69385	1	1	1																						0	0	0	0	0	0	0	0	0	0	0	0	0	0	0
P68402	Platelet-activating factor acetylhydrolase IB subunit beta PAFAH1B2 - [PA1B2_HUMAN]	2			1	109.861	9.61	229	25.5531	5.92236	1	1	2																						0	0	0	0	0	0	0	0	0	0	0	0	0	0	0
Q9NX46	Poly(ADP-ribose) glycohydrolase ARH3 ADPRHL2 - [ARHL2_HUMAN]	2			1	137.202	2.48	363	38.9222	5.07178	1	1	4																						0	0	0	0	0	0	0	0	0	0	0	0	0	0	0
Q10571	Probable tumor suppressor protein MN1 MN1 - [MN1_HUMAN]	2			1	24.32	0.76	1320	135.917	6.7124	1	1	2																						0	0	0	0	0	0	0	0	0	0	0	0	0	0	0
P05165	Propionyl-CoA carboxylase alpha chain, mitochondrial PCCA - [PCCA_HUMAN]	2			1	22.7	0.96	728	80.0081	7.51807	1	1	1																						0	0	0	0	0	0	0	0	0	0	0	0	0	0	0
P49721	Proteasome subunit beta type-2 PSMB2 - [PSB2_HUMAN]	2			1	32.96	5.47	201	22.8217	7.02002	1	1	1																						0	0	0	0	0	0	0	0	0	0	0	0	0	0	0
Q9C005	Protein dpy-30 homolog DPY30 - [DPY30_HUMAN]	2			1	157.986	29.29	99	11.2428	4.88135	1	1	2																						0	0	0	0	0	0	0	0	0	0	0	0	0	0	0
Q8N8S7	Protein enabled homolog ENAH - [ENAH_HUMAN]	2			2	80.1499	2.88	591	66.4699	6.93213	1	2	3																						0	0	0	0	0	0	0	0	0	0	0	0	0	0	0
Q96C01	Protein FAM136A FAM136A - [F136A_HUMAN]	2			1	59.58	5.07	138	15.6307	7.60596	1	1	2																						0	0	0	0	0	0	0	0	0	0	0	0	0	0	0
Q86UE4	Protein LYRIC MTDH - [LYRIC_HUMAN]	2			1	42.22	1.89	582	63.7988	9.31982	1	1	1																						0	0	0	0	0	0	0	0	0	0	0	0	0	0	0
P61326	Protein mago nashi homolog MAGOH - [MGN_HUMAN]	2			1	78.88	5.48	146	17.1528	6.11279	1	1	2																						0	0	0	0	0	0	0	0	0	0	0	0	0	0	0
O60927	Protein phosphatase 1 regulatory subunit 11 PPP1R11 - [PP1RB_HUMAN]	2			1	27.87	19.84	126	13.9437	7.00537	1	1	1																						0	0	0	0	0	0	0	0	0	0	0	0	0	0	0
[truncated: 69 more rows]
[truncated: 7 more columns]
